# Supplementary material for: Modulation of GluA2–γ5 synaptic complex desensitization, polyamine block and antiepileptic perampanel inhibition by auxiliary subunit cornichon-2
Source: Nat Struct Mol Biol. 2023 Aug 31;30(10):1481–94. doi: 10.1038/s41594-023-01080-x (PMC10584687; doi:10.1038/s41594-023-01080-x)
Supplement: Supplementary file 4 — Relative current values for Fig. 2e. [file 41594_2023_1080_MOESM4_ESM.xlsx]

## Sheet: Fig2b
			Tdeact (ms)
	GluA2		0.96	2.82	3.07	1.07	1.27	1.79	1.59	1.5	1.75	--	--
	GluA2-y5		2.3	2.01	2.1	2.8	1.84	1.81	1.55	2.68	--	--	--
	GluA2-CNIH2		12.93	11.5	7.15	12.42	21.88	17.52	15.35	7.86	3.46	5.12	3.72
	GluA2-y5-CNIH2		4.88	4.78	4.74	6.47	2.24	2.96	4.41	4.22	3.22	--	--

## Sheet: Fig2c
			Tdes (ms)
	GluA2		8.01	6.84	7.01	5.93	7.91	10.15	5.33	5.13	6.16	9.42	7.03	7.1	6.03	6.21	6.8	8.64	9.42	8.2	8.95	7.91	5.71	6.18	7.57	6.1	5.64	6.53	12.33	7.54	14.31	7.33	11.91	8.29	5.69	9.17	7.1
	GluA2-y5		12.63	9.8	7.74	7.4	11	9.6	6.59	4.08	6.47	5.08
	GluA2-CNIH2		42.54	33.28	18.26	37.59	42.57	52.45	29.08	12.91	8.56	17.75	12.69
	GluA2-y5-CNIH2		17.75	9.5	16.17	21.5	10.58	10.24	11.4	15.4	10.59	16.24	10.31	11.04	32.06	14.005

## Sheet: Fig2d
			ISS/Imax
	GluA2		0.00787	0.01924	0.03482	0.02637	0.01715	0.02331	0.06223	0.02475	0.01692	0.03322	0.00293	0.01986	0.03485	0.03659	0.0538	0.01947	0.0422	0.05275	0.0099	0.17991	0.05781	0.158	0.0339	0.0568	0.1462	0.0117
	GluA2-y5		0.0139	0.00415	0.02052	0.00838	0.000736016	0.00698	0.0067	0.02027	0.00333
	GluA2-CNIH2		0.36	0.25	0.298	0.17	0.283	0.221	0.337	0.092	0.135	0.045	0.133
	GluA2-y5-CNIH2		0.06789	0.05607	0.01452	0.04685	0.0133	0.1234	0.15455	0.025	0.03075	0.0839	0.0431

## Sheet: Fig2e
	Figure 2 panel e
	Time	Relative current
	2	0.00493	0.01091	0.01385	0.00767	0.01166	0.00488	0.00151	0.00627
	10	0.00816	0.03075	0.02098	0.0115	0.04103	0.01121	0.03414	0.01987
	18	0.0114	0.12202	0.02644	0.05031	0.16643	0.14603	0.04683	0.07424
	26	0.09699	0.22718	0.10029	0.08194	0.26387	0.3018	0.18489	0.04601
	34	0.202	0.41369	0.21192	0.18831	0.37716	0.40517	0.34743	0.24467
	42	0.29941	0.42758	0.29375	0.29037	0.55851	0.5629	0.4284	0.23421
	50	0.41498	0.43849	0.39362	0.40105	0.66294	0.66675	0.60196	0.34295
	58	0.52618	0.60913	0.483	0.39866	0.64476	0.71209	0.66707	0.45588
	66	0.57348	0.67857	0.53504	0.59224	0.86247	0.7294	0.71073	0.48097
	74	0.65245	0.75	0.57029	0.6392	0.77016	0.80107	0.76782	0.59598
	82	0.74141	0.72718	0.64918	0.63153	0.91562	0.86397	0.80347	0.64931
	90	0.77998	0.83135	0.71297	0.78965	0.87786	0.88103	0.84003	0.73923
	98	0.79223	0.7877	0.73479	0.80786	0.88298	0.90492	0.8719	0.70682
	106	0.84305	0.84921	0.68401	0.80307	0.94312	0.91468	0.88006	0.83438
	114	0.85923	0.91071	0.73605	0.885	0.96597	0.94076	0.90181	0.83333
	122	0.8605	0.87401	0.80655	0.82127	0.91795	0.92101	0.91163	0.79465
	130	0.93187	0.8998	0.81158	0.92046	0.98974	0.95319	0.95468	0.84693
	138	0.95904	0.8631	0.85858	0.88069	0.91935	0.96197	0.96254	0.85111
	146	0.94552	0.89087	0.84054	0.98419	0.89464	0.96246	0.99804	0.98076
	154	0.92582	0.91171	0.84138	0.977	0.97483	0.98098	0.98973	0.94207
	162	0.96298	0.98611	0.91691	0.93148	0.99207	1.01633	0.99154	0.95985
	170	0.96087	0.97321	0.94377	0.96263	0.98974	0.97538	1.00861	--
	178	1.02097	1.00496	0.94419	0.9909	1.05128	1.04242	0.99849	--
	186	0.98888	1	0.98909	1.00144	1.10956	0.99512	1.0355	0.9588
	194	1.00042	0.99504	0.93789	0.98946	0.96177	1.05022	1.02236	0.94103
	202	0.98452	1.00694	1.00378	0.98179	1.08998	0.97855	0.97855	0.99017
	210	1.02309	0.99405	0.97398	0.98706	0.94918	1.01585	0.98943	1.00795

## Sheet: Fig2f
			Trecdes (ms)
	GluA2		9.994	8.82	8.02	9.9	18.56	10.48	11.04	5.774	10.75	21.33	25.01	11.65	16.39	10.25
	GluA2-y5		24.35	24.1	29.39	71.75	36.57	23.71
	GluA2-CNIH2		16.4	19.02	16.53	27.7	30.7	15.15	17.05	24.78	13.1
	GluA2-y5-CNIH2		34.16	42.74	51.42	35.75	28.64	30.3	30.53	40.44
