# Supplementary material for: Modulation of GluA2–γ5 synaptic complex desensitization, polyamine block and antiepileptic perampanel inhibition by auxiliary subunit cornichon-2
Source: Nat Struct Mol Biol. 2023 Aug 31;30(10):1481–94. doi: 10.1038/s41594-023-01080-x (PMC10584687; doi:10.1038/s41594-023-01080-x)
Supplement: Supplementary file 5 — Statistical source data. [file 41594_2023_1080_MOESM5_ESM.xlsx]

## Sheet: Fig3e
	Figure 3e
	GluA2			GluA2-y5			GluA2-CNIH2			GluA2-y5-CNIH2
	V (mV)	I (pA)		V (mV)	I (pA)		V (mV)	I (pA)		V (mV)	I (pA)
	-100.007	-6513.98		-100.066	-2317.82		-100.263	-5891.41		-100.044	-10447.7
	-99.9768	-6488.04		-99.9442	-2302.55		-99.9878	-5871.59		-99.9528	-10453.8
	-99.931	-6480.41		-99.9137	-2299.49		-100.018	-5876.16		-99.9223	-10447.7
	-99.8242	-6472.78		-99.7764	-2288.82		-99.9268	-5859.38		-99.9528	-10449.2
	-99.87	-6475.83		-99.8221	-2297.98		-99.8657	-5868.53		-99.8307	-10449.2
	-99.8242	-6478.88		-99.7611	-2273.56		-99.8352	-5868.53		-99.7697	-10443.1
	-99.7784	-6465.15		-99.6238	-2276.61		-99.9573	-5876.16		-99.846	-10459.9
	-99.6716	-6449.89		-99.6696	-2285.78		-99.7131	-5859.38		-99.6934	-10430.9
	-99.7021	-6468.2		-99.578	-2275.08		-99.6826	-5873.11		-99.7087	-10411.1
	-99.5648	-6474.3		-99.4559	-2272.04		-99.6521	-5857.85		-99.6934	-10397.3
	-99.5801	-6488.04		-99.4559	-2290.35		-99.5911	-5847.17		-99.6019	-10383.6
	-99.519	-6472.78		-99.4712	-2281.18		-99.4995	-5848.69		-99.5561	-10376
	-99.5343	-6457.52		-99.2881	-2273.57		-99.5911	-5856.32		-99.5866	-10395.8
	-99.4275	-6449.89		-99.3186	-2270.51		-99.408	-5831.91		-99.4798	-10366.8
	-99.4733	-6472.78		-99.2271	-2279.66		-99.408	-5841.06		-99.434	-10345.5
	-99.3359	-6460.57		-99.1965	-2282.72		-99.408	-5831.91		-99.4645	-10359.2
	-99.3512	-6449.89		-99.0592	-2267.46		-99.3469	-5816.65		-99.3272	-10365.3
	-99.3207	-6459.04		-99.0745	-2288.81		-99.1943	-5810.55		-99.3425	-10383.6
	-99.2444	-6449.89		-99.0134	-2273.56		-99.3164	-5819.7		-99.3425	-10372.9
	-99.1986	-6425.48		-99.0134	-2273.57		-99.0723	-5787.66		-99.2051	-10350
	-99.2139	-6454.47		-98.8914	-2265.94		-99.0112	-5787.66		-99.2204	-10368.3
	-99.0918	-6462.1		-98.9066	-2244.57		-99.0417	-5784.6		-99.2204	-10371.4
	-99.0613	-6452.94		-98.7235	-2227.78		-98.8892	-5776.98		-99.0831	-10354.6
	-99.0308	-6439.21		-98.8151	-2252.19		-98.8586	-5776.98		-99.0678	-10348.5
	-98.985	-6430.05		-98.6472	-2236.93		-98.8586	-5787.66		-99.1746	-10368.3
	-98.9545	-6422.42		-98.5862	-2229.31		-98.645	-5778.5		-98.961	-10337.8
	-98.8782	-6428.53		-98.6014	-2252.19		-98.645	-5772.4		-98.9305	-10347
	-98.8782	-6425.48		-98.5557	-2252.19		-98.7671	-5776.98		-99.022	-10353.1
	-98.7714	-6422.42		-98.4183	-2235.41		-98.5535	-5757.14		-98.9	-10327.1
	-98.7561	-6436.16		-98.3878	-2256.78		-98.5535	-5764.77		-98.8237	-10324.1
	-98.6951	-6425.48		-98.342	-2235.41		-98.4619	-5751.03		-98.8542	-10331.7
	-98.634	-6422.42		-98.1895	-2229.3		-98.3704	-5757.14		-98.7321	-10328.7
	-98.6493	-6411.74		-98.2963	-2243.04		-98.3093	-5755.61		-98.7016	-10330.2
	-98.6188	-6396.48		-98.1742	-2236.94		-98.3704	-5766.3		-98.8084	-10337.8
	-98.512	-6381.23		-98.1284	-2226.27		-98.2178	-5746.45		-98.6253	-10318
	-98.5272	-6381.23		-98.0674	-2246.1		-98.2788	-5755.61		-98.61	-10321
	-98.4052	-6372.07		-98.0369	-2211		-98.1262	-5737.31		-98.5948	-10336.3
	-98.3899	-6388.85		-97.8995	-2221.68		-98.0347	-5726.62		-98.5337	-10339.4
	-98.3594	-6376.65		-98.0216	-2235.42		-98.0347	-5729.68		-98.5337	-10327.1
	-98.3441	-6355.29		-97.7469	-2220.15		-98.0042	-5729.68		-98.488	-10299.7
	-98.2526	-6335.45		-97.8385	-2259.82		-97.9126	-5717.47		-98.3354	-10296.6
	-98.3441	-6367.49		-97.7317	-2258.31		-97.9431	-5734.26		-98.3812	-10298.2
	-98.1915	-6365.97		-97.7012	-2233.88		-97.7295	-5725.1		-98.3506	-10276.8
	-98.222	-6369.02		-97.5791	-2218.64		-97.8516	-5726.62		-98.2896	-10272.2
	-98.1305	-6347.66		-97.6707	-2238.46		-97.699	-5715.94		-98.2591	-10266.1
	-98.1152	-6347.66		-97.5028	-2230.83		-97.6685	-5717.47		-98.198	-10260
	-98.0237	-6340.03		-97.4875	-2218.63		-97.5464	-5694.58		-98.1675	-10270.7
	-98.0389	-6327.82		-97.457	-2250.68		-97.6685	-5720.52		-98.1523	-10258.5
	-97.9626	-6301.88		-97.3502	-2220.16		-97.4854	-5714.41		-98.076	-10232.5
	-97.9626	-6307.98		-97.2739	-2230.84		-97.4854	-5708.31		-98.076	-10235.6
	-97.8406	-6304.93		-97.2892	-2256.78		-97.3633	-5706.78		-98.0302	-10228
	-97.8864	-6320.19		-97.2281	-2235.42		-97.3328	-5709.84		-97.9997	-10228
	-97.7185	-6301.88		-97.1213	-2224.73		-97.3022	-5696.1		-97.9234	-10235.6
	-97.7643	-6327.82		-97.1213	-2233.89		-97.1497	-5685.43		-97.9386	-10246.3
	-97.7643	-6332.4		-97.0298	-2206.42		-97.2107	-5690		-97.8318	-10229.5
	-97.6575	-6323.24		-96.923	-2206.42		-97.1191	-5685.42		-97.8776	-10221.9
	-97.627	-6301.88		-96.984	-2189.64		-96.9971	-5664.06		-97.7708	-10218.8
	-97.5964	-6306.46		-96.8925	-2194.21		-96.9971	-5670.16		-97.7708	-10223.4
	-97.5049	-6320.19		-96.7704	-2207.95		-96.9666	-5670.16		-97.725	-10235.6
	-97.5354	-6324.77		-96.7246	-2223.19		-96.8445	-5662.53		-97.7098	-10257
	-97.4591	-6320.19		-96.6788	-2206.42		-96.875	-5677.8		-97.603	-10255.4
	-97.3981	-6318.66		-96.6331	-2206.43		-96.7834	-5654.9		-97.6182	-10244.8
	-97.3981	-6330.87		-96.5873	-2224.73		-96.6614	-5656.44		-97.5724	-10215.8
	-97.3523	-6312.56		-96.6025	-2185.06		-96.6614	-5667.11		-97.4351	-10185.2
	-97.276	-6278.99		-96.4805	-2229.3		-96.6614	-5668.64		-97.4809	-10185.2
	-97.2302	-6268.31		-96.4652	-2215.57		-96.4478	-5644.23		-97.4046	-10174.6
	-97.1692	-6271.36		-96.3126	-2166.75		-96.5393	-5653.38		-97.3588	-10163.9
	-97.1234	-6291.2		-96.3126	-2194.21		-96.4478	-5647.27		-97.313	-10173
	-97.1082	-6311.03		-96.2211	-2209.47		-96.4478	-5642.7		-97.313	-10182.2
	-97.0776	-6317.14		-96.2668	-2166.74		-96.2036	-5625.91		-97.2673	-10182.2
	-97.0776	-6333.92		-96.0837	-2175.9		-96.2952	-5625.91		-97.2367	-10188.3
	-97.0471	-6320.19		-96.16	-2209.47		-96.2341	-5627.44		-97.2367	-10194.4
	-96.9708	-6324.77		-96.0532	-2160.64		-96.1426	-5630.49		-97.0842	-10171.5
	-96.925	-6336.97		-96.0227	-2192.69		-96.2036	-5618.28		-97.0842	-10176.1
	-96.864	-6323.24		-95.9464	-2186.59		-96.1121	-5628.97		-97.0689	-10177.6
	-96.8182	-6314.09		-95.9006	-2163.68		-95.8984	-5625.91		-96.9468	-10171.5
	-96.7572	-6315.61		-95.7786	-2163.69		-96.051	-5633.55		-96.9773	-10192.9
	-96.7419	-6327.82		-95.8243	-2194.22		-95.7764	-5616.76		-96.9773	-10191.3
	-96.6504	-6317.14		-95.687	-2151.47		-95.8069	-5630.49		-96.8705	-10182.2
	-96.6351	-6318.66		-95.6412	-2149.97		-95.8679	-5624.39		-96.8858	-10165.4
	-96.6656	-6314.09		-95.5955	-2131.65		-95.7764	-5630.49		-96.8553	-10156.2
	-96.5741	-6295.78		-95.5802	-2145.39		-95.6238	-5622.86		-96.7485	-10157.8
	-96.5283	-6304.93		-95.4734	-2131.65		-95.7458	-5628.97		-96.8095	-10185.2
	-96.452	-6294.25		-95.4124	-2156.07		-95.5322	-5612.19		-96.7027	-10163.9
	-96.4825	-6294.25		-95.4429	-2156.06		-95.4712	-5606.08		-96.6722	-10156.2
	-96.4063	-6295.78		-95.3361	-2160.64		-95.5017	-5601.5		-96.6417	-10166.9
	-96.3452	-6294.25		-95.2598	-2140.8		-95.4407	-5580.14		-96.6111	-10163.9
	-96.3452	-6272.89		-95.1682	-2148.43		-95.3186	-5569.46		-96.4738	-10128.8
	-96.2384	-6227.11		-95.1987	-2153		-95.3491	-5575.56		-96.5501	-10133.4
	-96.2384	-6242.37		-95.0614	-2154.54		-95.2271	-5564.88		-96.4128	-10096.7
	-96.2079	-6268.31		-95.0919	-2172.86		-95.1355	-5557.25		-96.3212	-10089.1
	-96.1316	-6263.73		-95.0156	-2156.06		-95.2271	-5560.31		-96.3975	-10108.9
	-96.0858	-6268.31		-94.8936	-2145.39		-95.0134	-5540.47		-96.3823	-10105.9
	-96.0553	-6268.31		-94.8783	-2159.11		-95.0439	-5541.99		-96.2449	-10075.4
	-96.0553	-6256.1		-94.9088	-2162.17		-94.9829	-5538.94		-96.306	-10083
	-95.918	-6225.59		-94.7257	-2133.18		-94.9219	-5549.62		-96.2754	-10076.9
	-96.0095	-6248.47		-94.7257	-2163.69		-94.7998	-5541.99		-96.0618	-10046.4
	-95.8875	-6248.47		-94.6799	-2169.81		-94.9219	-5554.2		-96.1839	-10069.3
	-95.8569	-6265.26		-94.6036	-2171.31		-94.7083	-5541.99		-96.0618	-10073.9
	-95.8569	-6257.63		-94.5426	-2145.38		-94.7083	-5545.05		-96.0466	-10078.4
	-95.7806	-6236.27		-94.6036	-2160.64		-94.7083	-5535.89		-96.0008	-10061.6
	-95.7043	-6204.22		-94.4053	-2139.28		-94.5862	-5531.31		-96.016	-10052.5
	-95.6891	-6195.07		-94.39	-2146.91		-94.4641	-5509.94		-95.9245	-10041.8
	-95.6281	-6193.54		-94.3137	-2142.33		-94.5862	-5516.05		-95.9245	-10046.4
	-95.5823	-6219.48		-94.3137	-2145.4		-94.3115	-5493.16		-95.8482	-10047.9
	-95.5518	-6228.64		-94.2222	-2159.12		-94.281	-5505.37		-95.8024	-10070.8
	-95.4907	-6236.27		-94.2222	-2156.06		-94.342	-5505.37		-95.8024	-10089.1
	-95.4297	-6225.59		-94.0848	-2140.82		-94.281	-5494.69		-95.7872	-10075.4
	-95.4449	-6213.38		-94.0085	-2154.54		-94.2505	-5490.11		-95.6346	-10043.3
	-95.3534	-6208.8		-94.0543	-2133.17		-94.22	-5488.59		-95.7414	-10044.9
	-95.3076	-6228.64		-93.9475	-2153.02		-94.0369	-5467.23		-95.6041	-10022
	-95.3229	-6243.9		-93.917	-2137.76		-94.0674	-5470.28		-95.5888	-10015.9
	-95.2618	-6219.48		-93.8407	-2153.02		-93.9453	-5462.65		-95.6193	-10009.8
	-95.1703	-6195.07		-93.8102	-2128.6		-93.8538	-5450.44		-95.5583	-10000.6
	-95.2008	-6184.39		-93.7797	-2162.17		-93.8843	-5461.12		-95.4667	-9999.08
	-95.1093	-6184.39		-93.7339	-2131.66		-93.8843	-5471.8		-95.4972	-10008.2
	-95.0635	-6192.02		-93.5966	-2127.08		-93.7012	-5453.49		-95.3447	-9973.14
	-95.094	-6188.96		-93.5813	-2113.34		-93.7622	-5445.86		-95.3752	-9957.88
	-95.0024	-6158.45		-93.5355	-2102.66		-93.6096	-5447.39		-95.3447	-9948.73
	-94.9414	-6143.19		-93.4592	-2090.45		-93.5181	-5451.97		-95.2531	-9931.95
	-94.9261	-6170.65		-93.4135	-2113.34		-93.6096	-5468.75		-95.2378	-9939.57
	-94.8651	-6167.6		-93.3982	-2101.14		-93.4875	-5456.55		-95.2836	-9960.94
	-94.7736	-6155.4		-93.2609	-2107.24		-93.4265	-5461.12		-95.1463	-9959.41
	-94.8346	-6167.6		-93.3066	-2102.66		-93.3044	-5453.49		-95.0853	-9950.26
	-94.743	-6156.92		-93.1846	-2098.08		-93.3044	-5447.39		-95.1005	-9941.1
	-94.7125	-6140.14		-93.1541	-2095.03		-93.2434	-5451.97		-95.07	-9933.47
	-94.621	-6127.93		-93.0472	-2096.57		-93.2434	-5445.86		-94.9937	-9930.42
	-94.6362	-6121.83		-93.0778	-2130.13		-93.0603	-5421.45		-94.9937	-9933.47
	-94.5599	-6129.46		-92.8947	-2075.2		-93.0908	-5433.65		-94.8564	-9916.69
	-94.5752	-6169.13		-92.9404	-2104.19		-93.0908	-5430.6		-94.9632	-9931.95
	-94.4836	-6161.5		-92.8794	-2091.98		-92.9993	-5419.92		-94.8716	-9921.26
	-94.4684	-6155.4		-92.7726	-2088.93		-92.8772	-5422.98		-94.7648	-9904.48
	-94.3768	-6164.55		-92.7421	-2108.76		-92.9077	-5422.98		-94.7953	-9918.21
	-94.3768	-6170.65		-92.7573	-2124.03		-92.7551	-5401.61		-94.7038	-9921.26
	-94.27	-6141.66		-92.6047	-2078.25		-92.8467	-5410.77		-94.6885	-9913.63
	-94.3311	-6130.98		-92.559	-2090.45		-92.6025	-5400.09		-94.6122	-9902.95
	-94.2242	-6130.98		-92.6047	-2095.04		-92.7246	-5419.93		-94.6733	-9922.79
	-94.1632	-6130.98		-92.4521	-2079.76		-92.6331	-5398.56		-94.5665	-9907.53
	-94.1022	-6121.83		-92.3759	-2087.4		-92.572	-5390.93		-94.5665	-9887.69
	-94.1632	-6149.29		-92.3606	-2084.35		-92.45	-5386.35		-94.5054	-9866.33
	-94.0564	-6152.34		-92.3759	-2072.14		-92.4805	-5380.25		-94.4749	-9878.54
	-94.0564	-6150.82		-92.2233	-2098.08		-92.3584	-5357.36		-94.4139	-9878.54
	-93.9496	-6126.4		-92.2385	-2091.99		-92.3279	-5358.89		-94.3833	-9883.12
	-93.9038	-6118.77		-92.1165	-2072.15		-92.2974	-5349.73		-94.2918	-9884.64
	-93.8733	-6097.41		-92.0707	-2069.09		-92.2363	-5355.84		-94.3223	-9890.75
	-93.8733	-6088.26		-91.9944	-2070.63		-92.1753	-5358.89		-94.2613	-9887.69
	-93.7665	-6089.78		-91.9639	-2044.68		-92.1753	-5354.31		-94.2308	-9886.17
	-93.797	-6114.2		-91.8723	-2076.72		-92.0532	-5337.52		-94.1392	-9877.01
	-93.7512	-6114.2		-91.9333	-2067.57		-91.9922	-5354.31		-94.185	-9877.01
	-93.6749	-6100.46		-91.7655	-2049.26		-92.0227	-5349.73		-94.0629	-9844.97
	-93.6139	-6105.04		-91.8113	-2078.25		-91.7786	-5334.47		-94.0934	-9844.97
	-93.6292	-6098.94		-91.674	-2072.15		-91.7786	-5354.31		-93.9866	-9825.13
	-93.5529	-6077.58		-91.674	-2041.63		-91.8091	-5342.1		-93.9408	-9814.45
	-93.5223	-6057.74		-91.5824	-2073.68		-91.748	-5329.9		-93.9408	-9819.03
	-93.4613	-6054.69		-91.5824	-2093.51		-91.5955	-5316.16		-93.8951	-9814.45
	-93.4155	-6053.16		-91.4146	-2044.69		-91.5649	-5314.64		-93.834	-9808.35
	-93.324	-6060.79		-91.5214	-2082.84		-91.5344	-5303.95		-93.834	-9819.03
	-93.3545	-6082.15		-91.384	-2069.1		-91.4734	-5300.9		-93.7272	-9797.67
	-93.2629	-6076.05		-91.3535	-2061.45		-91.5344	-5300.9		-93.7272	-9803.77
	-93.2629	-6094.36		-91.262	-2070.62		-91.4429	-5305.48		-93.6967	-9803.77
	-93.2324	-6094.36		-91.2772	-2081.29		-91.2598	-5291.74		-93.6814	-9809.88
	-93.1561	-6086.73		-91.1704	-2061.47		-91.3818	-5297.85		-93.6204	-9809.88
	-93.1104	-6074.52		-91.1399	-2070.62		-91.1072	-5290.22		-93.5594	-9829.71
	-93.0951	-6074.52		-91.0483	-2061.46		-91.1377	-5297.85		-93.5441	-9820.56
	-93.0188	-6056.21		-90.972	-2067.57		-91.1072	-5294.8		-93.4983	-9805.3
	-93.0188	-6063.84		-90.9568	-2069.1		-91.1072	-5305.48		-93.4983	-9790.04
	-92.9578	-6080.63		-90.8652	-2088.92		-90.9241	-5281.07		-93.3763	-9774.78
	-92.8967	-6076.05		-90.8347	-2049.26		-91.0156	-5279.55		-93.3763	-9765.62
	-92.8967	-6066.89		-90.7126	-2043.15		-90.863	-5268.86		-93.3152	-9753.42
	-92.8357	-6056.21		-90.7126	-2043.16		-90.8325	-5273.44		-93.2847	-9767.15
	-92.8052	-6079.1		-90.6669	-2049.25		-90.863	-5268.86		-93.2237	-9768.68
	-92.6984	-6060.79		-90.6364	-2034		-90.6799	-5258.18		-93.2084	-9748.84
	-92.7289	-6045.53		-90.499	-2035.52		-90.5579	-5242.92		-93.1016	-9698.49
	-92.6068	-6036.38		-90.5601	-2043.16		-90.6494	-5250.55		-93.1169	-9696.96
	-92.6373	-6033.32		-90.3922	-2021.8		-90.4663	-5244.44		-93.1016	-9687.8
	-92.5763	-6010.44		-90.4075	-2043.17		-90.4663	-5247.49		-93.0864	-9696.96
	-92.5458	-6005.86		-90.3312	-2027.89		-90.5273	-5236.81		-93.0558	-9727.48
	-92.439	-6015.01		-90.2854	-2035.53		-90.3137	-5218.51		-92.9795	-9745.79
	-92.5	-6056.21		-90.1938	-2038.57		-90.2222	-5221.56		-92.8727	-9739.68
	-92.4084	-6059.26		-90.1938	-2034		-90.2832	-5236.81		-92.8727	-9733.58
	-92.2864	-6037.9		-90.1328	-2047.72		-90.1306	-5232.24		-92.8422	-9724.43
	-92.3627	-6030.27		-90.1023	-2033.99		-90.1001	-5227.66		-92.8117	-9712.22
	-92.2406	-6013.49		-89.9344	-2005.01		-90.1917	-5221.56		-92.7659	-9704.59
	-92.2101	-5992.13		-90.026	-2029.43		-90.0085	-5212.4		-92.7049	-9681.7
	-92.2253	-5984.5		-89.8582	-2006.52		-89.978	-5209.35		-92.6286	-9674.07
	-92.1643	-5996.7		-89.8429	-2000.43		-89.978	-5213.93		-92.6896	-9683.23
	-92.1185	-5992.13		-89.8124	-2018.74		-89.8254	-5204.77		-92.5676	-9661.86
	-92.088	-5993.65		-89.675	-2009.58		-89.7339	-5198.67		-92.5676	-9664.92
	-92.027	-5973.82		-89.5988	-2017.21		-89.856	-5220.03		-92.5065	-9660.34
	-91.9507	-5961.61		-89.675	-2030.95		-89.6729	-5200.19		-92.4913	-9669.49
	-91.9812	-5960.08		-89.5835	-2001.96		-89.7949	-5212.4		-92.4302	-9666.44
	-91.9049	-5961.61		-89.5377	-2023.32		-89.6423	-5198.67		-92.3997	-9660.34
	-91.8439	-5976.87		-89.4919	-2000.44		-89.5813	-5198.67		-92.2929	-9643.55
	-91.8439	-5990.6		-89.3546	-2012.64		-89.4592	-5187.98		-92.3387	-9654.23
	-91.8134	-5990.6		-89.3394	-2008.06		-89.5508	-5195.62		-92.3387	-9675.6
	-91.6608	-5957.03		-89.2325	-1995.84		-89.2456	-5180.36		-92.2166	-9646.61
	-91.7371	-5966.19		-89.202	-1976.01		-89.3677	-5187.98		-92.2776	-9646.61
	-91.6302	-5955.5		-89.141	-2008.05		-89.3372	-5183.41		-92.1861	-9651.18
	-91.554	-5950.93		-89.1563	-1988.22		-89.2761	-5169.68		-92.125	-9637.45
	-91.5692	-5938.72		-88.9884	-1994.31		-89.1846	-5152.89		-92.0945	-9623.72
	-91.5082	-5931.09		-89.08	-2005.01		-89.1846	-5151.37		-92.0945	-9632.87
	-91.4319	-5924.99		-88.9121	-1997.38		-89.0015	-5134.58		-91.9725	-9640.5
	-91.4319	-5937.19		-88.9426	-1986.69		-89.0625	-5148.31		-91.9725	-9645.08
	-91.4014	-5929.56		-88.8816	-1994.32		-89.0015	-5142.21		-91.9267	-9619.14
	-91.3251	-5929.56		-88.8206	-2003.48		-88.9404	-5134.58		-91.8962	-9609.98
	-91.3403	-5931.09		-88.6832	-1989.74		-88.8794	-5137.64		-91.8504	-9593.2
	-91.2488	-5917.36		-88.7595	-1994.32		-88.7878	-5140.69		-91.8656	-9593.2
	-91.142	-5923.46		-88.5917	-1995.84		-88.6963	-5113.22		-91.6673	-9584.04
	-91.1572	-5947.88		-88.5612	-1969.92		-88.7878	-5120.85		-91.7588	-9600.83
	-91.1267	-5924.99		-88.5154	-1971.44		-88.6047	-5119.32		-91.7436	-9597.78
	-91.1115	-5918.88		-88.4849	-1980.58		-88.6047	-5113.22		-91.6368	-9590.15
	-91.0199	-5917.36		-88.3018	-1931.76		-88.4827	-5104.06		-91.6063	-9579.47
	-91.0046	-5924.99		-88.4238	-1982.12		-88.4216	-5107.11		-91.5452	-9555.05
	-90.9589	-5915.83		-88.3323	-1951.59		-88.4521	-5097.96		-91.5605	-9561.16
	-90.8978	-5917.36		-88.1949	-1948.54		-88.3911	-5085.75		-91.5452	-9565.73
	-90.8368	-5888.37		-88.256	-1976.01		-88.2385	-5082.7		-91.4384	-9553.53
	-90.8521	-5879.21		-88.1339	-1977.54		-88.269	-5068.97		-91.3621	-9552
	-90.791	-5883.79		-88.0576	-1933.29		-88.208	-5067.44		-91.3621	-9555.05
	-90.7605	-5905.15		-88.0576	-1966.86		-88.1165	-5059.81		-91.3316	-9529.11
	-90.73	-5900.57		-87.9966	-1947.01		-88.0859	-5056.77		-91.2248	-9515.38
	-90.6079	-5892.94		-87.844	-1954.64		-88.0859	-5070.49		-91.3163	-9556.58
	-90.6689	-5911.25		-87.8745	-1957.71		-88.0249	-5065.92		-91.2095	-9555.05
	-90.5774	-5923.46		-87.8135	-1953.12		-87.8723	-5036.93		-91.2095	-9550.47
	-90.5316	-5917.36		-87.7677	-1924.13		-87.9333	-5052.19		-91.1485	-9532.16
	-90.4858	-5911.25		-87.6914	-1966.85		-87.7808	-5035.4		-91.1027	-9518.43
	-90.4553	-5897.52		-87.5999	-1921.08		-87.8418	-5049.14		-91.0417	-9507.75
	-90.4095	-5886.84		-87.5236	-1918.02		-87.6587	-5039.98		-91.0417	-9495.54
	-90.3638	-5879.21		-87.5846	-1951.6		-87.6587	-5044.56		-90.9806	-9474.18
	-90.3638	-5854.8		-87.4167	-1921.08		-87.6282	-5029.3		-90.9196	-9454.34
	-90.257	-5830.38		-87.4625	-1908.88		-87.5671	-5046.08		-90.9196	-9461.97
	-90.2264	-5833.43		-87.3862	-1953.12		-87.4451	-5041.5		-90.8586	-9460.45
	-90.257	-5841.06		-87.3252	-1927.18		-87.4451	-5032.35		-90.8128	-9451.29
	-90.0739	-5841.06		-87.2031	-1911.92		-87.384	-5030.82		-90.8128	-9463.5
	-90.0891	-5842.59		-87.2947	-1957.7		-87.3535	-5039.98		-90.7518	-9460.45
	-90.0739	-5833.43		-87.1116	-1921.07		-87.2009	-5012.52		-90.6449	-9440.61
	-89.9823	-5828.86		-87.1573	-1913.45		-87.2314	-5023.19		-90.6755	-9443.66
	-89.9823	-5819.7		-87.0505	-1916.49		-87.1399	-5006.41		-90.5992	-9452.82
	-89.967	-5821.23		-86.9437	-1922.6		-87.2009	-4995.73		-90.5381	-9463.5
	-89.8755	-5834.96		-86.8979	-1892.1		-87.0178	-4985.05		-90.5687	-9469.6
	-89.9213	-5856.32		-86.9285	-1939.4		-86.8958	-4983.52		-90.4924	-9431.46
	-89.8145	-5819.7		-86.7911	-1908.87		-87.0483	-4991.15		-90.4313	-9408.57
	-89.7687	-5804.44		-86.7301	-1893.62		-86.8652	-4989.62		-90.4313	-9419.25
	-89.7382	-5818.18		-86.6691	-1910.39		-86.8347	-4983.52		-90.4008	-9428.4
	-89.6924	-5836.49		-86.6538	-1907.36		-86.8347	-4978.94		-90.3093	-9426.88
	-89.6619	-5839.54		-86.5623	-1869.2		-86.6516	-4969.79		-90.3093	-9429.93
	-89.6008	-5834.96		-86.547	-1907.36		-86.6211	-4975.89		-90.2635	-9426.88
	-89.5093	-5831.91		-86.4402	-1881.4		-86.6211	-4977.41		-90.1414	-9407.04
	-89.5551	-5847.17		-86.4707	-1910.39		-86.4685	-4974.36		-90.1719	-9417.72
	-89.4788	-5839.54		-86.3792	-1882.93		-86.4685	-4965.21		-90.0804	-9419.25
	-89.4177	-5809.02		-86.3029	-1896.68		-86.5295	-4960.64		-90.0651	-9426.88
	-89.3719	-5790.71		-86.2266	-1861.58		-86.377	-4959.1		-90.0346	-9414.67
	-89.3262	-5780.03		-86.2113	-1881.41		-86.2549	-4953		-90.0499	-9405.52
	-89.3109	-5775.45		-86.1655	-1892.09		-86.3464	-4966.73		-90.0041	-9403.99
	-89.2346	-5766.3		-86.1045	-1893.62		-86.1633	-4953		-89.9583	-9416.2
	-89.1583	-5778.5		-86.1045	-1882.93		-86.2244	-4948.43		-89.882	-9422.3
	-89.2194	-5802.92		-85.9214	-1869.19		-86.1633	-4936.22		-89.8362	-9432.98
	-89.0973	-5793.76		-86.0129	-1890.57		-86.0413	-4937.74		-89.821	-9419.25
	-89.1583	-5815.12		-85.8146	-1869.21		-85.9497	-4933.16		-89.7599	-9403.99
	-89.082	-5809.02		-85.8298	-1887.51		-86.1023	-4937.74		-89.7294	-9403.99
	-88.9294	-5801.39		-85.7993	-1861.58		-85.8276	-4916.38		-89.6836	-9407.04
	-88.9752	-5813.6		-85.7688	-1892.1		-85.8887	-4920.96		-89.5921	-9375
	-88.8989	-5799.87		-85.6315	-1884.46		-85.8276	-4916.39		-89.6226	-9355.16
	-88.8379	-5787.66		-85.6467	-1896.67		-85.7056	-4913.33		-89.6073	-9362.79
	-88.8379	-5776.98		-85.5552	-1870.73		-85.675	-4905.7		-89.5158	-9352.11
	-88.8531	-5758.67		-85.4636	-1879.89		-85.7056	-4928.59		-89.5921	-9359.74
	-88.7158	-5746.46		-85.4331	-1866.15		-85.4919	-4919.43		-89.409	-9346.01
	-88.7463	-5778.5		-85.4789	-1890.56		-85.5225	-4908.75		-89.4395	-9344.48
	-88.7006	-5789.18		-85.2805	-1870.73		-85.4614	-4896.55		-89.3479	-9336.85
	-88.6243	-5789.18		-85.2195	-1863.09		-85.3699	-4896.55		-89.3327	-9330.75
	-88.5785	-5793.76		-85.2805	-1875.3		-85.3394	-4882.81		-89.2717	-9315.49
	-88.548	-5773.93		-85.1279	-1860.06		-85.3394	-4888.91		-89.2717	-9324.64
	-88.4564	-5738.83		-85.0974	-1863.09		-85.2173	-4895.02		-89.1954	-9327.7
	-88.4717	-5743.41		-85.0669	-1869.21		-85.2173	-4905.7		-89.1343	-9313.96
	-88.4412	-5755.61		-84.9906	-1857		-85.1257	-4901.12		-89.1038	-9309.39
	-88.3954	-5751.04		-84.9448	-1876.82		-84.9426	-4867.56		-89.1191	-9312.44
	-88.3038	-5735.78		-84.899	-1864.62		-85.0647	-4879.76		-89.0733	-9306.33
	-88.3496	-5744.93		-84.8533	-1879.88		-85.0037	-4884.34		-89.0733	-9310.91
	-88.2275	-5726.62		-84.8228	-1879.87		-84.9426	-4870.6		-88.9054	-9300.23
	-88.197	-5715.94		-84.6854	-1866.15		-84.8206	-4862.98		-88.9665	-9310.91
	-88.1665	-5720.52		-84.6854	-1849.36		-84.8206	-4867.55		-88.9054	-9301.76
	-88.075	-5726.62		-84.5634	-1881.41		-84.6985	-4849.24		-88.8444	-9288.02
	-88.0902	-5732.73		-84.6091	-1843.26		-84.6375	-4841.61		-88.7986	-9280.39
	-88.0444	-5741.88		-84.4108	-1841.73		-84.6069	-4843.14		-88.8139	-9286.5
	-87.9376	-5735.78		-84.5023	-1866.14		-84.6375	-4853.82		-88.6766	-9274.29
	-87.9681	-5737.3		-84.304	-1840.22		-84.4849	-4847.72		-88.6308	-9281.92
	-87.9071	-5728.15		-84.365	-1841.72		-84.5154	-4844.66		-88.6918	-9277.34
	-87.8918	-5734.25		-84.2887	-1853.94		-84.3323	-4818.73		-88.6308	-9240.72
	-87.8461	-5717.47		-84.2429	-1847.85		-84.3628	-4827.88		-88.5698	-9217.83
	-87.785	-5690		-84.0903	-1828.01		-84.2712	-4832.46		-88.5545	-9220.88
	-87.7087	-5683.9		-84.1819	-1846.32		-84.3018	-4840.09		-88.4629	-9219.36
	-87.6935	-5699.16		-83.9988	-1846.31		-84.2102	-4824.83		-88.4782	-9243.77
	-87.5867	-5697.63		-84.0446	-1843.27		-84.1797	-4823.31		-88.4782	-9266.66
	-87.6019	-5709.84		-83.9377	-1847.83		-83.9966	-4800.41		-88.3104	-9260.56
	-87.5867	-5700.68		-83.9072	-1867.67		-84.1187	-4806.52		-88.3714	-9255.98
	-87.4951	-5691.53		-83.8309	-1843.26		-83.9661	-4794.31		-88.2646	-9220.88
	-87.4646	-5673.22		-83.8004	-1863.1		-83.9661	-4789.73		-88.2646	-9217.83
	-87.3883	-5661.01		-83.7699	-1832.58		-83.783	-4776.01		-88.2341	-9230.04
	-87.373	-5661.01		-83.6478	-1812.74		-83.844	-4788.2		-88.2035	-9225.46
	-87.3273	-5656.43		-83.6326	-1826.47		-83.7524	-4779.05		-88.0815	-9213.26
	-87.2968	-5661.01		-83.5258	-1821.91		-83.7524	-4785.16		-88.1578	-9228.51
	-87.2662	-5671.69		-83.5105	-1799.01		-83.5388	-4780.58		-88.0662	-9220.88
	-87.2205	-5665.59		-83.4037	-1832.59		-83.6609	-4788.2		-87.9899	-9202.57
	-87.1899	-5668.64		-83.4189	-1826.48		-83.5083	-4780.57		-87.9441	-9181.21
	-87.1136	-5664.06		-83.3121	-1820.38		-83.4167	-4763.8		-87.9594	-9175.11
	-87.0679	-5657.96		-83.2969	-1840.21		-83.4473	-4745.48		-87.8373	-9164.43
	-87.0831	-5671.69		-83.2053	-1817.32		-83.3252	-4768.37		-87.8526	-9178.16
	-87.0374	-5657.96		-83.2358	-1805.13		-83.3252	-4769.9		-87.8068	-9187.32
	-86.9763	-5635.07		-83.0985	-1829.52		-83.2336	-4756.16		-87.7916	-9187.32
	-86.9763	-5653.38		-83.068	-1809.68		-83.2031	-4751.59		-87.7	-9179.69
	-86.7932	-5628.97		-82.9917	-1800.53		-83.1116	-4733.27		-87.761	-9181.21
	-86.8695	-5639.65		-83.068	-1840.21		-83.0505	-4736.32		-87.6084	-9178.16
	-86.8085	-5636.6		-82.8849	-1802.05		-83.0505	-4730.23		-87.6542	-9185.79
	-86.7474	-5633.54		-82.8849	-1799.01		-82.9895	-4734.8		-87.5932	-9179.69
	-86.7169	-5627.44		-82.8239	-1811.21		-82.8674	-4711.91		-87.5322	-9165.95
	-86.7017	-5625.92		-82.7018	-1795.96		-82.8979	-4711.91		-87.4864	-9159.85
	-86.5948	-5609.13		-82.6865	-1785.27		-82.7759	-4695.13		-87.4864	-9144.59
	-86.5796	-5590.82		-82.717	-1817.33		-82.8369	-4701.23		-87.3796	-9123.23
	-86.5033	-5584.72		-82.5797	-1802.06		-82.5928	-4699.71		-87.3948	-9124.75
	-86.4575	-5587.77		-82.5339	-1777.64		-82.6843	-4698.18		-87.3185	-9126.28
	-86.4575	-5604.55		-82.4576	-1797.5		-82.6538	-4684.44		-87.2575	-9106.44
	-86.4117	-5604.55		-82.3966	-1805.11		-82.5317	-4681.4		-87.3033	-9104.92
	-86.3507	-5607.6		-82.3813	-1771.56		-82.3792	-4670.72		-87.2117	-9101.87
	-86.3354	-5610.66		-82.3051	-1809.7		-82.5317	-4692.07		-87.1507	-9097.29
	-86.3202	-5618.29		-82.2135	-1783.76		-82.2876	-4685.97		-87.1354	-9097.29
	-86.2286	-5607.6		-82.1982	-1789.87		-82.4097	-4690.56		-87.0896	-9085.08
	-86.2134	-5624.39		-82.1067	-1780.7		-82.3792	-4675.3		-87.0439	-9083.56
	-86.1829	-5604.55		-82.0762	-1797.49		-82.1655	-4673.77		-87.0286	-9086.61
	-86.1066	-5586.24		-82.0151	-1782.23		-82.135	-4660.03		-86.9981	-9078.98
	-86.076	-5586.24		-81.9694	-1777.65		-82.1655	-4658.51		-86.9371	-9082.03
	-86.0608	-5560.3		-81.8625	-1794.44		-81.9824	-4656.98		-86.8608	-9072.88
	-85.9235	-5566.41		-81.8473	-1794.44		-81.9519	-4653.93		-86.8608	-9068.3
	-86.015	-5583.19		-81.832	-1768.49		-82.074	-4650.88		-86.7082	-9048.46
	-85.9235	-5560.3		-81.7252	-1785.27		-81.8604	-4649.35		-86.7997	-9060.67
	-85.8167	-5551.15		-81.7405	-1771.55		-81.7993	-4638.67		-86.7082	-9045.41
	-85.7861	-5551.15		-81.6337	-1768.5		-81.8298	-4640.19		-86.7234	-9051.51
	-85.7709	-5575.56		-81.6337	-1779.17		-81.6467	-4632.57		-86.6166	-9031.68
	-85.7709	-5598.45		-81.5269	-1777.65		-81.6162	-4637.15		-86.6319	-9030.15
	-85.7251	-5610.66		-81.4963	-1773.07		-81.6467	-4635.62		-86.5251	-9017.94
	-85.6183	-5598.45		-81.3743	-1762.39		-81.4636	-4629.52		-86.5861	-9025.57
	-85.5573	-5599.98		-81.4658	-1785.28		-81.5552	-4623.41		-86.4488	-9002.68
	-85.603	-5613.71		-81.2522	-1748.66		-81.5247	-4612.73		-86.4488	-9013.37
	-85.5573	-5592.35		-81.3132	-1779.17		-81.4026	-4611.21		-86.3572	-9007.26
	-85.4504	-5587.77		-81.2064	-1757.82		-81.3721	-4609.68		-86.3115	-9011.84
	-85.4657	-5583.19		-81.1149	-1748.66		-81.4026	-4617.31		-86.342	-9013.37
	-85.4047	-5583.19		-81.0691	-1744.08		-81.1584	-4606.63		-86.3267	-9011.84
	-85.3436	-5586.24		-81.0538	-1768.49		-81.2805	-4612.73		-86.2504	-8993.53
	-85.3131	-5575.56		-80.9623	-1747.13		-81.1584	-4602.05		-86.2504	-8987.43
	-85.2521	-5572.51		-80.9012	-1768.49		-80.9753	-4586.79		-86.2199	-8973.69
	-85.191	-5560.3		-80.886	-1748.66		-80.9448	-4576.11		-86.0673	-8970.64
	-85.1605	-5549.62		-80.8097	-1757.82		-81.0059	-4586.8		-86.1741	-8999.63
	-85.1147	-5555.72		-80.7792	-1739.5		-80.7312	-4566.95		-86.0368	-8993.53
	-85.069	-5543.52		-80.6876	-1751.71		-80.8228	-4592.9		-85.991	-8966.06
	-85.069	-5526.73		-80.7029	-1718.13		-80.7922	-4591.37		-85.9758	-8956.91
	-85.0079	-5499.27		-80.5808	-1736.44		-80.7312	-4585.27		-85.9452	-8958.43
	-84.9622	-5479.43		-80.5503	-1721.19		-80.6702	-4577.64		-85.8689	-8956.91
	-84.9774	-5485.53		-80.5198	-1721.18		-80.7312	-4582.22		-85.8537	-8946.23
	-84.8248	-5496.22		-80.413	-1731.87		-80.5481	-4566.95		-85.7774	-8937.07
	-84.8248	-5497.74		-80.3672	-1734.92		-80.5786	-4574.59		-85.8079	-8947.75
	-84.8248	-5488.59		-80.3519	-1742.55		-80.426	-4556.27		-85.7164	-8943.18
	-84.7485	-5493.16		-80.1841	-1716.61		-80.3955	-4554.75		-85.6858	-8937.07
	-84.7028	-5490.11		-80.2451	-1727.3		-80.365	-4542.54		-85.6248	-8921.81
	-84.6875	-5506.9		-80.123	-1727.28		-80.2429	-4539.49		-85.6858	-8912.66
	-84.6265	-5525.21		-80.1993	-1713.56		-80.1819	-4533.39		-85.5333	-8886.72
	-84.5807	-5540.47		-80.0162	-1731.87		-80.2124	-4544.07		-85.5333	-8892.82
	-84.5654	-5535.89		-80.0468	-1730.34		-80.1514	-4533.39		-85.5027	-8914.18
	-84.4739	-5516.05		-79.9094	-1719.66		-80.0293	-4527.28		-85.4417	-8911.13
	-84.4891	-5503.84		-79.9094	-1731.88		-80.0903	-4530.34		-85.3501	-8905.03
	-84.4739	-5505.37		-79.8179	-1724.24		-79.9377	-4524.23		-85.3807	-8908.08
	-84.3671	-5494.69		-79.7721	-1707.46		-79.8462	-4505.92		-85.2891	-8898.92
	-84.3213	-5490.11		-79.7263	-1708.98		-79.8767	-4516.6		-85.3501	-8908.08
	-84.3365	-5491.64		-79.6042	-1712.04		-79.8157	-4505.92		-85.2739	-8903.5
	-84.1992	-5467.22		-79.6195	-1698.3		-79.6936	-4495.24		-85.2128	-8889.77
	-84.245	-5474.85		-79.5585	-1727.29		-79.7241	-4496.77		-85.1365	-8876.04
	-84.184	-5477.9		-79.4822	-1701.35		-79.5105	-4489.14		-85.1518	-8848.57
	-84.1534	-5474.85		-79.4211	-1699.84		-79.6326	-4499.81		-85.0907	-8830.26
	-84.0924	-5439.76		-79.4364	-1705.93		-79.5105	-4489.14		-85.0602	-8828.73
	-84.0619	-5433.65		-79.3296	-1687.63		-79.48	-4489.14		-85.045	-8830.26
	-83.9551	-5427.55		-79.2533	-1669.31		-79.3884	-4472.35		-84.9382	-8813.48
	-83.9703	-5439.76		-79.2838	-1708.99		-79.3274	-4472.35		-84.9687	-8824.16
	-83.9856	-5432.13		-79.177	-1686.09		-79.2664	-4479.98		-84.8771	-8836.36
	-83.8635	-5421.45		-79.1007	-1676.93		-79.2664	-4481.51		-84.8313	-8836.36
	-83.8177	-5427.55		-79.0854	-1713.56		-79.1748	-4470.82		-84.8008	-8831.79
	-83.8788	-5433.65		-78.9786	-1708.98		-79.1138	-4467.77		-84.7856	-8833.31
	-83.6652	-5416.87		-78.9023	-1672.37		-79.1138	-4458.62		-84.7398	-8850.1
	-83.7262	-5430.6		-78.9023	-1699.83		-79.0527	-4460.14		-84.7551	-8865.36
	-83.7109	-5438.23		-78.8108	-1675.42		-78.9307	-4446.41		-84.5872	-8845.52
	-83.5736	-5432.13		-78.7345	-1693.73		-78.9917	-4447.94		-84.6482	-8862.3
	-83.5583	-5416.87		-78.8108	-1705.93		-78.8391	-4452.52		-84.5414	-8851.62
	-83.5736	-5426.02		-78.6124	-1664.73		-78.8391	-4447.94		-84.5567	-8851.62
	-83.36	-5398.56		-78.6887	-1679.99		-78.6865	-4432.68		-84.4194	-8818.05
	-83.4973	-5401.61		-78.5361	-1707.46		-78.7781	-4446.41		-84.4957	-8824.16
	-83.3905	-5384.83		-78.5209	-1667.8		-78.6255	-4426.57		-84.3888	-8805.85
	-83.3752	-5375.67		-78.4904	-1673.9		-78.5645	-4426.57		-84.3736	-8792.11
	-83.299	-5364.99		-78.3988	-1692.21		-78.5339	-4425.05		-84.3278	-8772.28
	-83.2532	-5371.09		-78.231	-1663.2		-78.4729	-4421.99		-84.3431	-8776.85
	-83.2227	-5374.15		-78.353	-1661.69		-78.4424	-4415.9		-84.1905	-8753.97
	-83.1921	-5389.4		-78.2462	-1687.62		-78.3813	-4421.99		-84.2515	-8763.12
	-83.1616	-5393.98		-78.2157	-1681.52		-78.3508	-4418.94		-84.1447	-8749.39
	-83.0853	-5393.98		-78.1699	-1661.69		-78.2593	-4406.74		-84.1447	-8755.49
	-83.0548	-5398.56		-78.1089	-1699.84		-78.2288	-4423.52		-84.0531	-8760.07
	-83.0396	-5407.71		-77.9716	-1658.62		-78.1372	-4412.85		-84.0684	-8773.8
	-82.9327	-5393.98		-77.9563	-1661.67		-78.1067	-4399.1		-83.9616	-8743.29
	-82.887	-5386.35		-77.9258	-1661.67		-77.9541	-4402.16		-84.0226	-8740.23
	-82.887	-5383.3		-77.7579	-1651		-77.9846	-4399.11		-83.8853	-8721.92
	-82.8412	-5366.52		-77.8037	-1626.58		-77.9541	-4394.53		-83.8853	-8729.55
	-82.7344	-5358.89		-77.7122	-1664.72		-77.8625	-4396.06		-83.9006	-8728.03
	-82.8107	-5364.99		-77.7122	-1655.59		-77.6794	-4374.69		-83.8548	-8718.87
	-82.7039	-5343.63		-77.6206	-1646.43		-77.8625	-4377.74		-83.7938	-8705.14
	-82.6886	-5345.15		-77.6359	-1663.2		-77.6489	-4365.54		-83.7175	-8689.88
	-82.6886	-5361.94		-77.468	-1654.05		-77.6794	-4382.32		-83.6869	-8683.78
	-82.5513	-5355.83		-77.4833	-1661.68		-77.6489	-4374.69		-83.5954	-8676.15
	-82.5208	-5366.52		-77.3765	-1664.74		-77.5269	-4379.27		-83.6717	-8680.72
	-82.536	-5349.73		-77.3765	-1654.05		-77.4353	-4365.54		-83.5344	-8659.36
	-82.4292	-5339.05		-77.2544	-1634.21		-77.4658	-4364.02		-83.5496	-8665.46
	-82.3682	-5348.21		-77.2391	-1654.06		-77.3132	-4359.44		-83.5344	-8670.04
	-82.4445	-5358.89		-77.1018	-1641.85		-77.3132	-4353.34		-83.5038	-8668.52
	-82.3376	-5329.89		-77.1934	-1652.53		-77.3132	-4339.6		-83.4123	-8660.89
	-82.2614	-5326.84		-76.9797	-1622		-77.2217	-4333.5		-83.3818	-8662.41
	-82.2461	-5337.52		-77.056	-1652.53		-77.0996	-4312.14		-83.3512	-8653.26
	-82.2156	-5337.52		-76.995	-1628.12		-77.1301	-4321.28		-83.3055	-8651.73
	-82.2003	-5337.52		-76.934	-1602.17		-77.0081	-4319.77		-83.2597	-8657.84
	-82.124	-5329.89		-76.7966	-1609.8		-77.0691	-4325.87		-83.2139	-8659.36
	-82.0935	-5340.58		-76.8577	-1618.95		-77.0081	-4327.4		-83.1224	-8656.31
	-82.002	-5340.58		-76.7051	-1603.69		-76.825	-4327.4		-83.0613	-8651.73
	-82.0172	-5329.89		-76.6593	-1628.11		-76.825	-4304.5		-83.0461	-8657.84
	-81.9867	-5328.37		-76.7203	-1618.95		-76.886	-4316.71		-83.0461	-8660.89
	-81.9104	-5331.42		-76.5983	-1599.11		-76.6724	-4312.14		-83.0156	-8642.58
	-81.8494	-5325.32		-76.4457	-1623.54		-76.6418	-4313.66		-83.0308	-8644.1
	-81.8494	-5339.05		-76.5372	-1631.18		-76.6724	-4322.81		-82.9393	-8644.1
	-81.8036	-5340.58		-76.4152	-1618.96		-76.5198	-4304.51		-82.9393	-8653.26
	-81.712	-5311.58		-76.3236	-1618.95		-76.5503	-4302.98		-82.8019	-8633.42
	-81.712	-5291.75		-76.3846	-1625.05		-76.5198	-4309.08		-82.863	-8638
	-81.7273	-5293.27		-76.2321	-1612.86		-76.3977	-4286.19		-82.7714	-8634.95
	-81.59	-5276.49		-76.1405	-1582.35		-76.3672	-4284.66		-82.7867	-8616.64
	-81.5442	-5282.59		-76.1405	-1596.07		-76.3977	-4293.82		-82.7104	-8604.43
	-81.6052	-5307.01		-76.1252	-1594.54		-76.2146	-4278.56		-82.573	-8593.75
	-81.4679	-5282.59		-75.9879	-1609.81		-76.2451	-4286.19		-82.6646	-8616.64
	-81.4374	-5274.96		-75.9879	-1597.59		-76.0925	-4283.14		-82.6036	-8622.74
	-81.4221	-5291.75		-75.8506	-1591.49		-76.0315	-4269.41		-82.512	-8612.06
	-81.3763	-5294.8		-75.8811	-1608.28		-75.9399	-4261.78		-82.451	-8593.75
	-81.3	-5287.17		-75.8201	-1600.65		-76.001	-4269.41		-82.451	-8581.54
	-81.3458	-5294.8		-75.8201	-1588.43		-75.8484	-4246.52		-82.3594	-8576.96
	-81.1932	-5262.76		-75.6827	-1588.44		-75.8484	-4258.73		-82.4052	-8598.33
	-81.1627	-5236.82		-75.6827	-1599.11		-75.6958	-4244.99		-82.3442	-8601.38
	-81.1475	-5255.13		-75.5759	-1589.97		-75.7263	-4248.05		-82.3594	-8593.75
	-81.0864	-5282.59		-75.5302	-1600.65		-75.7263	-4252.62		-82.2679	-8563.23
	-81.0712	-5311.58		-75.4539	-1600.64		-75.6653	-4258.73		-82.2374	-8547.97
	-81.0406	-5322.27		-75.3928	-1571.66		-75.5127	-4232.79		-82.1458	-8549.5
	-80.9033	-5290.22		-75.3928	-1574.7		-75.5737	-4241.94		-82.2068	-8563.23
	-80.9796	-5297.85		-75.3776	-1608.28		-75.4211	-4216.01		-82.0695	-8543.39
	-80.9033	-5287.17		-75.2555	-1562.5		-75.3906	-4217.53		-82.0695	-8528.14
	-80.8118	-5264.28		-75.2097	-1559.45		-75.3601	-4206.85		-81.9932	-8520.51
	-80.7507	-5267.33		-75.1945	-1589.98		-75.3601	-4211.43		-81.978	-8515.93
	-80.7507	-5267.33		-75.1334	-1586.9		-75.2075	-4200.74		-81.8559	-8515.93
	-80.6592	-5253.6		-75.0724	-1568.61		-75.238	-4217.52		-81.9474	-8529.66
	-80.6439	-5245.97		-75.0114	-1573.18		-75.0244	-4196.16		-81.8101	-8515.93
	-80.6897	-5253.6		-74.9656	-1551.82		-75.116	-4197.69		-81.8254	-8503.72
	-80.5676	-5238.34		-74.9045	-1562.51		-75.0549	-4194.64		-81.7643	-8499.14
	-80.6134	-5241.39		-74.874	-1579.29		-74.9634	-4193.11		-81.7186	-8502.2
	-80.5829	-5250.55		-74.6604	-1573.19		-74.9329	-4182.44		-81.7186	-8499.14
	-80.415	-5249.02		-74.7672	-1544.19		-74.7803	-4167.17		-81.7033	-8496.09
	-80.4761	-5247.5		-74.5994	-1548.77		-74.8413	-4177.85		-81.5354	-8467.1
	-80.4303	-5232.24		-74.5994	-1531.98		-74.7192	-4167.18		-81.566	-8465.58
	-80.2777	-5216.98		-74.5078	-1550.28		-74.7498	-4168.7		-81.566	-8464.05
	-80.2777	-5216.98		-74.5231	-1570.13		-74.5056	-4161.07		-81.5354	-8461
	-80.2472	-5226.13		-74.401	-1551.82		-74.6277	-4154.97		-81.4439	-8451.84
	-80.2319	-5220.03		-74.4468	-1545.71		-74.5056	-4144.28		-81.4286	-8447.26
	-80.1862	-5204.77		-74.3247	-1557.93		-74.5361	-4151.91		-81.3676	-8442.69
	-80.1709	-5200.19		-74.3247	-1527.4		-74.353	-4144.29		-81.3066	-8425.9
	-80.0793	-5191.04		-74.1874	-1525.88		-74.4446	-4156.49		-81.2913	-8424.38
	-79.9878	-5183.41		-74.1874	-1560.97		-74.231	-4141.23		-81.2608	-8409.12
	-80.0183	-5191.04		-74.05	-1513.66		-74.2615	-4150.39		-81.2303	-8401.49
	-80.0183	-5207.82		-74.1111	-1528.93		-74.1394	-4150.39		-81.215	-8409.12
	-79.8505	-5195.62		-73.989	-1522.82		-74.2004	-4151.91		-81.1387	-8407.59
	-79.9573	-5197.14		-73.8975	-1522.83		-74.1089	-4135.14		-81.1082	-8412.17
	-79.8047	-5165.1		-73.928	-1536.56		-73.9868	-4141.23		-81.0929	-8409.12
	-79.7589	-5175.78		-73.8517	-1557.92		-73.9258	-4124.45		-80.9556	-8386.23
	-79.7894	-5191.04		-73.7144	-1521.3		-73.9868	-4122.93		-80.9861	-8377.07
	-79.7284	-5187.99		-73.7449	-1554.86		-73.7427	-4113.77		-80.9709	-8378.6
	-79.6216	-5187.99		-73.6228	-1550.29		-73.8647	-4118.35		-80.8946	-8378.6
	-79.6216	-5189.51		-73.5923	-1527.4		-73.8342	-4110.72		-80.8335	-8370.97
	-79.5911	-5169.68		-73.5923	-1512.14		-73.6816	-4115.3		-80.8488	-8360.29
	-79.5453	-5154.42		-73.5618	-1564.03		-73.5901	-4096.98		-80.7725	-8345.03
	-79.5148	-5145.26		-73.4244	-1513.67		-73.6816	-4101.56		-80.742	-8341.98
	-79.4537	-5159		-73.4092	-1516.72		-73.4375	-4095.46		-80.6962	-8349.61
	-79.3774	-5169.68		-73.3481	-1522.82		-73.5291	-4092.41		-80.742	-8355.71
	-79.408	-5178.83		-73.2108	-1493.84		-73.4375	-4081.72		-80.6047	-8325.19
	-79.2706	-5154.42		-73.2719	-1506.05		-73.3765	-4090.89		-80.6047	-8328.25
	-79.3011	-5165.1		-73.104	-1510.61		-73.3154	-4081.72		-80.4979	-8309.94
	-79.2401	-5165.1		-73.0887	-1490.79		-73.2849	-4086.3		-80.4673	-8300.78
	-79.2401	-5149.84		-73.0582	-1495.36		-73.1934	-4081.72		-80.4521	-8305.36
	-79.118	-5125.43		-73.043	-1504.52		-73.0713	-4064.94		-80.4826	-8322.14
	-79.1486	-5126.95		-72.8904	-1501.47		-73.1934	-4077.15		-80.2995	-8316.04
	-79.0417	-5123.9		-72.9362	-1510.63		-73.0103	-4072.57		-80.3453	-8320.62
	-78.9807	-5122.38		-72.7836	-1495.36		-72.9797	-4066.47		-80.2385	-8294.68
	-78.9655	-5142.21		-72.8446	-1519.78		-72.9797	-4066.47		-80.269	-8288.57
	-78.996	-5152.89		-72.692	-1496.88		-72.8271	-4064.94		-80.2232	-8276.37
	-78.8434	-5125.43		-72.7225	-1513.68		-72.7356	-4045.11		-80.1774	-8274.84
	-78.8739	-5119.32		-72.5394	-1509.09		-72.7356	-4046.63		-80.1164	-8265.69
	-78.7976	-5102.54		-72.6462	-1519.79		-72.7051	-4048.16		-80.1316	-8276.37
	-78.7518	-5085.75		-72.4631	-1496.89		-72.644	-4031.38		-80.1011	-8276.37
	-78.7518	-5085.75		-72.4784	-1495.35		-72.522	-4016.11		-79.9943	-8264.16
	-78.6755	-5085.75		-72.4174	-1480.09		-72.6135	-4023.74		-79.9943	-8248.9
	-78.6298	-5081.18		-72.3716	-1487.74		-72.3999	-4005.43		-79.9485	-8232.12
	-78.5992	-5088.81		-72.3258	-1498.42		-72.4915	-4010.01		-79.918	-8224.49
	-78.5687	-5090.33		-72.2495	-1493.83		-72.3083	-4006.96		-79.857	-8221.43
	-78.5229	-5091.86		-72.1885	-1477.06		-72.3083	-4014.59		-79.857	-8224.49
	-78.4314	-5094.91		-72.1122	-1496.88		-72.3083	-4011.54		-79.7654	-8215.33
	-78.4314	-5105.59		-72.0969	-1487.73		-72.2473	-4016.11		-79.7502	-8218.38
	-78.3856	-5087.28		-72.0511	-1498.43		-72.0947	-3994.75		-79.6891	-8204.65
	-78.3551	-5093.38		-71.9596	-1475.51		-72.1863	-4006.95		-79.7044	-8204.65
	-78.3246	-5085.75		-71.9443	-1484.68		-72.0337	-3991.7		-79.6739	-8209.23
	-78.2178	-5067.44		-71.868	-1469.42		-72.0032	-3988.64		-79.5976	-8210.75
	-78.1873	-5056.76		-71.7765	-1501.47		-71.9727	-3990.18		-79.5365	-8195.5
	-78.172	-5061.34		-71.7765	-1474.01		-71.8811	-3990.17		-79.4755	-8181.76
	-78.1567	-5055.24		-71.6239	-1449.59		-71.759	-3971.86		-79.4297	-8178.71
	-78.0042	-5030.82		-71.6392	-1452.64		-71.8201	-3981.01		-79.445	-8178.71
	-78.0957	-5056.76		-71.5476	-1461.79		-71.698	-3977.97		-79.384	-8172.61
	-78.0194	-5052.18		-71.6086	-1460.26		-71.637	-3971.86		-79.384	-8164.98
	-77.9126	-5029.3		-71.4103	-1457.22		-71.637	-3973.39		-79.2314	-8145.14
	-77.9584	-5032.35		-71.4255	-1463.32		-71.5149	-3965.76		-79.2466	-8146.67
	-77.8973	-5026.24		-71.3645	-1452.64		-71.5149	-3974.91		-79.2466	-8149.72
	-77.7753	-5012.51		-71.3035	-1464.85		-71.4844	-3976.44		-79.2009	-8145.14
	-77.821	-5021.67		-71.2729	-1463.31		-71.3623	-3955.08		-79.0635	-8125.3
	-77.7295	-5014.04		-71.2424	-1432.79		-71.2402	-3952.03		-79.1398	-8135.99
	-77.6685	-5012.51		-71.0898	-1443.48		-71.2097	-3953.55		-79.0483	-8142.09
	-77.6685	-5032.35		-71.1204	-1454.16		-71.1182	-3948.97		-79.0025	-8145.14
	-77.6837	-5038.45		-70.9983	-1437.38		-71.2097	-3958.13		-78.9262	-8134.46
	-77.5311	-5021.67		-71.0135	-1463.31		-71.1487	-3938.29		-78.9415	-8135.99
	-77.5464	-5033.87		-70.8762	-1446.53		-71.0266	-3938.29		-78.8346	-8117.67
	-77.4701	-5035.4		-70.9067	-1438.9		-70.9961	-3926.09		-78.8652	-8119.2
	-77.4396	-5041.5		-70.8152	-1441.96		-70.9961	-3935.24		-78.8499	-8131.41
	-77.4091	-5047.61		-70.8152	-1458.74		-70.7825	-3918.45		-78.7736	-8140.56
	-77.4243	-5044.56		-70.7084	-1426.7		-70.874	-3927.61		-78.8194	-8131.41
	-77.287	-5035.4		-70.6168	-1434.33		-70.7825	-3907.78		-78.6973	-8090.21
	-77.3022	-5030.82		-70.6168	-1445.01		-70.752	-3912.35		-78.6515	-8081.05
	-77.3328	-5021.67		-70.5253	-1428.22		-70.5994	-3912.36		-78.6515	-8085.63
	-77.2107	-5006.41		-70.51	-1429.75		-70.6604	-3915.41		-78.5752	-8078
	-77.1802	-4997.25		-70.4032	-1438.9		-70.4163	-3894.05		-78.4532	-8068.85
	-77.1649	-4992.68		-70.3574	-1423.64		-70.5383	-3915.41		-78.5752	-8096.31
	-77.0123	-4975.89		-70.3116	-1414.48		-70.4468	-3892.52		-78.4532	-8093.26
	-77.0428	-4986.57		-70.2964	-1435.85		-70.4163	-3890.99		-78.4379	-8099.36
	-76.9971	-4969.79		-70.1438	-1414.48		-70.2942	-3877.26		-78.3769	-8091.74
	-76.9208	-4991.15		-70.1896	-1428.22		-70.2332	-3878.78		-78.3921	-8090.21
	-76.875	-4994.2		-70.098	-1452.63		-70.2332	-3887.94		-78.3006	-8097.84
	-76.875	-4985.05		-70.037	-1426.69		-70.2026	-3889.47		-78.3311	-8091.74
	-76.7224	-4962.16		-70.0217	-1437.38		-70.1111	-3872.68		-78.1785	-8071.9
	-76.7682	-4966.74		-69.9607	-1425.17		-70.05	-3866.57		-78.148	-8064.27
	-76.7377	-4960.63		-69.7776	-1408.39		-69.989	-3858.95		-78.209	-8078
	-76.6614	-4960.63		-69.8539	-1431.27		-69.989	-3871.16		-78.1175	-8061.22
	-76.5698	-4948.42		-69.7471	-1437.37		-69.8669	-3852.84		-77.9954	-8047.48
	-76.6309	-4974.36		-69.7013	-1429.74		-69.7754	-3854.37		-78.0412	-8044.43
	-76.4783	-4949.95		-69.6708	-1416.02		-69.8059	-3858.95		-77.9802	-8013.92
	-76.4783	-4962.16		-69.6097	-1422.12		-69.7449	-3845.22		-77.9496	-8000.18
	-76.5088	-4972.84		-69.5182	-1396.17		-69.6838	-3843.69		-77.8581	-7991.03
	-76.4478	-4963.68		-69.564	-1431.29		-69.5313	-3839.11		-77.9191	-7997.13
	-76.3562	-4960.63		-69.4572	-1422.11		-69.6838	-3843.69		-77.7665	-7994.08
	-76.3562	-4960.63		-69.3351	-1390.08		-69.4702	-3839.11		-77.8428	-8012.39
	-76.2494	-4940.8		-69.3656	-1403.81		-69.3787	-3831.48		-77.7208	-8009.34
	-76.2952	-4946.9		-69.3198	-1440.44		-69.4702	-3825.38		-77.6902	-8003.23
	-76.2494	-4953		-69.1978	-1385.49		-69.3787	-3836.06		-77.6597	-7992.55
	-76.1731	-4946.9		-69.1672	-1403.8		-69.1956	-3825.38		-77.6445	-7969.67
	-76.1121	-4930.11		-69.0757	-1405.33		-69.3176	-3829.95		-77.5682	-7966.61
	-76.1121	-4934.69		-69.0299	-1411.44		-69.1345	-3814.7		-77.5529	-7981.87
	-76.0815	-4931.64		-69.0146	-1393.13		-69.104	-3808.59		-77.4919	-7969.67
	-75.99	-4920.96		-68.9536	-1417.54		-69.1345	-3808.59		-77.4308	-7960.51
	-75.929	-4925.54		-68.8773	-1385.5		-69.043	-3808.59		-77.4461	-7958.98
	-75.9442	-4933.17		-68.8315	-1390.07		-68.7988	-3784.18		-77.4308	-7957.46
	-75.8374	-4924.01		-68.7858	-1403.8		-69.043	-3796.39		-77.3088	-7940.67
	-75.8221	-4928.59		-68.6332	-1371.76		-68.7988	-3782.66		-77.3088	-7934.57
	-75.7764	-4934.69		-68.74	-1373.29		-68.7683	-3779.6		-77.324	-7933.04
	-75.7001	-4928.59		-68.5569	-1373.3		-68.7683	-3770.45		-77.1714	-7916.26
	-75.7306	-4931.64		-68.5416	-1374.81		-68.6768	-3776.55		-77.1562	-7922.36
	-75.6696	-4924.01		-68.4501	-1348.86		-68.6157	-3764.34		-77.1562	-7931.52
	-75.6238	-4904.17		-68.4806	-1364.13		-68.6768	-3773.49		-77.0188	-7911.68
	-75.578	-4878.23		-68.328	-1371.76		-68.5242	-3761.29		-77.1104	-7916.26
	-75.5933	-4878.23		-68.4196	-1364.15		-68.4631	-3755.18		-77.0951	-7922.36
	-75.4712	-4896.54		-68.2365	-1350.4		-68.3411	-3735.35		-76.9273	-7905.58
	-75.4865	-4910.28		-68.267	-1359.55		-68.4326	-3755.19		-76.9883	-7913.21
	-75.4102	-4910.28		-68.1296	-1345.83		-68.28	-3738.4		-76.8815	-7897.95
	-75.3644	-4884.34		-68.1754	-1373.28		-68.3105	-3744.51		-76.851	-7887.27
	-75.3033	-4879.76		-68.0076	-1358.04		-68.2495	-3746.03		-76.7594	-7867.43
	-75.3186	-4881.29		-68.0381	-1361.1		-68.0969	-3729.24		-76.8205	-7881.16
	-75.2423	-4858.4		-67.8702	-1332.09		-68.0969	-3726.2		-76.6679	-7870.48
	-75.2271	-4852.29		-67.9465	-1365.65		-68.0664	-3723.14		-76.7289	-7879.64
	-75.1202	-4849.24		-67.8855	-1345.83		-67.8528	-3709.41		-76.6984	-7864.38
	-75.1355	-4847.72		-67.7482	-1341.23		-67.9138	-3712.47		-76.6526	-7852.17
	-75.0439	-4835.51		-67.7939	-1342.77		-67.9443	-3720.09		-76.5916	-7850.65
	-75.0592	-4846.19		-67.6871	-1358.04		-67.7307	-3698.73		-76.6221	-7856.75
	-74.9829	-4853.82		-67.5956	-1342.76		-67.7612	-3691.1		-76.5153	-7833.86
	-74.8608	-4833.98		-67.5193	-1347.35		-67.7002	-3692.62		-76.4848	-7820.13
	-74.9677	-4833.98		-67.5651	-1335.15		-67.6086	-3686.53		-76.4543	-7810.97
	-74.8761	-4833.98		-67.443	-1324.47		-67.5476	-3677.37		-76.3932	-7807.92
	-74.7998	-4830.93		-67.382	-1341.26		-67.6086	-3688.05		-76.3169	-7803.34
	-74.8151	-4837.04		-67.382	-1350.41		-67.3645	-3672.79		-76.3169	-7801.82
	-74.7388	-4849.24		-67.2751	-1347.35		-67.4561	-3685		-76.2101	-7774.35
	-74.6777	-4849.24		-67.2141	-1353.45		-67.3645	-3678.89		-76.2101	-7778.93
	-74.6014	-4846.19		-67.2751	-1344.29		-67.3035	-3678.89		-76.1796	-7789.61
	-74.6625	-4862.98		-67.031	-1319.88		-67.2729	-3677.37		-76.1338	-7789.61
	-74.5251	-4841.61		-67.0768	-1353.46		-67.334	-3686.52		-76.0575	-7789.61
	-74.5404	-4844.67		-67.031	-1342.77		-67.0898	-3665.16		-76.027	-7789.61
	-74.4489	-4829.41		-66.97	-1327.52		-67.2119	-3678.89		-76.0575	-7803.34
	-74.4489	-4821.78		-66.8174	-1353.45		-67.0898	-3675.84		-75.9202	-7788.09
	-74.3573	-4814.15		-66.8937	-1342.77		-66.9983	-3665.16		-76.0118	-7789.61
	-74.342	-4827.88		-66.8021	-1319.88		-66.9373	-3649.91		-75.8592	-7774.35
	-74.2963	-4829.41		-66.7716	-1342.77		-66.9067	-3648.38		-75.8744	-7778.93
	-74.2963	-4809.57		-66.6801	-1327.51		-66.7847	-3625.49		-75.7981	-7774.35
	-74.2047	-4791.26		-66.7106	-1324.46		-66.8457	-3630.07		-75.7829	-7774.35
	-74.1895	-4783.63		-66.5427	-1329.04		-66.7236	-3623.97		-75.6456	-7757.57
	-74.1589	-4782.1		-66.5885	-1332.08		-66.571	-3622.43		-75.7219	-7780.46
	-74.1589	-4792.79		-66.4664	-1298.53		-66.571	-3628.54		-75.6608	-7771.3
	-74.0369	-4776		-66.3901	-1319.9		-66.6016	-3625.49		-75.6456	-7760.62
	-74.0063	-4766.85		-66.3138	-1315.31		-66.51	-3614.8		-75.554	-7752.99
	-74.0216	-4763.79		-66.2528	-1315.31		-66.4795	-3617.86		-75.6456	-7766.72
	-73.8995	-4762.27		-66.2986	-1310.74		-66.4185	-3607.18		-75.4625	-7737.73
	-73.8538	-4768.37		-66.2223	-1330.56		-66.3269	-3605.66		-75.4625	-7730.1
	-73.869	-4756.16		-66.1613	-1290.89		-66.2048	-3596.5		-75.4167	-7713.32
	-73.7622	-4740.91		-66.0697	-1309.2		-66.2048	-3596.5		-75.3556	-7701.11
	-73.7317	-4747.01		-66.085	-1318.35		-66.2048	-3604.12		-75.3556	-7704.16
	-73.7775	-4759.22		-65.9476	-1312.25		-66.1133	-3598.02		-75.3099	-7699.58
	-73.7012	-4760.74		-65.9781	-1301.57		-66.0522	-3598.02		-75.2031	-7687.38
	-73.6401	-4760.74		-65.8561	-1325.98		-65.9607	-3598.03		-75.2488	-7711.79
	-73.5944	-4745.48		-65.8408	-1306.16		-65.8386	-3588.86		-75.2031	-7711.79
	-73.5638	-4725.65		-65.7798	-1315.32		-65.8997	-3585.82		-75.1268	-7691.96
	-73.4418	-4704.28		-65.7645	-1332.1		-65.8386	-3585.82		-75.0962	-7695.01
	-73.5333	-4725.65		-65.5356	-1301.57		-65.7166	-3584.29		-75.0657	-7685.85
	-73.3807	-4711.91		-65.673	-1306.15		-65.7776	-3579.71		-75.0199	-7681.27
	-73.396	-4713.44		-65.4746	-1307.67		-65.5334	-3567.51		-74.9589	-7678.22
	-73.3655	-4708.86		-65.4899	-1280.22		-65.686	-3584.29		-74.9589	-7685.85
	-73.2892	-4707.34		-65.3983	-1290.89		-65.5334	-3564.45		-74.8521	-7679.75
	-73.2281	-4701.23		-65.4136	-1289.36		-65.5334	-3564.45		-74.8826	-7679.75
	-73.3044	-4722.59		-65.2762	-1263.43		-65.3198	-3533.93		-74.8216	-7661.44
	-73.1519	-4708.86		-65.322	-1293.95		-65.5029	-3547.67		-74.7605	-7641.6
	-73.1366	-4724.12		-65.2152	-1313.78		-65.2893	-3532.41		-74.73	-7638.55
	-73.0756	-4721.07		-65.2	-1287.84		-65.3198	-3538.51		-74.73	-7640.08
	-73.0756	-4711.91		-65.1237	-1277.17		-65.1672	-3518.68		-74.6385	-7630.92
	-72.9382	-4695.13		-65.0626	-1304.62		-65.2588	-3532.41		-74.6843	-7630.92
	-72.9993	-4698.18		-64.9406	-1261.91		-65.0452	-3512.57		-74.5317	-7614.14
	-72.8772	-4682.92		-64.9558	-1298.52		-65.0757	-3517.15		-74.5622	-7620.24
	-72.8772	-4695.13		-64.849	-1261.91		-64.9841	-3514.1		-74.4554	-7606.51
	-72.7399	-4689.03		-64.8185	-1266.49		-64.9536	-3526.3		-74.4706	-7604.98
	-72.8162	-4699.71		-64.7574	-1266.49		-64.9231	-3507.99		-74.3638	-7582.09
	-72.7399	-4685.97		-64.6964	-1295.47		-64.8315	-3503.42		-74.3943	-7595.82
	-72.6636	-4679.87		-64.6201	-1235.95		-64.801	-3494.26		-74.3486	-7592.77
	-72.7094	-4698.18		-64.6659	-1271.05		-64.74	-3486.64		-74.318	-7588.2
	-72.5873	-4682.92		-64.5591	-1278.68		-64.6179	-3495.78		-74.2417	-7569.88
	-72.5415	-4676.82		-64.4675	-1239.02		-64.6179	-3495.79		-74.257	-7585.14
	-72.5568	-4681.4		-64.5133	-1251.22		-64.5874	-3486.64		-74.1197	-7565.31
	-72.4347	-4669.19		-64.3302	-1254.27		-64.4958	-3480.53		-74.1655	-7571.41
	-72.4042	-4673.77		-64.3149	-1243.59		-64.4348	-3471.38		-74.0892	-7568.36
	-72.45	-4692.08		-64.2997	-1242.08		-64.4043	-3474.43		-74.0586	-7571.41
	-72.3889	-4684.45		-64.2386	-1263.43		-64.3738	-3483.58		-73.9671	-7562.26
	-72.2974	-4650.88		-64.1013	-1235.95		-64.2517	-3483.58		-73.9671	-7553.1
	-72.2974	-4647.83		-64.1471	-1249.7		-64.1907	-3457.64		-73.8908	-7537.84
	-72.2363	-4638.67		-64.0098	-1252.74		-64.2517	-3471.38		-73.9061	-7537.84
	-72.16	-4637.15		-64.0555	-1248.17		-64.1296	-3472.9		-73.8755	-7531.74
	-72.16	-4647.83		-63.9487	-1246.63		-64.0076	-3457.64		-73.8145	-7531.74
	-72.1143	-4627.99		-63.9029	-1245.11		-64.0991	-3463.74		-73.7229	-7527.16
	-72.038	-4615.78		-63.7961	-1232.91		-63.8245	-3442.38		-73.7992	-7531.74
	-72.0532	-4624.94		-63.7961	-1255.8		-64.0076	-3453.07		-73.6467	-7496.64
	-71.9464	-4621.89		-63.7351	-1237.49		-63.855	-3448.49		-73.6467	-7499.69
	-71.8854	-4603.58		-63.6893	-1242.06		-63.855	-3451.53		-73.6619	-7524.11
	-71.9006	-4606.63		-63.6435	-1245.1		-63.7024	-3430.18		-73.5398	-7516.48
	-71.8243	-4592.9		-63.5215	-1231.38		-63.8245	-3442.38		-73.5398	-7510.38
	-71.7938	-4586.79		-63.5367	-1240.55		-63.5803	-3419.49		-73.433	-7501.22
	-71.8091	-4594.42		-63.4605	-1249.7		-63.4888	-3413.39		-73.4483	-7502.75
	-71.7175	-4600.52		-63.3689	-1210.03		-63.6108	-3419.49		-73.372	-7498.17
	-71.5955	-4589.84		-63.3536	-1240.54		-63.4583	-3417.97		-73.4941	-7518
	-71.6718	-4597.47		-63.3231	-1213.07		-63.3057	-3402.71		-73.3262	-7495.12
	-71.6107	-4599		-63.2011	-1232.91		-63.4277	-3416.45		-73.311	-7490.54
	-71.5344	-4589.84		-63.1705	-1235.96		-63.3362	-3398.13		-73.2499	-7496.64
	-71.5039	-4580.69		-63.1248	-1234.44		-63.2446	-3388.97		-73.2804	-7493.59
	-71.4429	-4577.64		-63.0332	-1205.44		-63.2141	-3388.98		-73.1279	-7472.23
	-71.3971	-4566.96		-63.0332	-1232.9		-63.1531	-3392.03		-73.2347	-7458.5
	-71.4276	-4576.11		-62.9874	-1223.76		-63.031	-3388.97		-73.0973	-7438.66
	-71.3361	-4570.01		-62.8501	-1223.75		-63.1226	-3402.71		-73.1126	-7447.81
	-71.2445	-4542.54		-62.8806	-1239.01		-62.9395	-3390.5		-72.9753	-7440.19
	-71.2598	-4557.8		-62.728	-1214.61		-62.8784	-3372.2		-72.9905	-7446.29
	-71.1987	-4579.16		-62.7585	-1231.38		-62.9395	-3378.3		-72.8837	-7440.19
	-71.1682	-4580.69		-62.606	-1213.07		-62.7869	-3367.61		-72.9448	-7447.81
	-71.1072	-4580.69		-62.6823	-1225.28		-62.7563	-3359.99		-72.8074	-7432.56
	-71.153	-4588.32		-62.5297	-1202.39		-62.8174	-3358.46		-72.7922	-7432.56
	-71.0156	-4566.96		-62.4992	-1261.89		-62.6648	-3352.36		-72.7159	-7412.72
	-70.9698	-4553.22		-62.4839	-1210.02		-62.5122	-3346.26		-72.7922	-7429.5
	-70.9851	-4548.64		-62.4534	-1213.07		-62.6648	-3361.51		-72.7159	-7431.03
	-70.863	-4524.23		-62.316	-1222.23		-62.4817	-3344.73		-72.6854	-7408.14
	-70.9088	-4533.39		-62.3618	-1237.49		-62.4817	-3347.78		-72.6396	-7388.31
	-70.802	-4556.27		-62.1787	-1184.08		-62.4817	-3346.25		-72.5785	-7368.47
	-70.802	-4583.74		-62.1177	-1216.13		-62.2986	-3335.57		-72.5785	-7385.25
	-70.7257	-4560.85		-62.1787	-1220.7		-62.2375	-3324.89		-72.5022	-7376.1
	-70.741	-4550.17		-62.1177	-1216.12		-62.3291	-3326.41		-72.4107	-7362.37
	-70.5884	-4536.44		-62.0261	-1219.18		-62.1155	-3305.05		-72.3802	-7357.79
	-70.6189	-4545.59		-61.9956	-1228.33		-62.146	-3321.84		-72.4412	-7373.05
	-70.5731	-4548.64		-61.904	-1199.34		-61.9934	-3306.58		-72.3649	-7359.31
	-70.5579	-4545.59		-61.843	-1216.13		-61.9019	-3303.53		-72.3191	-7344.05
	-70.4663	-4534.91		-61.7972	-1205.45		-61.9019	-3303.53		-72.3191	-7345.58
	-70.4816	-4536.44		-61.7515	-1211.55		-61.9629	-3311.16		-72.2276	-7348.63
	-70.4053	-4515.08		-61.6599	-1187.13		-61.7798	-3295.9		-72.1818	-7347.11
	-70.3595	-4495.24		-61.6904	-1232.91		-61.8103	-3303.53		-72.1666	-7347.11
	-70.3748	-4499.82		-61.5989	-1188.66		-61.7188	-3305.05		-72.075	-7331.85
	-70.329	-4496.76		-61.4921	-1191.71		-61.6882	-3306.58		-72.0903	-7327.27
	-70.2374	-4484.56		-61.4616	-1203.92		-61.4746	-3298.95		-72.014	-7305.91
	-70.2527	-4492.19		-61.4005	-1176.45		-61.5356	-3291.32		-71.9987	-7301.33
	-70.1154	-4489.14		-61.4005	-1167.3		-61.5051	-3282.16		-71.8614	-7287.6
	-70.1001	-4513.55		-61.2784	-1197.82		-61.4441	-3276.07		-71.9072	-7295.23
	-70.1001	-4534.91		-61.2632	-1181.02		-61.4136	-3268.43		-71.9072	-7283.02
	-70.0848	-4530.33		-61.1869	-1187.13		-61.322	-3256.22		-71.8461	-7287.6
	-69.9933	-4504.39		-61.1869	-1214.6		-61.2	-3247.07		-71.7851	-7283.02
	-69.9628	-4496.76		-61.0648	-1162.71		-61.261	-3254.7		-71.6935	-7278.44
	-69.9017	-4481.51		-61.0343	-1176.46		-61.1694	-3253.18		-71.6783	-7279.97
	-69.8102	-4473.88		-61.0038	-1193.24		-61.1084	-3248.59		-71.724	-7290.65
	-69.8407	-4486.08		-60.9427	-1177.98		-61.0779	-3237.91		-71.5867	-7266.23
	-69.7797	-4489.14		-60.8359	-1194.77		-60.9558	-3239.44		-71.5867	-7275.39
	-69.7034	-4470.82		-60.8207	-1187.13		-60.9863	-3242.49		-71.5409	-7273.86
	-69.6423	-4464.72		-60.7291	-1162.72		-60.8948	-3234.86		-71.4952	-7273.86
	-69.6881	-4489.14		-60.7291	-1177.98		-60.8337	-3240.97		-71.4189	-7258.61
	-69.5966	-4486.08		-60.6376	-1173.4		-60.7117	-3231.81		-71.4494	-7263.18
	-69.5508	-4484.56		-60.5765	-1162.72		-60.8337	-3239.44		-71.2815	-7225.04
	-69.5203	-4484.56		-60.5155	-1158.14		-60.6506	-3239.44		-71.3884	-7243.35
	-69.4745	-4470.82		-60.4545	-1176.45		-60.6201	-3247.07		-71.3273	-7235.72
	-69.3677	-4466.25		-60.4239	-1158.14		-60.5286	-3222.66		-71.251	-7234.19
	-69.444	-4487.61		-60.3629	-1184.09		-60.5286	-3222.66		-71.19	-7241.82
	-69.3677	-4476.93		-60.3019	-1174.93		-60.437	-3222.66		-71.2052	-7240.29
	-69.3066	-4450.99		-60.2866	-1161.19		-60.3455	-3215.03		-71.1747	-7212.83
	-69.2914	-4457.09		-60.2103	-1170.35		-60.3455	-3213.5		-71.0221	-7192.99
	-69.2151	-4464.72		-60.1035	-1170.35		-60.3455	-3221.13		-71.1442	-7203.67
	-69.1083	-4458.62		-60.1188	-1138.31		-60.1318	-3202.82		-70.9611	-7192.99
	-69.1693	-4464.72		-60.0577	-1171.88		-60.2844	-3215.03		-70.9611	-7211.3
	-69.093	-4435.73		-59.9357	-1173.4		-60.1013	-3204.34		-70.9458	-7212.83
	-69.0472	-4437.26		-59.8289	-1130.68		-60.0403	-3198.24		-70.9001	-7194.52
	-68.9557	-4432.68		-59.8899	-1144.41		-60.0098	-3187.57		-70.778	-7183.84
	-69.0167	-4450.99		-59.7373	-1161.19		-59.9793	-3193.66		-70.9001	-7211.3
	-68.8794	-4438.78		-59.8441	-1127.62		-59.7961	-3186.03		-70.7322	-7182.31
	-68.8947	-4435.73		-59.7068	-1138.31		-59.9487	-3192.14		-70.7017	-7176.21
	-68.8489	-4423.52		-59.6457	-1153.56		-59.7656	-3176.88		-70.7322	-7189.94
	-68.8336	-4434.2		-59.5847	-1138.3		-59.6435	-3179.93		-70.6865	-7177.73
	-68.7573	-4437.26		-59.6	-1139.83		-59.7351	-3189.09		-70.5339	-7160.95
	-68.7726	-4443.36		-59.4474	-1145.94		-59.613	-3184.51		-70.6407	-7173.16
	-68.62	-4415.89		-59.4321	-1135.26		-59.5215	-3163.15		-70.5491	-7159.42
	-68.6505	-4423.52		-59.3406	-1138.3		-59.552	-3164.68		-70.4881	-7151.79
	-68.5742	-4425.05		-59.2948	-1142.89		-59.3689	-3150.94		-70.5033	-7153.32
	-68.4827	-4411.32		-59.2795	-1126.1		-59.3994	-3144.84		-70.4118	-7145.69
	-68.4979	-4414.37		-59.249	-1129.15		-59.4299	-3149.41		-70.3202	-7131.96
	-68.4827	-4396.06		-59.127	-1119.99		-59.2773	-3143.32		-70.366	-7131.96
	-68.3148	-4374.69		-59.0812	-1141.36		-59.2163	-3131.11		-70.3202	-7139.59
	-68.3911	-4385.38		-59.0964	-1126.1		-59.1858	-3135.68		-70.2134	-7150.27
	-68.3148	-4367.06		-58.9286	-1104.74		-59.1553	-3131.1		-70.2134	-7150.27
	-68.2233	-4374.69		-58.9591	-1118.47		-58.9417	-3109.74		-70.2134	-7150.27
	-68.2843	-4400.63		-58.8218	-1113.89		-59.1553	-3131.11		-70.0761	-7135.01
	-68.208	-4406.74		-58.8523	-1110.84		-58.9417	-3123.47		-70.1219	-7128.91
	-68.1317	-4405.21		-58.776	-1147.46		-58.8196	-3111.26		-70.0608	-7109.07
	-68.0859	-4418.94		-58.7607	-1101.68		-58.9111	-3115.84		-70.0151	-7102.97
	-68.0707	-4418.94		-58.6387	-1106.26		-58.8196	-3111.26		-70.0151	-7107.54
	-68.0402	-4411.32		-58.6539	-1107.79		-58.667	-3089.9		-69.9693	-7102.97
	-67.9791	-4397.58		-58.5776	-1101.69		-58.7891	-3105.16		-69.893	-7083.13
	-67.9639	-4386.9		-58.425	-1100.16		-58.5449	-3088.38		-69.893	-7090.76
	-67.8571	-4374.69		-58.4556	-1119.99		-58.4839	-3082.28		-69.8167	-7093.81
	-67.8876	-4371.64		-58.4098	-1094.06		-58.4839	-3077.7		-69.7709	-7078.55
	-67.8418	-4359.44		-58.2419	-1097.11		-58.4839	-3085.32		-69.7099	-7081.6
	-67.7655	-4344.18		-58.364	-1116.95		-58.2703	-3068.55		-69.7099	-7080.08
	-67.674	-4347.23		-58.2267	-1098.63		-58.3923	-3082.28		-69.6946	-7075.5
	-67.735	-4371.64		-58.1656	-1095.58		-58.2092	-3067.02		-69.5878	-7052.61
	-67.5977	-4360.96		-58.1046	-1097.11		-58.1482	-3060.91		-69.5573	-7040.4
	-67.6282	-4373.17		-58.1351	-1112.37		-58.2092	-3063.97		-69.5268	-7034.3
	-67.5519	-4368.59		-57.9062	-1077.27		-58.1787	-3070.07		-69.4352	-7029.72
	-67.5214	-4367.06		-57.9673	-1106.26		-58.0261	-3062.44		-69.4505	-7031.25
	-67.4908	-4360.96		-57.9215	-1071.16		-58.1177	-3065.49		-69.4352	-7023.62
	-67.4146	-4351.81		-57.8452	-1095.58		-57.9651	-3050.23		-69.3895	-7015.99
	-67.4298	-4345.7		-57.7537	-1098.63		-57.843	-3051.76		-69.4047	-7025.15
	-67.2925	-4330.44		-57.7994	-1101.69		-57.9346	-3051.76		-69.2216	-6999.21
	-67.323	-4335.02		-57.6316	-1069.65		-57.8125	-3036.5		-69.2826	-6997.68
	-67.2467	-4322.81		-57.5858	-1100.16		-57.6599	-3031.92		-69.2521	-7011.41
	-67.2162	-4322.81		-57.5706	-1086.43		-57.6294	-3042.61		-69.1911	-7012.94
	-67.2009	-4328.92		-57.5248	-1083.38		-57.5378	-3028.87		-69.0538	-7000.73
	-67.1246	-4310.61		-57.4485	-1095.58		-57.5378	-3027.34		-69.1758	-7019.04
	-67.0636	-4289.25		-57.4485	-1100.16		-57.6599	-3038.03		-69.069	-6999.21
	-67.0789	-4302.98		-57.3417	-1058.97		-57.4463	-3022.76		-69.008	-6990.05
	-66.972	-4293.82		-57.2501	-1078.79		-57.4158	-3024.3		-68.9164	-6983.95
	-66.8958	-4301.45		-57.2654	-1068.12		-57.3852	-3022.76		-68.9469	-6982.42
	-66.8805	-4313.66		-57.1128	-1066.59		-57.3242	-3015.14		-68.7944	-6970.21
	-66.8805	-4325.87		-57.0975	-1065.07		-57.2022	-2999.88		-68.8554	-6964.11
	-66.7737	-4306.03		-57.0212	-1091.01		-57.2022	-2999.88		-68.8096	-6938.17
	-66.7889	-4287.72		-57.0518	-1074.22		-57.0801	-2993.78		-68.7638	-6925.96
	-66.7126	-4267.88		-56.9144	-1065.06		-57.1716	-2995.3		-68.8096	-6935.12
	-66.6974	-4281.62		-56.9602	-1080.33		-57.019	-2984.61		-68.7181	-6932.07
	-66.6516	-4293.82		-56.7618	-1037.6		-56.9885	-2980.04		-68.657	-6918.33
	-66.6516	-4289.25		-56.8687	-1069.64		-56.897	-2978.51		-68.6418	-6918.33
	-66.5448	-4260.25		-56.7008	-1075.75		-56.8665	-2976.99		-68.5502	-6918.33
	-66.5906	-4278.56		-56.7161	-1063.54		-56.7749	-2964.78		-68.5044	-6924.44
	-66.4532	-4273.99		-56.5787	-1048.28		-56.8359	-2966.3		-68.5502	-6925.96
	-66.4532	-4272.46		-56.655	-1072.69		-56.6833	-2954.1		-68.4739	-6916.81
	-66.3464	-4267.88		-56.4567	-1039.12		-56.6833	-2954.1		-68.4281	-6915.28
	-66.377	-4280.09		-56.4719	-1060.49		-56.5002	-2943.42		-68.3976	-6919.86
	-66.2854	-4270.93		-56.3346	-1046.75		-56.5918	-2949.53		-68.3213	-6907.65
	-66.3159	-4266.36		-56.3804	-1051.32		-56.4697	-2943.42		-68.2756	-6892.39
	-66.2854	-4254.15		-56.2736	-1058.96		-56.4392	-2946.47		-68.2756	-6887.82
	-66.1938	-4249.57		-56.243	-1062.01		-56.3477	-2922.06		-68.2298	-6896.97
	-66.1176	-4255.68		-56.2278	-1048.27		-56.3171	-2928.16		-68.184	-6895.45
	-66.1328	-4254.15		-56.1515	-1052.86		-56.2866	-2935.79		-68.1382	-6881.71
	-66.0565	-4248.05		-56.0599	-1040.65		-56.2256	-2934.26		-68.1077	-6883.24
	-66.0107	-4229.74		-56.0752	-1037.6		-56.134	-2928.16		-68.0009	-6871.03
	-65.9802	-4229.74		-55.9836	-1028.44		-56.1035	-2931.22		-68.0467	-6889.34
	-66.026	-4240.42		-55.8463	-1034.54		-56.073	-2923.59		-67.9551	-6884.77
	-65.8887	-4231.26		-55.9379	-1019.29		-56.012	-2923.59		-67.9551	-6872.56
	-65.8734	-4228.21		-55.77	-1042.17		-55.8594	-2925.11		-67.9246	-6867.98
	-65.8429	-4226.68		-55.6937	-1017.76		-55.8899	-2919.01		-67.8331	-6855.77
	-65.7666	-4225.16		-55.6937	-1028.44		-55.8594	-2915.95		-67.8178	-6863.4
	-65.7056	-4231.26		-55.6937	-1046.75		-55.7373	-2902.22		-67.7873	-6854.25
	-65.7361	-4238.89		-55.5106	-1040.65		-55.7068	-2905.27		-67.7262	-6837.46
	-65.6293	-4209.9		-55.5717	-1017.76		-55.6152	-2900.7		-67.65	-6814.57
	-65.553	-4191.59		-55.4191	-1045.23		-55.6457	-2897.64		-67.6805	-6823.73
	-65.553	-4197.69		-55.4343	-1033.02		-55.4321	-2874.76		-67.6194	-6823.73
	-65.5225	-4208.37		-55.3886	-1010.13		-55.5542	-2886.96		-67.5584	-6826.78
	-65.4462	-4206.85		-55.3123	-1028.44		-55.4016	-2879.34		-67.5126	-6825.26
	-65.4767	-4197.69		-55.1749	-1020.8		-55.3406	-2874.76		-67.5126	-6831.36
	-65.3546	-4185.49		-55.1749	-1028.44		-55.3101	-2876.28		-67.3906	-6823.73
	-65.3546	-4199.22		-55.0986	-1016.23		-55.3406	-2886.96		-67.4363	-6835.94
	-65.3241	-4206.85		-55.0681	-1043.71		-55.127	-2867.12		-67.3448	-6829.83
	-65.2325	-4199.22		-55.0529	-1022.33		-55.2185	-2864.07		-67.3448	-6831.36
	-65.1257	-4187.01		-55.0376	-1042.18		-55.0964	-2861.02		-67.2685	-6819.15
	-65.1715	-4193.11		-54.9003	-1022.34		-55.0964	-2865.6		-67.2837	-6811.52
	-65.141	-4193.11		-54.9308	-1028.44		-55.0354	-2851.87		-67.1922	-6791.69
	-65.0494	-4187.01		-54.7782	-1011.66		-54.8828	-2861.03		-67.2074	-6797.79
	-65.0647	-4187.01		-54.7324	-1000.98		-54.8523	-2845.76		-67.1617	-6787.11
	-65.0342	-4173.28		-54.7172	-1020.81		-54.9438	-2853.39		-67.0854	-6764.22
	-64.9579	-4168.7		-54.6409	-1026.92		-54.7913	-2851.86		-66.9786	-6744.38
	-64.9274	-4170.23		-54.5798	-987.248		-54.6692	-2842.72		-67.1006	-6773.38
	-64.9274	-4168.7		-54.5646	-1029.96		-54.6692	-2836.61		-66.9175	-6752.01
	-64.79	-4144.29		-54.3967	-973.51		-54.6692	-2841.18		-66.9786	-6750.49
	-64.8206	-4156.49		-54.412	-1005.56		-54.3945	-2810.67		-66.887	-6739.81
	-64.7595	-4154.97		-54.412	-1008.61		-54.6387	-2822.88		-66.8718	-6738.28
	-64.668	-4136.66		-54.3052	-1007.08		-54.4861	-2818.3		-66.7955	-6732.18
	-64.6375	-4116.82		-54.2136	-975.042		-54.3335	-2801.51		-66.826	-6730.65
	-64.6832	-4127.5		-54.2289	-999.45		-54.364	-2796.93		-66.7039	-6718.44
	-64.5459	-4119.87		-54.1526	-985.722		-54.2725	-2796.93		-66.6886	-6712.34
	-64.5917	-4141.23		-54.061	-1004.03		-54.1504	-2787.78		-66.6734	-6715.39
	-64.4391	-4136.66		-54.0915	-994.872		-54.2419	-2793.89		-66.5971	-6701.66
	-64.4543	-4142.76		-53.9542	-984.196		-54.1199	-2781.68		-66.5513	-6698.61
	-64.4696	-4136.66		-53.9542	-997.918		-53.9368	-2764.89		-66.5818	-6706.24
	-64.3475	-4132.08		-53.8169	-999.446		-54.0894	-2778.62		-66.4598	-6700.13
	-64.2712	-4125.98		-53.8474	-991.816		-53.9368	-2777.09		-66.3835	-6695.56
	-64.3018	-4122.92		-53.7253	-988.766		-53.8452	-2766.42		-66.4292	-6703.19
	-64.2255	-4119.87		-53.7559	-984.188		-53.9062	-2767.95		-66.353	-6690.98
	-64.2255	-4109.19		-53.6338	-990.302		-53.8147	-2769.47		-66.3224	-6684.88
	-64.1644	-4103.09		-53.5575	-985.72		-53.6621	-2757.26		-66.2919	-6669.62
	-64.0729	-4098.51		-53.5575	-987.238		-53.7842	-2781.68		-66.2461	-6665.04
	-64.0729	-4106.14		-53.5117	-987.246		-53.5706	-2758.79		-66.1851	-6665.04
	-64.0118	-4101.56		-53.4049	-959.774		-53.54	-2749.64		-66.1851	-6663.51
	-63.9966	-4101.56		-53.3897	-971.978		-53.5706	-2757.26		-66.1088	-6648.25
	-63.905	-4083.25		-53.3591	-964.356		-53.54	-2760.32		-66.1241	-6651.31
	-63.9508	-4086.3		-53.2676	-993.34		-53.3569	-2738.95		-66.0478	-6639.1
	-63.8745	-4083.25		-53.2371	-962.826		-53.5095	-2749.64		-66.063	-6637.57
	-63.7677	-4077.15		-53.2371	-976.564		-53.2959	-2735.9		-65.8952	-6602.48
	-63.8593	-4080.2		-53.0997	-950.628		-53.2654	-2731.32		-66.002	-6600.95
	-63.7067	-4057.31		-53.0234	-984.196		-53.2043	-2717.59		-65.8494	-6591.8
	-63.6609	-4060.36		-53.0234	-958.244		-53.1433	-2722.17		-65.8799	-6604
	-63.7219	-4078.67		-52.8708	-944.524		-53.0212	-2716.07		-65.7579	-6605.53
	-63.5999	-4060.36		-52.9166	-981.136		-53.0823	-2722.17		-65.8342	-6611.63
	-63.493	-4051.21		-52.8556	-955.206		-52.8992	-2716.07		-65.7121	-6579.59
	-63.5693	-4069.52		-52.7946	-947.574		-52.8687	-2713.01		-65.7426	-6576.54
	-63.5083	-4054.26		-52.703	-971.99		-52.8076	-2700.8		-65.6358	-6549.07
	-63.4015	-4040.53		-52.6877	-958.254		-52.7161	-2702.33		-65.651	-6552.12
	-63.4473	-4052.73		-52.5352	-935.356		-52.7771	-2694.7		-65.5748	-6556.7
	-63.3862	-4043.58		-52.5962	-965.882		-52.7466	-2699.28		-65.59	-6567.38
	-63.3099	-4022.22		-52.5046	-939.936		-52.594	-2688.6		-65.4679	-6555.18
	-63.2794	-4019.16		-52.4589	-939.94		-52.5635	-2693.18		-65.4985	-6573.49
	-63.2794	-4039		-52.4131	-979.614		-52.6245	-2688.6		-65.4374	-6573.49
	-63.1879	-4042.05		-52.3826	-955.196		-52.3499	-2684.02		-65.2848	-6561.28
	-63.1879	-4052.73		-52.2452	-929.256		-52.3804	-2679.45		-65.3154	-6568.91
	-63.0811	-4045.1		-52.2452	-964.356		-52.4414	-2676.39		-65.3154	-6564.33
	-63.0505	-4035.95		-52.1842	-958.244		-52.2888	-2668.76		-65.2238	-6536.86
	-62.9742	-4035.95		-52.1232	-958.252		-52.2278	-2665.71		-65.2696	-6535.34
	-63.02	-4043.58		-52.0469	-947.574		-52.2888	-2667.24		-65.1933	-6526.18
	-62.8979	-4022.22		-52.0469	-958.25		-51.9836	-2655.03		-65.1017	-6521.61
	-62.959	-4037.48		-51.9401	-929.266		-52.1362	-2661.14		-65.0865	-6527.71
	-62.8369	-4031.37		-51.9248	-944.512		-52.0447	-2653.5		-65.1017	-6530.76
	-62.8064	-4048.16		-51.8943	-932.316		-52.0142	-2647.4		-64.9797	-6510.92
	-62.7759	-4055.79		-51.7722	-918.574		-51.8616	-2650.45		-64.9949	-6513.98
	-62.6996	-4037.48		-51.7264	-926.206		-51.8616	-2645.87		-64.9034	-6500.24
	-62.6843	-4017.64		-51.7112	-941.466		-51.77	-2630.61		-64.9034	-6503.3
	-62.6385	-4023.74		-51.5739	-912.484		-51.77	-2647.39		-64.9186	-6515.5
	-62.5012	-4020.69		-51.5281	-941.466		-51.6785	-2639.77		-64.8271	-6503.3
	-62.547	-4025.27		-51.5586	-924.684		-51.5869	-2630.61		-64.766	-6489.56
	-62.5165	-4020.69		-51.4213	-917.05		-51.5869	-2632.14		-64.6745	-6480.41
	-62.4249	-4008.48		-51.3907	-936.89		-51.5564	-2627.57		-64.8118	-6497.19
	-62.4097	-4013.06		-51.345	-939.946		-51.4648	-2616.88		-64.6135	-6472.78
	-62.3944	-4002.38		-51.2839	-917.046		-51.3733	-2626.04		-64.644	-6475.83
	-62.2723	-3977.97		-51.1771	-935.37		-51.4038	-2615.36		-64.5982	-6462.1
	-62.3181	-3982.54		-51.2229	-910.954		-51.3428	-2609.25		-64.5372	-6465.15
	-62.2723	-3981.02		-51.1313	-900.266		-51.2817	-2613.83		-64.5066	-6465.15
	-62.196	-3973.39		-51.0703	-924.684		-51.1902	-2601.62		-64.4303	-6460.57
	-62.1808	-3987.12		-51.0245	-942.988		-51.1597	-2598.57		-64.4151	-6462.1
	-62.1198	-3985.6		-51.0093	-898.742		-51.1292	-2615.36		-64.3541	-6455.99
	-62.0435	-3984.07		-50.8414	-920.104		-50.885	-2592.47		-64.3388	-6449.89
	-62.0892	-4003.91		-50.8414	-918.574		-51.0986	-2610.78		-64.293	-6440.73
	-61.9977	-4005.43		-50.8262	-923.148		-50.946	-2603.15		-64.2472	-6430.05
	-61.8909	-3996.28		-50.7651	-924.692		-50.7324	-2581.78		-64.232	-6423.95
	-61.8604	-3985.6		-50.6888	-910.952		-50.9155	-2583.32		-64.2015	-6427
	-61.9214	-3985.6		-50.6888	-892.638		-50.7629	-2575.68		-64.1252	-6430.05
	-61.8146	-3970.34		-50.521	-903.314		-50.5798	-2574.16		-64.0947	-6434.63
	-61.8146	-3964.23		-50.5515	-927.738		-50.7324	-2575.68		-64.0336	-6420.9
	-61.723	-3935.24		-50.46	-875.85		-50.6409	-2568.05		-63.9878	-6396.48
	-61.6772	-3923.03		-50.4294	-914.006		-50.4578	-2557.37		-63.9878	-6391.91
	-61.662	-3942.87		-50.3074	-898.74		-50.5188	-2560.43		-63.9421	-6387.33
	-61.6467	-3947.45		-50.3226	-903.322		-50.4273	-2548.22		-63.8505	-6387.33
	-61.4941	-3929.14		-50.2463	-869.746		-50.3662	-2549.74		-63.9268	-6410.22
	-61.5552	-3926.09		-50.2158	-889.586		-50.3357	-2545.16		-63.8505	-6404.11
	-61.5247	-3909.3		-50.17	-881.958		-50.2441	-2543.64		-63.759	-6404.11
	-61.3873	-3909.3		-50.0632	-886.538		-50.1221	-2531.43		-63.759	-6399.54
	-61.4636	-3933.72		-50.0327	-877.378		-50.2441	-2540.59		-63.6827	-6379.7
	-61.3568	-3923.03		-49.9717	-903.32		-50.1526	-2539.06		-63.6369	-6369.02
	-61.25	-3907.78		-49.9106	-869.746		-50.0305	-2528.38		-63.6369	-6359.86
	-61.25	-3901.67		-49.8801	-892.646		-50	-2516.18		-63.6064	-6355.29
	-61.25	-3909.3		-49.8038	-883.484		-50	-2531.43		-63.5606	-6349.18
	-61.2042	-3912.35		-49.7428	-894.17		-49.7253	-2507.01		-63.5301	-6347.66
	-61.1737	-3923.03		-49.7428	-894.166		-49.9695	-2522.28		-63.4843	-6350.71
	-61.1127	-3919.98		-49.6665	-888.06		-49.8169	-2511.59		-63.3775	-6341.55
	-61.0211	-3910.83		-49.5597	-849.91		-49.6338	-2503.97		-63.4385	-6365.97
	-61.0059	-3907.78		-49.5292	-892.642		-49.7559	-2507.02		-63.3165	-6358.34
	-60.9906	-3906.25		-49.4987	-874.332		-49.6643	-2516.18		-63.2707	-6358.34
	-60.8685	-3880.31		-49.3613	-868.226		-49.4812	-2493.28		-63.2096	-6350.71
	-60.9448	-3884.89		-49.3613	-874.328		-49.6033	-2499.39		-63.2402	-6344.6
	-60.8228	-3869.63		-49.3308	-859.07		-49.4202	-2493.28		-63.0571	-6309.51
	-60.8075	-3865.05		-49.3156	-880.43		-49.2676	-2476.5		-63.1486	-6320.19
	-60.7922	-3866.58		-49.1019	-886.528		-49.2981	-2473.45		-63.0418	-6303.41
	-60.7007	-3862		-49.2393	-875.86		-49.2065	-2479.55		-63.1028	-6300.35
	-60.6549	-3848.27		-49.0562	-843.812		-49.0845	-2456.66		-63.0265	-6282.04
	-60.6854	-3852.84		-48.9951	-860.59		-49.2065	-2470.39		-63.0113	-6292.72
	-60.5939	-3843.69		-49.0409	-860.59		-49.0845	-2470.39		-62.9045	-6277.47
	-60.5328	-3831.48		-48.9646	-881.964		-48.9929	-2456.66		-62.935	-6275.94
	-60.5481	-3840.64		-48.7662	-849.916		-49.115	-2461.24		-62.8434	-6256.1
	-60.4565	-3842.16		-48.9036	-875.856		-48.9319	-2459.72		-62.8129	-6248.47
	-60.3802	-3834.53		-48.7968	-845.342		-48.8708	-2453.61		-62.7977	-6250
	-60.4413	-3828.43		-48.6442	-869.746		-48.9319	-2461.24		-62.7519	-6265.26
	-60.2277	-3793.33		-48.6594	-848.394		-48.8098	-2458.19		-62.6603	-6259.15
	-60.3345	-3807.07		-48.6747	-863.646		-48.6267	-2445.99		-62.6298	-6250
	-60.2734	-3819.27		-48.5068	-820.922		-48.8098	-2455.14		-62.6298	-6250
	-60.2277	-3822.33		-48.4916	-874.328		-48.5962	-2433.78		-62.584	-6240.84
	-60.1514	-3817.75		-48.4305	-819.4		-48.5657	-2435.3		-62.523	-6231.69
	-60.1819	-3823.85		-48.339	-831.606		-48.5352	-2438.36		-62.4467	-6217.96
	-60.0293	-3811.65		-48.339	-836.184		-48.4131	-2427.67		-62.462	-6221.01
	-60.0598	-3808.59		-48.2474	-817.866		-48.23	-2409.36		-62.4162	-6221.01
	-60.014	-3797.91		-48.2017	-811.77		-48.4436	-2421.57		-62.4925	-6221.01
	-59.953	-3787.23		-48.1101	-851.44		-48.2605	-2397.16		-62.3094	-6196.59
	-59.892	-3785.71		-48.1711	-849.91		-48.291	-2407.84		-62.3246	-6202.7
	-59.892	-3797.91		-48.0185	-825.504		-48.1995	-2412.41		-62.2636	-6204.22
	-59.8004	-3794.86		-48.0491	-849.914		-48.1384	-2412.41		-62.2789	-6199.65
	-59.7852	-3793.33		-47.927	-842.29		-48.0469	-2398.68		-62.1415	-6187.44
	-59.7852	-3785.71		-47.927	-822.448		-48.0164	-2404.78		-62.2331	-6184.39
	-59.6783	-3781.13		-47.8049	-830.08		-47.8332	-2388		-62.0805	-6144.71
	-59.6173	-3778.08		-47.8507	-846.864		-47.9248	-2394.1		-62.0347	-6147.77
	-59.6783	-3781.13		-47.6829	-807.192		-47.8943	-2395.63		-62.0195	-6156.92
	-59.5715	-3781.13		-47.7134	-851.446		-47.7722	-2391.05		-61.9737	-6156.92
	-59.5258	-3784.18		-47.5761	-811.766		-47.7417	-2392.57		-61.9126	-6140.14
	-59.5563	-3775.02		-47.5608	-810.24		-47.7417	-2386.47		-61.9889	-6140.14
	-59.4342	-3750.61		-47.4998	-825.494		-47.5586	-2372.74		-61.8516	-6129.46
	-59.3884	-3735.35		-47.4998	-828.554		-47.6196	-2377.32		-61.8058	-6137.08
	-59.4037	-3730.77		-47.3472	-799.562		-47.5586	-2375.8		-61.7906	-6137.08
	-59.2664	-3727.72		-47.3624	-846.866		-47.467	-2372.74		-61.7601	-6141.66
	-59.2969	-3742.98		-47.2861	-825.498		-47.4365	-2366.64		-61.6685	-6137.08
	-59.2816	-3750.61		-47.2404	-840.762		-47.2839	-2354.43		-61.699	-6147.77
	-59.1595	-3741.45		-47.1641	-813.286		-47.3145	-2362.06		-61.5922	-6132.51
	-59.1443	-3756.71		-47.1335	-831.602		-47.2229	-2349.86		-61.6075	-6132.51
	-59.0985	-3750.61		-47.0267	-790.402		-47.2229	-2333.07		-61.5312	-6126.4
	-59.0527	-3732.3		-46.9199	-834.66		-47.0398	-2330.02		-61.5159	-6106.57
	-59.007	-3717.04		-47.0115	-794.98		-47.1008	-2334.59		-61.4701	-6106.57
	-59.0375	-3724.67		-46.8894	-788.884		-47.0093	-2320.86		-61.4396	-6095.89
	-58.8849	-3713.99		-46.7826	-807.186		-47.0093	-2326.97		-61.3786	-6086.73
	-58.9154	-3724.67		-46.8131	-802.606		-46.7957	-2322.39		-61.3481	-6076.05
	-58.8696	-3717.04		-46.7521	-784.296		-46.9177	-2330.01		-61.2718	-6063.84
	-58.8086	-3701.78		-46.569	-814.82		-46.7651	-2325.44		-61.2565	-6065.37
	-58.7476	-3701.78		-46.7063	-794.986		-46.7957	-2330.02		-61.1802	-6077.58
	-58.7933	-3718.57		-46.569	-785.834		-46.582	-2313.24		-61.2413	-6088.26
	-58.6407	-3686.52		-46.5079	-810.24		-46.7651	-2320.86		-61.1344	-6076.05
	-58.6407	-3685		-46.4469	-779.718		-46.582	-2302.55		-61.1192	-6065.37
	-58.5492	-3680.42		-46.4927	-788.878		-46.4905	-2311.7		-61.1192	-6060.79
	-58.5797	-3680.42		-46.3096	-793.46		-46.4905	-2294.93		-60.9666	-6039.43
	-58.4882	-3663.64		-46.2943	-784.304		-46.4905	-2304.07		-61.0276	-6027.22
	-58.5034	-3675.84		-46.1722	-770.57		-46.2769	-2296.45		-60.9361	-6021.12
	-58.3966	-3666.69		-46.1112	-779.728		-46.3684	-2294.93		-60.9208	-6016.54
	-58.3661	-3674.32		-46.0807	-781.242		-46.2463	-2290.34		-60.8445	-6007.38
	-58.3966	-3697.2		-46.1265	-779.718		-46.1548	-2287.29		-60.8903	-6016.54
	-58.3051	-3689.57		-45.9891	-791.936		-46.1548	-2268.99		-60.7682	-6001.28
	-58.2135	-3671.26		-45.9891	-791.928		-46.1548	-2276.61		-60.7377	-5996.7
	-58.1982	-3677.37		-45.9281	-784.302		-45.9106	-2262.88		-60.7225	-6002.81
	-58.183	-3683.47		-45.7755	-778.2		-46.0938	-2264.4		-60.7072	-6011.96
	-58.1219	-3674.32		-45.7908	-759.888		-45.9412	-2265.93		-60.6004	-5999.76
	-58.0762	-3651.43		-45.745	-781.248		-45.7581	-2255.25		-60.5851	-6004.33
	-58.0609	-3643.8		-45.684	-772.098		-45.8801	-2252.2		-60.6004	-6004.33
	-57.9999	-3651.43		-45.5772	-778.198		-45.7886	-2256.78		-60.4631	-5992.13
	-57.9999	-3677.37		-45.6687	-769.044		-45.697	-2243.04		-60.4478	-5993.65
	-57.9236	-3657.53		-45.5008	-790.406		-45.7275	-2246.09		-60.4783	-6002.81
	-57.8625	-3625.49		-45.5161	-776.67		-45.575	-2243.04		-60.2952	-5986.02
	-57.8168	-3623.96		-45.4093	-770.564		-45.4224	-2236.93		-60.3868	-5998.23
	-57.771	-3625.49		-45.3483	-764.466		-45.5139	-2238.46		-60.341	-5982.97
	-57.71	-3630.07		-45.3177	-770.57		-45.5139	-2247.62		-60.2189	-5964.66
	-57.7557	-3640.75		-45.3025	-759.89		-45.3613	-2226.26		-60.2342	-5969.24
	-57.6489	-3630.07		-45.1346	-767.51		-45.3613	-2223.2		-60.2037	-5978.39
	-57.5879	-3619.38		-45.1804	-779.72		-45.3308	-2233.89		-60.0969	-5958.56
	-57.6031	-3617.86		-45.0889	-758.36		-45.0256	-2209.47		-60.0969	-5953.98
	-57.5116	-3613.28		-45.0278	-758.356		-45.3003	-2227.78		-60.0816	-5955.5
	-57.4811	-3617.86		-44.9363	-753.786		-45.0867	-2214.05		-59.9748	-5941.77
	-57.4658	-3616.33		-44.9821	-755.302		-45.0562	-2203.37		-59.99	-5949.4
	-57.3895	-3601.07		-44.8295	-759.88		-44.9036	-2188.11		-59.9748	-5932.62
	-57.4048	-3605.65		-44.8447	-769.046		-45.0256	-2197.26		-59.8985	-5926.51
	-57.2675	-3614.81		-44.7379	-741.576		-44.812	-2182.01		-59.8069	-5928.04
	-57.298	-3610.23		-44.6921	-753.782		-44.9951	-2191.16		-59.8832	-5932.62
	-57.2827	-3616.33		-44.6311	-769.034		-44.812	-2186.58		-59.6696	-5908.2
	-57.1149	-3601.07		-44.6006	-762.94		-44.7205	-2186.59		-59.7459	-5915.83
	-57.2217	-3602.6		-44.5243	-726.324		-44.751	-2175.91		-59.6543	-5912.78
	-57.0844	-3599.55		-44.4633	-765.991		-44.7205	-2180.48		-59.6849	-5903.63
	-57.0996	-3610.23		-44.4785	-740.058		-44.5374	-2160.64		-59.5933	-5892.94
	-57.0386	-3607.18		-44.4022	-746.164		-44.5984	-2165.22		-59.6391	-5900.57
	-56.9775	-3614.81		-44.2649	-746.157		-44.4458	-2154.54		-59.5323	-5882.26
	-56.886	-3608.7		-44.2649	-737.002		-44.3543	-2159.11		-59.4865	-5882.26
	-56.9165	-3608.7		-44.2344	-729.373		-44.2627	-2156.07		-59.4712	-5880.74
	-56.8555	-3599.55		-44.0971	-740.052		-44.2017	-2156.07		-59.4407	-5873.11
	-56.7792	-3594.97		-44.1123	-744.629		-44.1101	-2143.86		-59.3187	-5857.85
	-56.8097	-3604.13		-44.0818	-730.897		-44.1406	-2153.01		-59.4255	-5877.69
	-56.7944	-3594.97		-43.9445	-735.476		-44.0185	-2142.34		-59.2271	-5857.85
	-56.6418	-3564.45		-43.9139	-732.424		-43.927	-2134.7		-59.3034	-5862.43
	-56.6266	-3564.45		-43.9139	-727.848		-44.0491	-2145.39		-59.1813	-5860.9
	-56.6266	-3570.56		-43.7461	-712.589		-43.8965	-2136.23		-59.2118	-5859.37
	-56.5503	-3564.45		-43.8224	-749.205		-43.927	-2127.07		-59.105	-5844.12
	-56.4893	-3576.66		-43.7461	-726.316		-43.9575	-2127.07		-59.1813	-5853.27
	-56.535	-3584.29		-43.6545	-738.522		-43.7744	-2114.86		-59.044	-5830.38
	-56.3824	-3561.4		-43.5782	-724.788		-43.6829	-2111.82		-59.044	-5824.28
	-56.413	-3564.45		-43.5477	-733.948		-43.8049	-2125.55		-58.9372	-5819.7
	-56.3672	-3562.93		-43.4562	-691.227		-43.5608	-2111.82		-58.983	-5816.65
	-56.2909	-3552.25		-43.4409	-730.895		-43.5303	-2102.66		-58.8761	-5810.55
	-56.2451	-3555.3		-43.3951	-732.42		-43.4692	-2088.93		-58.9219	-5804.44
	-56.2909	-3558.35		-43.3646	-732.426		-43.4692	-2102.66		-58.8304	-5802.92
	-56.0925	-3524.78		-43.2426	-726.315		-43.4387	-2099.61		-58.7693	-5790.71
	-56.1993	-3535.46		-43.2578	-729.368		-43.4082	-2104.18		-58.7693	-5787.66
	-56.1383	-3540.04		-43.0747	-712.586		-43.2251	-2087.41		-58.632	-5761.72
	-56.0315	-3532.41		-43.151	-738.529		-43.2861	-2101.14		-58.6625	-5780.03
	-55.9857	-3520.2		-43.0137	-688.168		-43.1335	-2088.93		-58.6625	-5787.66
	-55.9705	-3511.05		-42.9832	-709.532		-43.1335	-2090.45		-58.571	-5783.08
	-55.8636	-3503.42		-42.9221	-712.582		-43.103	-2079.77		-58.5252	-5776.98
	-55.8789	-3514.1		-42.9221	-712.583		-43.0725	-2084.35		-58.5557	-5784.61
	-55.8636	-3515.62		-42.8	-692.748		-42.9504	-2062.99		-58.3879	-5757.14
	-55.7874	-3506.47		-42.7695	-732.418		-42.9504	-2070.62		-58.4336	-5758.67
	-55.7111	-3503.42		-42.7543	-711.056		-42.7673	-2053.84		-58.4184	-5758.67
	-55.7568	-3529.36		-42.6322	-726.318		-42.8589	-2062.99		-58.3573	-5751.04
	-55.6042	-3508		-42.6322	-714.11		-42.7368	-2058.41		-58.2658	-5734.25
	-55.5737	-3506.47		-42.5559	-703.428		-42.7063	-2059.93		-58.2658	-5735.78
	-55.5432	-3498.84		-42.5101	-686.644		-42.6148	-2043.15		-58.2353	-5737.3
	-55.4974	-3495.79		-42.3728	-730.897		-42.6148	-2050.78		-58.2048	-5735.78
	-55.4822	-3491.21		-42.4338	-708.014		-42.5537	-2043.15		-58.0979	-5725.1
	-55.4974	-3514.1		-42.2355	-686.641		-42.4622	-2049.26		-58.1132	-5722.05
	-55.3448	-3485.11		-42.266	-712.583		-42.4011	-2038.58		-58.0217	-5708.31
	-55.3601	-3488.16		-42.2202	-672.913		-42.3096	-2030.94		-58.0979	-5718.99
	-55.3143	-3495.79		-42.205	-685.115		-42.3401	-2030.94		-58.0064	-5699.16
	-55.238	-3483.58		-41.9761	-680.539		-42.218	-2033.99		-57.9301	-5697.63
	-55.1923	-3477.48		-42.1439	-715.637		-42.1265	-2021.79		-57.9301	-5711.36
	-55.238	-3462.22		-41.9761	-695.802		-42.157	-2017.21		-57.8843	-5703.73
	-55.1465	-3446.96		-41.9456	-712.586		-42.096	-2011.11		-57.7928	-5685.42
	-55.116	-3446.96		-41.854	-679.018		-41.9739	-2009.58		-57.7623	-5676.27
	-55.0549	-3462.22		-41.854	-700.374		-42.0044	-1995.85		-57.747	-5680.85
	-55.0397	-3471.37		-41.7472	-691.224		-41.9434	-1992.8		-57.7012	-5677.79
	-54.9939	-3468.32		-41.793	-697.33		-41.8518	-1991.27		-57.6707	-5680.85
	-54.9329	-3454.59		-41.6862	-671.392		-41.6992	-1971.43		-57.6554	-5694.58
	-54.9176	-3448.49		-41.5793	-683.593		-41.8518	-1994.33		-57.5792	-5694.58
	-54.765	-3431.7		-41.5488	-660.709		-41.6382	-1985.16		-57.5486	-5682.37
	-54.8566	-3448.49		-41.5336	-689.698		-41.6382	-1979.07		-57.5639	-5685.42
	-54.7955	-3445.43		-41.381	-665.282		-41.5772	-1977.54		-57.4723	-5670.17
	-54.704	-3431.7		-41.4268	-680.539		-41.5466	-1969.91		-57.4418	-5671.69
	-54.6429	-3416.44		-41.3199	-671.389		-41.4246	-1968.38		-57.4266	-5664.06
	-54.6735	-3425.6		-41.2437	-679.02		-41.4856	-1983.64		-57.3503	-5648.8
	-54.5361	-3411.86		-41.2437	-651.55		-41.3025	-1971.43		-57.2282	-5625.92
	-54.5972	-3424.07		-41.2437	-680.546		-41.3635	-1968.38		-57.3198	-5632.02
	-54.4904	-3407.29		-41.0911	-659.181		-41.2415	-1960.75		-57.1214	-5606.08
	-54.4751	-3416.44		-41.0758	-685.12		-41.1499	-1962.28		-57.1977	-5624.39
	-54.4446	-3422.55		-41.0758	-662.232		-41.2109	-1951.6		-57.1824	-5625.92
	-54.4293	-3419.49		-40.8927	-686.643		-41.1804	-1959.23		-57.1061	-5618.29
	-54.3073	-3387.45		-40.9537	-686.646		-40.9363	-1953.12		-56.9993	-5599.98
	-54.3073	-3392.03		-40.8774	-660.705		-41.0889	-1948.55		-57.0909	-5598.45
	-54.2462	-3393.55		-40.8011	-663.757		-40.8752	-1937.87		-56.9841	-5581.66
	-54.2004	-3387.45		-40.7401	-679.016		-40.8752	-1943.97		-56.923	-5586.24
	-54.2004	-3392.03		-40.7096	-653.075		-40.8447	-1922.61		-56.9078	-5586.24
	-54.2157	-3392.03		-40.557	-659.178		-40.8752	-1930.24		-56.8772	-5570.98
	-54.0173	-3379.82		-40.5723	-682.069		-40.6616	-1924.13		-56.7857	-5567.93
	-54.0631	-3399.66		-40.4807	-633.239		-40.6616	-1918.03		-56.862	-5595.4
	-54.0173	-3401.18		-40.4502	-650.023		-40.6311	-1921.08		-56.7247	-5580.14
	-53.941	-3393.55		-40.3892	-668.335		-40.4785	-1919.56		-56.7094	-5577.09
	-53.9105	-3392.03		-40.4044	-646.974		-40.448	-1908.87		-56.6636	-5566.41
	-53.9563	-3384.4		-40.2061	-631.713		-40.4785	-1918.03		-56.6331	-5560.3
	-53.7885	-3378.3		-40.3281	-668.334		-40.3259	-1916.51		-56.5263	-5534.36
	-53.7427	-3388.98		-40.1755	-628.663		-40.3565	-1908.88		-56.6026	-5555.72
	-53.7274	-3390.5		-40.0992	-654.601		-40.2954	-1904.3		-56.4653	-5541.99
	-53.7427	-3385.93		-40.084	-654.601		-40.1123	-1885.98		-56.4347	-5549.62
	-53.6664	-3376.77		-40.0687	-651.551		-40.2344	-1892.09		-56.4195	-5538.94
	-53.6816	-3379.82		-39.9314	-617.98		-40.1123	-1887.51		-56.3737	-5520.63
	-53.5596	-3359.99		-39.8704	-653.076		-40.0207	-1881.41		-56.2364	-5505.37
	-53.5291	-3358.46		-39.8856	-631.714		-39.9902	-1881.41		-56.3584	-5531.31
	-53.5138	-3358.46		-39.7635	-650.025		-39.9902	-1885.98		-56.2822	-5531.31
	-53.4833	-3349.3		-39.7025	-640.869		-39.7766	-1873.78		-56.2059	-5520.63
	-53.3917	-3341.67		-39.6873	-624.085		-39.9292	-1884.46		-56.2364	-5516.05
	-53.4375	-3346.25		-39.6415	-630.187		-39.7766	-1873.78		-56.1296	-5500.79
	-53.3459	-3337.1		-39.5499	-643.921		-39.7461	-1860.05		-56.038	-5487.06
	-53.2239	-3327.94		-39.5194	-630.188		-39.7156	-1858.52		-56.099	-5491.64
	-53.2544	-3329.47		-39.4279	-611.877		-39.7156	-1870.72		-56.0533	-5477.9
	-53.2239	-3334.05		-39.4126	-628.663		-39.5325	-1852.42		-55.9465	-5470.28
	-53.0713	-3314.21		-39.3668	-633.241		-39.624	-1860.05		-55.9922	-5484.01
	-53.1628	-3320.31		-39.3668	-624.085		-39.3799	-1850.89		-55.9007	-5473.33
	-53.1323	-3317.26		-39.199	-624.084		-39.3799	-1849.37		-55.9159	-5474.85
	-52.9797	-3289.79		-39.1685	-619.507		-39.3494	-1837.16		-55.8091	-5461.12
	-52.9797	-3302		-39.1379	-621.032		-39.3188	-1844.79		-55.7786	-5450.44
	-53.0103	-3311.16		-39.0922	-622.558		-39.1663	-1834.11		-55.6565	-5433.65
	-52.8882	-3298.95		-39.0464	-624.085		-39.1663	-1837.16		-55.7481	-5445.86
	-52.8577	-3300.48		-39.0464	-639.344		-39.0137	-1824.95		-55.6565	-5435.18
	-52.8577	-3303.53		-38.8633	-599.671		-39.0442	-1821.9		-55.6413	-5433.65
	-52.7203	-3279.11		-38.8938	-628.663		-39.1052	-1828		-55.5955	-5432.13
	-52.7661	-3288.27		-38.7565	-596.619		-38.9221	-1831.06		-55.6413	-5438.23
	-52.6898	-3289.79		-38.7412	-595.093		-38.8611	-1823.42		-55.4887	-5426.02
	-52.6135	-3277.59		-38.7107	-614.929		-38.8611	-1818.85		-55.4887	-5426.02
	-52.583	-3279.11		-38.6649	-613.402		-38.7695	-1805.12		-55.4582	-5424.5
	-52.6288	-3286.74		-38.5428	-596.619		-38.6475	-1808.16		-55.3971	-5403.14
	-52.4915	-3266.91		-38.5276	-630.189		-38.7085	-1809.69		-55.3208	-5403.14
	-52.522	-3274.54		-38.4971	-605.775		-38.6475	-1809.69		-55.3666	-5415.34
	-52.4457	-3268.43		-38.4055	-598.146		-38.5864	-1802.07		-55.1988	-5398.56
	-52.4457	-3266.91		-38.3903	-601.196		-38.4949	-1803.59		-55.2446	-5393.98
	-52.3694	-3263.85		-38.2834	-599.669		-38.4033	-1792.9		-55.2446	-5403.14
	-52.3694	-3274.54		-38.2529	-592.04		-38.3118	-1782.23		-55.1072	-5384.83
	-52.2321	-3257.75		-38.1919	-617.981		-38.4338	-1791.38		-55.0767	-5374.15
	-52.2168	-3268.43		-38.1309	-585.938		-38.2507	-1773.07		-55.092	-5380.25
	-52.1863	-3266.91		-38.0851	-601.197		-38.2812	-1774.6		-55.0157	-5380.25
	-52.11	-3257.75		-38.0393	-592.042		-38.0981	-1759.34		-55.0004	-5383.3
	-52.0947	-3260.8		-37.9783	-587.464		-38.1592	-1774.6		-54.9699	-5384.83
	-52.0795	-3256.23		-37.9478	-582.886		-38.0981	-1760.86		-54.8936	-5361.94
	-51.9421	-3233.34		-37.8409	-598.144		-38.0676	-1756.29		-54.8783	-5348.21
	-51.9879	-3219.6		-37.902	-602.722		-37.8845	-1754.76		-54.8478	-5339.05
	-51.9574	-3204.35		-37.6884	-587.463		-37.8845	-1759.34		-54.7563	-5336
	-51.8964	-3195.19		-37.7341	-631.714		-37.854	-1748.66		-54.741	-5334.47
	-51.8353	-3198.24		-37.5968	-570.679		-37.8235	-1757.82		-54.7563	-5340.58
	-51.8048	-3205.87		-37.6731	-595.092		-37.6709	-1741.03		-54.6952	-5336
	-51.759	-3211.97		-37.5052	-595.094		-37.6709	-1742.56		-54.6495	-5339.05
	-51.637	-3195.19		-37.5052	-593.567		-37.6099	-1733.4		-54.5427	-5331.42
	-51.637	-3193.66		-37.429	-570.678		-37.6099	-1736.45		-54.5732	-5332.95
	-51.6827	-3199.77		-37.3832	-613.402		-37.3962	-1721.19		-54.4053	-5299.38
	-51.5607	-3199.77		-37.3221	-570.679		-37.5488	-1728.82		-54.5274	-5302.43
	-51.5607	-3199.77		-37.3069	-585.938		-37.4268	-1710.51		-54.3443	-5282.59
	-51.5302	-3198.24		-37.1696	-570.678		-37.3047	-1719.66		-54.4206	-5308.53
	-51.4691	-3193.66		-37.2001	-585.937		-37.3047	-1704.4		-54.3443	-5302.43
	-51.4386	-3202.82		-37.139	-570.679		-37.2742	-1696.78		-54.329	-5305.48
	-51.3928	-3192.14		-37.0322	-578.309		-37.1521	-1698.31		-54.2527	-5288.7
	-51.3318	-3184.51		-37.017	-559.998		-37.1826	-1687.62		-54.3138	-5294.8
	-51.2708	-3182.98		-36.9254	-579.834		-37.1216	-1690.67		-54.1307	-5264.28
	-51.2555	-3193.66		-36.8644	-581.36		-36.908	-1695.26		-54.207	-5267.33
	-51.2097	-3186.03		-36.8033	-564.575		-37.03	-1689.14		-54.1154	-5253.6
	-51.1487	-3175.35		-36.7728	-573.731		-36.9385	-1683.05		-54.1154	-5267.33
	-51.0876	-3160.09		-36.605	-559.998		-36.7249	-1681.52		-53.9476	-5259.7
	-51.1029	-3152.47		-36.6813	-576.782		-36.8469	-1678.46		-54.0544	-5274.96
	-51.0266	-3155.52		-36.6202	-558.472		-36.8164	-1679.99		-53.917	-5247.5
	-51.0419	-3164.67		-36.5897	-556.947		-36.5417	-1678.46		-53.8713	-5235.29
	-50.9198	-3147.89		-36.4982	-579.834		-36.7249	-1675.41		-53.795	-5223.08
	-50.9045	-3153.99		-36.5287	-567.628		-36.5723	-1660.15		-53.9018	-5247.5
	-50.9045	-3152.47		-36.3303	-553.894		-36.5112	-1670.84		-53.6882	-5229.19
	-50.8435	-3143.31		-36.4066	-564.576		-36.4807	-1654.05		-53.795	-5244.45
	-50.7214	-3138.73		-36.2998	-555.419		-36.4807	-1655.58		-53.7492	-5230.71
	-50.7672	-3155.52		-36.2388	-556.946		-36.2366	-1646.42		-53.5508	-5203.25
	-50.6757	-3149.41		-36.132	-566.101		-36.2671	-1644.89		-53.6729	-5227.66
	-50.6299	-3149.41		-36.132	-558.472		-36.2671	-1649.47		-53.5813	-5221.56
	-50.6757	-3163.15		-36.0099	-544.74		-36.145	-1646.42		-53.5051	-5218.51
	-50.5688	-3128.05		-36.0709	-573.73		-36.1755	-1637.27		-53.5356	-5226.13
	-50.4773	-3102.11		-35.9031	-538.635		-36.2061	-1646.42		-53.5203	-5218.51
	-50.5383	-3117.37		-35.8573	-538.634		-35.9314	-1631.16		-53.3525	-5201.72
	-50.3705	-3103.64		-35.8878	-549.316		-36.0229	-1638.8		-53.3982	-5201.72
	-50.401	-3111.27		-35.8115	-550.843		-35.9009	-1629.64		-53.3067	-5184.94
	-50.3552	-3109.74		-35.6895	-526.429		-35.8093	-1629.64		-53.2457	-5168.15
	-50.3094	-3105.16		-35.6895	-569.152		-35.7483	-1618.95		-53.2762	-5178.83
	-50.2637	-3097.53		-35.6437	-529.48		-35.8398	-1631.16		-53.2609	-5186.46
	-50.2484	-3111.27		-35.5216	-552.368		-35.7178	-1625.07		-53.1388	-5172.73
	-50.1111	-3105.16		-35.4911	-559.997		-35.7483	-1628.12		-53.1846	-5178.83
	-50.1569	-3111.27		-35.5521	-555.42		-35.6567	-1620.48		-53.1388	-5163.57
	-50.1111	-3083.8		-35.3538	-520.324		-35.5042	-1617.43		-53.0473	-5140.69
	-50.0653	-3071.59		-35.2622	-541.687		-35.5042	-1611.33		-53.0168	-5134.58
	-49.9738	-3073.12		-35.3843	-531.005		-35.5042	-1620.48		-53.0625	-5146.79
	-49.9738	-3089.9		-35.1859	-526.428		-35.3821	-1612.86		-52.9252	-5128.48
	-49.8975	-3094.48		-35.1859	-543.212		-35.3516	-1600.65		-52.91	-5126.95
	-49.8364	-3088.38		-35.1859	-541.686		-35.3516	-1597.6		-52.8794	-5128.48
	-49.8822	-3073.12		-35.0486	-521.851		-35.1379	-1585.38		-52.8642	-5123.9
	-49.8212	-3062.44		-34.9723	-546.264		-35.1379	-1582.34		-52.7726	-5108.64
	-49.7296	-3054.81		-35.0486	-547.791		-35.0769	-1583.87		-52.7879	-5114.75
	-49.7296	-3048.71		-34.8807	-526.428		-34.9548	-1570.13		-52.6506	-5097.96
	-49.6533	-3039.55		-34.8502	-534.058		-34.9854	-1573.18		-52.6963	-5108.64
	-49.6381	-3027.34		-34.8502	-544.739		-34.9854	-1591.49		-52.6506	-5105.59
	-49.577	-3033.45		-34.7434	-518.799		-34.7717	-1573.18		-52.6048	-5099.49
	-49.6075	-3047.18		-34.6366	-529.48		-34.9243	-1583.86		-52.5743	-5097.96
	-49.4702	-3033.45		-34.7129	-535.585		-34.8328	-1589.97		-52.5132	-5087.28
	-49.5007	-3039.55		-34.5603	-518.798		-34.7107	-1579.29		-52.4827	-5068.97
	-49.3787	-3033.45		-34.484	-521.85		-34.6497	-1571.65		-52.4369	-5067.44
	-49.3634	-3044.13		-34.4077	-523.376		-34.6802	-1568.61		-52.4369	-5079.65
	-49.3481	-3056.34		-34.4687	-537.109		-34.4666	-1542.66		-52.2996	-5065.92
	-49.3481	-3057.86		-34.3314	-512.696		-34.5886	-1556.39		-52.3454	-5068.97
	-49.2566	-3039.55		-34.3619	-537.11		-34.3445	-1541.13		-52.2538	-5062.87
	-49.2261	-3036.5		-34.2704	-524.903		-34.375	-1548.77		-52.1623	-5052.18
	-49.2261	-3030.4		-34.2094	-521.849		-34.375	-1542.66		-52.1165	-5041.5
	-49.1345	-3015.14		-34.1025	-518.8		-34.314	-1548.77		-52.1775	-5043.03
	-49.0582	-3021.24		-34.1025	-515.748		-34.1919	-1531.98		-52.0707	-5035.4
	-49.0582	-3031.92		-34.0415	-502.015		-34.2224	-1535.04		-52.1012	-5041.5
	-48.9819	-3024.29		-33.9805	-524.902		-34.0698	-1519.78		-52.0402	-5052.18
	-48.9514	-3010.56		-33.8889	-506.592		-33.9783	-1519.78		-52.025	-5036.93
	-48.9362	-3013.61		-33.8279	-509.643		-34.0393	-1531.98		-51.8876	-5026.24
	-48.7683	-3004.46		-33.8279	-514.221		-34.0088	-1528.93		-51.9639	-5032.35
	-48.8293	-2998.35		-33.7516	-492.859		-33.9172	-1516.72		-51.7961	-5010.99
	-48.7378	-2981.57		-33.7211	-500.487		-33.8562	-1515.2		-51.8266	-5012.51
	-48.7531	-2980.04		-33.6295	-521.849		-33.7036	-1502.99		-51.8266	-5014.04
	-48.692	-2973.94		-33.6295	-491.334		-33.7646	-1506.04		-51.7656	-5007.93
	-48.692	-2986.14		-33.4769	-503.539		-33.7341	-1504.52		-51.6893	-5000.3
	-48.6462	-2990.72		-33.538	-511.17		-33.5815	-1504.52		-51.6893	-5000.3
	-48.6005	-2976.99		-33.4312	-494.385		-33.6121	-1502.99		-51.5824	-4985.05
	-48.4784	-2951.05		-33.3549	-489.807		-33.3984	-1492.31		-51.6587	-4998.78
	-48.4937	-2955.63		-33.3091	-503.539		-33.5205	-1490.78		-51.5367	-4986.57
	-48.4326	-2954.1		-33.2786	-489.807		-33.3984	-1483.15		-51.4909	-4972.84
	-48.3411	-2957.15		-33.1412	-480.651		-33.3679	-1483.15		-51.4146	-4956.05
	-48.3258	-2964.78		-33.1565	-531.005		-33.1848	-1469.42		-51.4909	-4960.63
	-48.3105	-2967.83		-33.1107	-486.756		-33.3069	-1473.99		-51.4146	-4956.05
	-48.2495	-2969.36		-33.0497	-494.385		-33.0933	-1461.79		-51.3383	-4960.63
	-48.2495	-2970.89		-32.9429	-491.333		-33.1848	-1464.84		-51.2773	-4951.48
	-48.1885	-2955.63		-32.9429	-500.489		-32.9407	-1441.95		-51.2925	-4946.9
	-48.1427	-2941.89		-32.8971	-483.703		-33.0627	-1458.74		-51.1705	-4931.64
	-48.0359	-2935.79		-32.7903	-512.695		-32.9102	-1452.63		-51.201	-4928.59
	-48.0969	-2934.26		-32.775	-477.6		-32.9102	-1446.53		-51.1552	-4927.06
	-48.0054	-2919.01		-32.714	-482.179		-32.7576	-1440.43		-51.1247	-4916.38
	-47.9901	-2914.43		-32.6072	-477.6		-32.8796	-1451.11		-51.0942	-4919.43
	-47.9291	-2915.95		-32.653	-488.281		-32.7271	-1429.74		-51.0484	-4913.33
	-47.8375	-2912.9		-32.5919	-486.754		-32.6355	-1445.01		-51.0026	-4914.86
	-47.8223	-2923.58		-32.4088	-495.912		-32.605	-1435.85		-50.9416	-4919.43
	-47.8528	-2922.06		-32.4546	-482.177		-32.605	-1431.28		-50.9416	-4917.91
	-47.6849	-2891.54		-32.3478	-479.125		-32.4829	-1420.6		-50.8042	-4899.6
	-47.7612	-2911.38		-32.3325	-476.075		-32.4829	-1428.22		-50.8653	-4904.17
	-47.6697	-2917.48		-32.2715	-476.075		-32.4219	-1420.59		-50.7737	-4884.34
	-47.6392	-2919.01		-32.2715	-485.23		-32.3608	-1425.17		-50.7737	-4884.34
	-47.6086	-2903.75		-32.0884	-460.815		-32.2388	-1417.54		-50.6974	-4878.23
	-47.6086	-2902.22		-32.1189	-488.281		-32.2998	-1417.55		-50.7432	-4879.76
	-47.4408	-2890.01		-32.0426	-468.445		-32.1472	-1411.44		-50.5906	-4859.92
	-47.5323	-2909.85		-31.9968	-466.919		-32.1472	-1412.96		-50.5906	-4866.03
	-47.4255	-2890.01		-31.9358	-477.6		-32.0557	-1393.12		-50.6211	-4872.13
	-47.3798	-2886.96		-31.9205	-476.075		-31.9946	-1399.23		-50.5143	-4853.82
	-47.334	-2885.44		-31.7985	-466.919		-31.9641	-1393.13		-50.438	-4838.56
	-47.334	-2883.91		-31.7832	-462.342		-32.0251	-1394.65		-50.5143	-4846.19
	-47.2272	-2883.91		-31.7069	-476.074		-31.8115	-1393.12		-50.2854	-4827.88
	-47.1814	-2877.81		-31.6917	-459.289		-31.72	-1382.45		-50.4075	-4847.72
	-47.2119	-2885.44		-31.6306	-468.445		-31.8115	-1376.34		-50.3617	-4838.56
	-47.0898	-2880.86		-31.5848	-492.859		-31.5979	-1370.24		-50.2397	-4827.88
	-47.0288	-2880.86		-31.4628	-450.134		-31.6589	-1373.3		-50.1786	-4814.15
	-47.0898	-2883.91		-31.5238	-471.496		-31.6284	-1368.71		-50.2244	-4824.83
	-47.0135	-2874.76		-31.3712	-454.713		-31.5369	-1373.29		-50.1329	-4800.41
	-46.922	-2868.65		-31.2949	-442.504		-31.4148	-1362.61		-50.0871	-4795.84
	-46.9678	-2882.39		-31.2491	-466.919		-31.4148	-1361.09		-50.1023	-4797.36
	-46.8304	-2867.13		-31.2186	-468.445		-31.3232	-1359.56		-50.026	-4779.05
	-46.8152	-2867.13		-31.1576	-445.556		-31.3232	-1358.04		-49.9955	-4771.42
	-46.8304	-2854.92		-31.0966	-482.177		-31.2622	-1353.45		-50.0413	-4774.47
	-46.7389	-2838.13		-31.1118	-436.401		-31.2012	-1356.51		-49.9192	-4768.37
	-46.7236	-2828.98		-30.9287	-422.667		-31.0486	-1338.2		-49.8582	-4763.79
	-46.6473	-2830.51		-30.9592	-457.763		-31.0791	-1342.78		-49.904	-4771.42
	-46.571	-2828.98		-30.944	-440.978		-30.896	-1335.14		-49.7972	-4765.32
	-46.6626	-2848.82		-30.8219	-433.349		-30.9265	-1341.24		-49.7361	-4765.32
	-46.51	-2825.93		-30.7456	-457.764		-30.896	-1327.52		-49.6904	-4751.59
	-46.4948	-2828.98		-30.7914	-453.186		-30.8044	-1327.51		-49.6904	-4754.64
	-46.4337	-2819.82		-30.6388	-416.565		-30.7129	-1315.31		-49.6293	-4756.16
	-46.4185	-2806.09		-30.6083	-450.135		-30.7434	-1316.84		-49.6598	-4762.27
	-46.3116	-2806.09		-30.593	-448.608		-30.6213	-1309.2		-49.492	-4737.85
	-46.3574	-2828.98		-30.4557	-416.564		-30.6519	-1319.88		-49.5225	-4740.91
	-46.2659	-2818.3		-30.4099	-460.815		-30.6519	-1318.36		-49.431	-4737.85
	-46.2506	-2813.72		-30.5167	-437.927		-30.5298	-1312.26		-49.4462	-4734.8
	-46.2201	-2804.57		-30.3031	-413.513		-30.4687	-1307.68		-49.4004	-4733.28
	-46.1743	-2796.94		-30.2878	-447.083		-30.4687	-1315.31		-49.3394	-4727.17
	-46.0675	-2784.73		-30.2726	-442.506		-30.3162	-1296.99		-49.3241	-4724.12
	-46.1133	-2784.73		-30.2115	-425.72		-30.3162	-1297		-49.2479	-4716.49
	-45.9912	-2772.52		-30.1047	-439.453		-30.1941	-1297		-49.2326	-4707.34
	-45.976	-2777.1		-30.1353	-439.453		-30.072	-1283.27		-49.2326	-4696.65
	-45.9454	-2783.2		-29.9979	-395.202		-30.1331	-1284.79		-49.0953	-4681.4
	-45.9454	-2777.1		-29.9064	-416.565		-30.1331	-1290.89		-49.0647	-4690.55
	-45.8081	-2764.89		-29.9064	-431.824		-30.072	-1283.27		-49.08	-4692.08
	-45.8539	-2786.25		-29.9064	-422.668		-29.95	-1283.27		-49.019	-4693.6
	-45.7471	-2784.73		-29.7843	-440.979		-29.95	-1287.84		-48.9732	-4684.45
	-45.7013	-2780.15		-29.7996	-451.66		-29.8584	-1274.11		-48.9579	-4678.34
	-45.6555	-2769.47		-29.7385	-416.564		-29.8584	-1278.68		-48.9274	-4673.77
	-45.625	-2754.21		-29.6165	-433.349		-29.7058	-1269.53		-48.9427	-4675.29
	-45.564	-2757.26		-29.5402	-433.349		-29.6753	-1272.58		-48.8664	-4663.09
	-45.5945	-2766.42		-29.5249	-405.884		-29.6753	-1271.06		-48.7443	-4640.2
	-45.4572	-2734.37		-29.4486	-408.934		-29.6753	-1268.01		-48.7748	-4640.2
	-45.5029	-2740.48		-29.4181	-434.876		-29.4922	-1258.85		-48.7291	-4644.77
	-45.4266	-2743.53		-29.3723	-407.41		-29.5532	-1257.32		-48.6222	-4640.2
	-45.4114	-2740.48		-29.235	-407.409		-29.4006	-1246.64		-48.6528	-4652.4
	-45.3503	-2734.37		-29.296	-415.038		-29.3701	-1240.54		-48.5917	-4643.25
	-45.3046	-2737.43		-29.1434	-396.727		-29.3396	-1240.54		-48.5002	-4634.09
	-45.2435	-2732.85		-29.0977	-413.512		-29.3091	-1242.07		-48.5765	-4646.3
	-45.213	-2728.27		-29.0977	-422.67		-29.187	-1229.86		-48.4697	-4629.52
	-45.213	-2731.32		-29.0519	-418.09		-29.187	-1231.38		-48.4086	-4612.73
	-45.1215	-2717.59		-28.9146	-398.254		-29.0344	-1220.7		-48.3781	-4611.21
	-45.0909	-2728.27		-28.9603	-430.298		-29.1565	-1239.02		-48.3934	-4612.73
	-45.0146	-2732.85		-28.884	-401.306		-28.9429	-1223.76		-48.2713	-4592.9
	-44.9841	-2719.12		-28.7925	-410.461		-29.0039	-1225.28		-48.3171	-4602.05
	-44.9384	-2720.64		-28.762	-427.247		-28.7903	-1205.44		-48.1797	-4580.69
	-44.9536	-2722.17		-28.7162	-413.513		-28.8513	-1222.22		-48.2255	-4574.58
	-44.8468	-2716.06		-28.5941	-421.142		-28.7903	-1216.12		-48.1492	-4574.58
	-44.8163	-2717.59		-28.6246	-410.46		-28.7598	-1210.02		-48.134	-4576.11
	-44.8315	-2714.54		-28.5483	-401.306		-28.5461	-1196.29		-48.0119	-4565.43
	-44.7095	-2697.75		-28.472	-387.572		-28.6682	-1205.44		-48.0577	-4570.01
	-44.6484	-2694.7		-28.411	-407.409		-28.5461	-1191.71		-48.0119	-4563.9
	-44.7247	-2713.01		-28.3652	-407.41		-28.4546	-1196.29		-47.9814	-4554.75
	-44.6027	-2699.28		-28.2889	-381.47		-28.3936	-1188.66		-47.844	-4541.02
	-44.5874	-2703.86		-28.2584	-402.832		-28.4546	-1194.77		-47.9356	-4545.59
	-44.5874	-2693.18		-28.2432	-387.573		-28.3325	-1190.18		-47.783	-4528.81
	-44.4501	-2671.81		-28.1211	-396.728		-28.2104	-1181.03		-47.8135	-4539.49
	-44.4043	-2679.44		-28.0906	-378.418		-28.302	-1188.66		-47.7067	-4531.86
	-44.4653	-2690.12		-28.0143	-399.781		-28.1189	-1179.51		-47.7372	-4530.33
	-44.328	-2671.81		-28.0143	-407.41		-28.0579	-1179.51		-47.6457	-4527.28
	-44.3738	-2677.92		-27.877	-373.84		-28.0579	-1171.88		-47.6915	-4524.23
	-44.2822	-2674.87		-27.938	-402.833		-27.9968	-1168.83		-47.5846	-4513.55
	-44.2517	-2674.87		-27.8007	-390.626		-27.9053	-1167.3		-47.5999	-4512.02
	-44.1602	-2670.29		-27.7396	-381.47		-27.9968	-1167.3		-47.5541	-4505.92
	-44.1754	-2664.18		-27.7091	-395.202		-27.7832	-1159.67		-47.4931	-4505.92
	-44.0686	-2647.4		-27.6023	-381.47		-27.7527	-1161.19		-47.4168	-4504.39
	-44.0533	-2658.08		-27.526	-366.211		-27.8137	-1152.04		-47.4473	-4505.92
	-44.0228	-2658.08		-27.5718	-405.885		-27.6611	-1152.04		-47.3405	-4490.66
	-44.0076	-2662.66		-27.4955	-399.78		-27.5085	-1144.41		-47.2795	-4484.56
	-43.9008	-2650.45		-27.4497	-379.943		-27.6611	-1153.57		-47.31	-4490.66
	-43.916	-2650.45		-27.3887	-379.943		-27.478	-1144.41		-47.1879	-4473.88
	-43.8702	-2636.72		-27.3582	-399.781		-27.5391	-1145.93		-47.1116	-4469.3
	-43.8245	-2647.4		-27.2361	-367.736		-27.417	-1132.2		-47.1574	-4483.03
	-43.7939	-2661.13		-27.2666	-408.936		-27.2644	-1126.1		-47.1269	-4473.88
	-43.7939	-2651.98		-27.1445	-387.574		-27.2644	-1129.15		-47.0506	-4461.67
	-43.6414	-2629.09		-27.0835	-369.263		-27.3254	-1129.15		-47.0964	-4473.88
	-43.7024	-2636.72		-27.053	-390.624		-27.1729	-1118.47		-46.9438	-4454.04
	-43.5345	-2622.99		-26.9309	-392.152		-27.1423	-1132.2		-46.9285	-4447.94
	-43.5956	-2626.04		-26.9462	-354.004		-27.1118	-1118.47		-46.8827	-4450.99
	-43.504	-2615.36		-26.8851	-382.996		-27.0203	-1113.89		-46.959	-4460.14
	-43.4125	-2604.68		-26.8241	-386.048		-26.8677	-1109.31		-46.7454	-4438.78
	-43.4277	-2606.2		-26.7631	-358.582		-26.9897	-1113.89		-46.8675	-4452.51
	-43.4277	-2604.68		-26.7631	-369.262		-26.8066	-1101.68		-46.7454	-4434.2
	-43.3057	-2587.89		-26.6715	-381.469		-26.7761	-1109.31		-46.7454	-4438.78
	-43.3362	-2607.73		-26.58	-354.003		-26.7761	-1103.21		-46.6844	-4434.2
	-43.2294	-2601.62		-26.5494	-386.047		-26.6846	-1091		-46.7149	-4429.63
	-43.1989	-2584.84		-26.4884	-363.16		-26.6235	-1094.06		-46.5318	-4411.32
	-43.1989	-2577.21		-26.4121	-341.797		-26.5625	-1091		-46.5928	-4422
	-43.1378	-2566.53		-26.3816	-386.048		-26.4404	-1081.85		-46.486	-4406.74
	-43.1378	-2561.95		-26.3358	-382.996		-26.3489	-1077.27		-46.425	-4397.58
	-43.031	-2554.32		-26.2443	-344.849		-26.3794	-1074.22		-46.3792	-4389.95
	-42.97	-2554.32		-26.1222	-347.899		-26.2573	-1065.07		-46.425	-4393
	-42.9547	-2561.95		-26.29	-378.418		-26.2268	-1063.54		-46.3334	-4382.32
	-42.9242	-2548.22		-26.0764	-344.848		-26.1658	-1055.91		-46.3792	-4389.95
	-42.8937	-2549.74		-26.0154	-363.158		-26.1353	-1063.54		-46.3029	-4374.69
	-42.8326	-2543.64		-26.0764	-386.047		-26.0437	-1055.91		-46.2571	-4373.17
	-42.7869	-2543.64		-25.9696	-344.848		-26.1658	-1066.59		-46.1656	-4377.75
	-42.7563	-2545.17		-25.8018	-366.211		-25.9827	-1058.96		-46.1656	-4371.64
	-42.619	-2519.23		-25.8933	-372.314		-25.9521	-1057.43		-46.1351	-4365.54
	-42.7258	-2536.01		-25.756	-344.849		-25.9521	-1052.86		-46.0588	-4348.75
	-42.558	-2520.75		-25.7255	-367.737		-25.8911	-1051.33		-46.0588	-4345.7
	-42.5885	-2529.91		-25.6797	-360.107		-25.769	-1040.65		-45.9825	-4342.65
	-42.558	-2540.59		-25.6492	-358.582		-25.8301	-1055.91		-45.9062	-4344.18
	-42.5275	-2543.64		-25.5271	-344.848		-25.6165	-1037.6		-45.9367	-4351.81
	-42.4054	-2534.48		-25.5424	-358.581		-25.5859	-1037.6		-45.9062	-4341.13
	-42.4359	-2531.43		-25.4813	-337.219		-25.5859	-1033.02		-45.8299	-4331.97
	-42.3291	-2511.6		-25.3745	-349.426		-25.5554	-1036.07		-45.7994	-4322.81
	-42.3291	-2513.12		-25.283	-344.849		-25.4944	-1026.91		-45.7383	-4310.61
	-42.2681	-2513.12		-25.3135	-332.642		-25.5859	-1037.6		-45.7231	-4309.08
	-42.2681	-2522.28		-25.1914	-349.426		-25.3113	-1016.24		-45.6773	-4304.5
	-42.1765	-2517.7		-25.2219	-357.056		-25.3418	-1019.28		-45.6163	-4298.4
	-42.2223	-2523.8		-25.1609	-343.322		-25.3113	-1010.13		-45.601	-4293.82
	-42.085	-2502.44		-24.9625	-341.796		-25.1587	-1010.13		-45.5857	-4298.4
	-42.1307	-2507.02		-25.0541	-357.056		-25.0977	-1002.5		-45.4789	-4273.99
	-42.0544	-2496.34		-24.9167	-331.116		-25.1587	-1014.71		-45.4637	-4267.88
	-42.0087	-2497.86		-24.932	-344.849		-25.0977	-1002.5		-45.4332	-4263.31
	-41.9019	-2494.81		-24.8405	-361.632		-24.9756	-1004.03		-45.3721	-4254.15
	-42.0087	-2503.97		-24.8252	-346.375		-24.9756	-1000.98		-45.2806	-4244.99
	-41.8256	-2474.98		-24.6573	-317.384		-24.8535	-994.873		-45.4179	-4267.88
	-41.8256	-2476.5		-24.7489	-349.427		-24.7925	-987.244		-45.2806	-4246.52
	-41.7798	-2474.98		-24.5963	-328.065		-24.7314	-994.873		-45.2195	-4243.47
	-41.7035	-2471.92		-24.5658	-329.59		-24.7925	-990.295		-45.2195	-4244.99
	-41.6272	-2465.82		-24.5505	-346.374		-24.6399	-984.192		-45.128	-4232.79
	-41.734	-2471.92		-24.4895	-325.013		-24.6094	-982.666		-45.0822	-4219.05
	-41.6119	-2458.19		-24.3522	-334.167		-24.4263	-971.985		-45.1432	-4240.42
	-41.6272	-2464.29		-24.4285	-355.529		-24.4873	-978.088		-44.9906	-4223.63
	-41.5662	-2461.24		-24.2759	-329.59		-24.3958	-970.458		-44.9601	-4223.63
	-41.4899	-2452.09		-24.2606	-347.901		-24.4568	-976.562		-44.9449	-4222.11
	-41.3983	-2452.09		-24.1996	-328.065		-24.2737	-964.355		-44.8686	-4212.95
	-41.4594	-2461.24		-24.1691	-347.901		-24.2737	-962.83		-44.8991	-4222.11
	-41.2762	-2433.78		-24.0012	-291.443		-24.2737	-967.408		-44.8533	-4219.05
	-41.2915	-2438.35		-24.047	-328.063		-24.1821	-965.881		-44.7465	-4206.85
	-41.2457	-2441.41		-23.9707	-308.228		-24.0906	-955.2		-44.7313	-4209.9
	-41.2305	-2433.78		-23.8792	-323.487		-24.0906	-959.778		-44.777	-4214.48
	-41.1237	-2418.52		-23.8334	-294.494		-23.9685	-949.096		-44.6855	-4206.85
	-41.1847	-2430.72		-23.8181	-329.59		-23.999	-946.045		-44.6244	-4200.74
	-41.1084	-2426.15		-23.696	-302.124		-23.8464	-936.889		-44.5634	-4187.01
	-41.0321	-2415.47		-23.696	-306.701		-23.9075	-941.467		-44.5787	-4183.96
	-41.0016	-2407.84		-23.7266	-309.754		-23.7549	-935.364		-44.4413	-4174.8
	-41.0016	-2410.89		-23.5435	-311.28		-23.7854	-941.467		-44.4871	-4174.8
	-40.849	-2407.84		-23.5282	-283.815		-23.6328	-926.208		-44.4108	-4164.12
	-40.91	-2421.57		-23.4366	-326.538		-23.6328	-939.941		-44.4108	-4161.07
	-40.8795	-2407.84		-23.3909	-297.547		-23.6023	-923.157		-44.3193	-4154.97
	-40.6964	-2389.53		-23.3146	-292.969		-23.4497	-914.001		-44.365	-4161.07
	-40.7727	-2400.21		-23.3756	-323.486		-23.4802	-920.105		-44.2125	-4144.29
	-40.7574	-2397.16		-23.223	-325.012		-23.4192	-920.105		-44.2887	-4153.44
	-40.6506	-2381.9		-23.223	-297.546		-23.2971	-909.423		-44.1819	-4141.23
	-40.6354	-2378.84		-23.1772	-323.485		-23.2971	-918.58		-44.1667	-4141.23
	-40.6049	-2388		-23.101	-312.805		-23.2666	-907.898		-44.1056	-4132.08
	-40.5133	-2375.79		-22.9789	-285.339		-23.1445	-891.114		-44.1514	-4142.76
	-40.5133	-2378.84		-23.0094	-320.435		-23.114	-903.321		-43.9836	-4130.55
	-40.4675	-2383.42		-22.8873	-317.383		-23.0225	-898.742		-44.0446	-4135.13
	-40.3912	-2378.84		-22.8263	-294.494		-23.0835	-900.269		-43.9683	-4119.87
	-40.376	-2384.95		-22.7958	-305.175		-22.9309	-903.321		-43.9225	-4106.14
	-40.3455	-2380.37		-22.7195	-289.917		-22.8699	-892.639		-43.7852	-4096.98
	-40.2081	-2359.01		-22.689	-291.443		-22.7783	-878.906		-43.892	-4106.14
	-40.2692	-2352.91		-22.6737	-315.858		-22.7478	-891.113		-43.7089	-4086.3
	-40.1471	-2348.33		-22.5822	-289.917		-22.7783	-889.587		-43.8157	-4096.98
	-40.1318	-2351.38		-22.5211	-277.709		-22.7478	-880.432		-43.7242	-4096.98
	-40.0708	-2349.85		-22.4296	-294.495		-22.5342	-881.958		-43.6326	-4077.15
	-40.1471	-2366.64		-22.399	-302.124		-22.6562	-885.01		-43.6021	-4081.73
	-40.025	-2351.38		-22.3838	-274.658		-22.3511	-860.596		-43.6174	-4084.78
	-39.9487	-2342.22		-22.3075	-306.701		-22.4731	-877.38		-43.5716	-4077.15
	-39.9793	-2346.8		-22.2159	-274.659		-22.3816	-866.699		-43.5105	-4066.47
	-39.9335	-2348.33		-22.2312	-285.339		-22.4426	-866.699		-43.5411	-4067.99
	-39.7961	-2337.65		-22.1702	-302.125		-22.2595	-854.492		-43.419	-4051.21
	-39.8877	-2355.96		-22.1244	-297.547		-22.229	-856.018		-43.3732	-4054.26
	-39.7656	-2343.75		-21.9871	-257.875		-22.1985	-845.337		-43.3732	-4049.68
	-39.7656	-2334.59		-21.9871	-274.658		-22.1069	-852.966		-43.3122	-4039
	-39.6893	-2330.02		-21.9413	-286.865		-22.1069	-851.441		-43.1901	-4031.37
	-39.6741	-2322.39		-21.8345	-276.185		-22.0459	-851.44		-43.2206	-4042.05
	-39.5673	-2314.76		-21.8497	-271.606		-21.8628	-842.285		-43.1138	-4043.58
	-39.6435	-2322.39		-21.7277	-279.235		-21.8933	-842.285		-43.1138	-4043.58
	-39.4757	-2307.13		-21.7429	-276.184		-21.7102	-830.078		-43.1138	-4040.53
	-39.5062	-2317.81		-21.5903	-280.761		-21.7102	-831.604		-43.0986	-4032.9
	-39.3842	-2294.92		-21.6971	-308.228		-21.7102	-825.5		-43.007	-4019.16
	-39.4605	-2294.92		-21.514	-253.295		-21.5881	-817.871		-43.0223	-4011.54
	-39.3384	-2279.66		-21.4225	-270.081		-21.4966	-813.293		-42.9612	-4000.85
	-39.3231	-2282.71		-21.4988	-271.608		-21.5881	-816.346		-42.946	-4002.38
	-39.2621	-2272.03		-21.3767	-288.392		-21.4661	-808.716		-42.8239	-3990.17
	-39.2316	-2273.56		-21.2699	-267.028		-21.4355	-813.293		-42.8544	-3993.22
	-39.1705	-2279.66		-21.3767	-286.866		-21.4966	-822.448		-42.7934	-3988.65
	-39.1705	-2285.77		-21.1783	-257.873		-21.344	-813.293		-42.7629	-3988.65
	-39.0637	-2282.71		-21.1478	-294.495		-21.3135	-811.768		-42.7323	-3991.7
	-39.0942	-2282.71		-21.1478	-270.08		-21.283	-807.19		-42.6866	-3974.91
	-39.0637	-2276.61		-21.0563	-267.028		-21.1609	-794.983		-42.595	-3967.28
	-38.9111	-2265.93		-20.98	-259.399		-21.0388	-791.931		-42.6255	-3968.81
	-38.9722	-2272.03		-20.98	-276.184		-21.0693	-802.612		-42.5492	-3961.18
	-38.8806	-2258.3		-20.8427	-253.295		-20.9473	-787.354		-42.5492	-3967.28
	-38.8043	-2247.62		-20.7816	-253.296		-20.9473	-794.983		-42.4882	-3955.08
	-38.8196	-2258.3		-20.8427	-271.606		-20.9473	-788.88		-42.4577	-3944.4
	-38.7891	-2258.3		-20.7511	-247.193		-20.8862	-778.198		-42.3814	-3938.29
	-38.6823	-2239.99		-20.6443	-241.089		-20.7642	-781.25		-42.3661	-3936.77
	-38.7128	-2244.57		-20.5985	-267.028		-20.7947	-787.353		-42.3051	-3921.51
	-38.667	-2229.31		-20.5833	-239.562		-20.6726	-765.991		-42.2898	-3926.09
	-38.5449	-2207.95		-20.3696	-253.296		-20.6421	-769.043		-42.3051	-3932.19
	-38.5449	-2220.15		-20.4917	-251.77		-20.459	-758.361		-42.1525	-3918.46
	-38.5602	-2236.94		-20.3544	-256.347		-20.6116	-773.62		-42.1678	-3913.88
	-38.4381	-2226.26		-20.3849	-254.823		-20.459	-765.991		-42.0915	-3904.72
	-38.4381	-2221.68		-20.2933	-248.717		-20.4895	-767.517		-42.0304	-3898.62
	-38.4076	-2218.63		-20.2323	-241.088		-20.3674	-749.207		-41.9847	-3894.04
	-38.3466	-2215.58		-20.156	-268.554		-20.3369	-761.413		-42.0915	-3903.2
	-38.2398	-2215.58		-20.1865	-276.185		-20.1843	-741.577		-41.9389	-3883.36
	-38.316	-2224.73		-20.0339	-245.667		-20.2454	-752.259		-41.9084	-3883.36
	-38.1787	-2207.95		-20.0645	-260.925		-20.1233	-744.629		-41.8779	-3890.99
	-38.1329	-2214.05		-19.9424	-241.089		-20.0928	-752.258		-41.8168	-3894.04
	-38.1177	-2217.1		-19.9424	-248.72		-20.0623	-744.629		-41.7405	-3887.94
	-38.0872	-2206.42		-19.8203	-234.986		-19.8792	-732.422		-41.8473	-3895.57
	-38.0414	-2211		-19.9119	-260.925		-19.9707	-743.103		-41.6642	-3878.78
	-38.0719	-2233.89		-19.6982	-231.932		-19.8486	-743.103		-41.7253	-3884.89
	-37.904	-2212.52		-19.6525	-238.037		-19.8181	-735.473		-41.5879	-3860.47
	-37.904	-2206.42		-19.6372	-242.614		-19.7266	-732.422		-41.5879	-3860.47
	-37.7972	-2194.21		-19.5762	-241.088		-19.7266	-730.896		-41.5727	-3857.42
	-37.8735	-2192.69		-19.4388	-239.562		-19.635	-729.37		-41.5727	-3860.47
	-37.7362	-2185.06		-19.5304	-251.771		-19.635	-729.37		-41.3743	-3834.53
	-37.7972	-2195.74		-19.4236	-236.511		-19.4519	-718.689		-41.4659	-3840.64
	-37.6752	-2175.9		-19.3168	-251.77		-19.4824	-717.163		-41.3896	-3840.64
	-37.6904	-2182.01		-19.332	-244.14		-19.4214	-721.741		-41.3743	-3848.27
	-37.5531	-2166.75		-19.2252	-224.304		-19.4214	-718.689		-41.2522	-3840.64
	-37.5989	-2175.9		-19.1489	-221.252		-19.1772	-695.801		-41.2828	-3848.27
	-37.4616	-2159.12		-19.1794	-228.883		-19.3298	-723.266		-41.237	-3833.01
	-37.5378	-2163.7		-19.1184	-236.51		-19.1772	-701.904		-41.176	-3820.8
	-37.4463	-2156.07		-18.9658	-236.511		-19.1467	-700.379		-41.1149	-3816.22
	-37.4158	-2156.07		-18.92	-213.622		-19.0857	-704.956		-41.1149	-3819.27
	-37.3395	-2148.44		-18.9353	-227.356		-19.1162	-704.956		-41.0844	-3820.8
	-37.3547	-2157.59		-18.9048	-250.244		-18.9026	-689.697		-41.0081	-3799.44
	-37.2937	-2145.39		-18.8132	-225.831		-18.9941	-701.904		-41.0386	-3794.86
	-37.2327	-2140.81		-18.8285	-248.719		-18.8721	-692.749		-40.9318	-3785.71
	-37.1716	-2143.86		-18.6301	-213.623		-18.8416	-691.223		-40.9318	-3794.86
	-37.1411	-2149.96		-18.6454	-233.458		-18.7195	-682.067		-40.886	-3785.71
	-37.0801	-2145.39		-18.5386	-224.304		-18.7805	-697.327		-40.8555	-3782.65
	-37.1411	-2160.64		-18.5691	-247.192		-18.5974	-671.386		-40.7792	-3771.97
	-37.019	-2145.39		-18.4318	-193.787		-18.689	-685.12		-40.825	-3779.6
	-36.958	-2130.13		-18.447	-231.933		-18.5669	-674.438		-40.6877	-3758.24
	-36.9275	-2127.07		-18.3097	-234.986		-18.4448	-663.757		-40.7334	-3764.34
	-36.9275	-2130.13		-18.3097	-215.149		-18.4448	-662.231		-40.5961	-3746.03
	-36.8054	-2113.34		-18.2181	-190.736		-18.4753	-668.335		-40.6114	-3744.51
	-36.8359	-2113.34		-18.2487	-238.037		-18.3228	-656.128		-40.5046	-3733.83
	-36.7444	-2104.19		-18.1571	-213.622		-18.2312	-666.809		-40.5809	-3742.98
	-36.6833	-2108.76		-18.0808	-228.881		-18.1702	-660.706		-40.3672	-3726.2
	-36.7444	-2120.97		-18.0045	-212.097		-18.1702	-656.128		-40.5656	-3753.66
	-36.5918	-2105.71		-17.9587	-238.037		-18.0786	-651.55		-40.3672	-3733.83
	-36.6223	-2093.51		-17.8977	-193.786		-18.1091	-662.231		-40.3367	-3730.77
	-36.5918	-2096.56		-17.8519	-216.674		-17.9871	-642.395		-40.3215	-3726.2
	-36.4545	-2088.93		-17.8062	-230.407		-17.8955	-639.343		-40.2909	-3726.2
	-36.4087	-2081.3		-17.6993	-202.942		-17.9565	-645.447		-40.1689	-3707.89
	-36.4697	-2095.03		-17.7299	-213.623		-17.7124	-627.136		-40.2604	-3721.62
	-36.3477	-2084.35		-17.6536	-221.253		-17.7734	-631.714		-40.1841	-3709.41
	-36.3629	-2082.82		-17.6536	-209.045		-17.7124	-633.24		-40.1231	-3700.26
	-36.3171	-2079.77		-17.4705	-199.89		-17.6819	-624.085		-40.0621	-3681.95
	-36.2561	-2064.51		-17.501	-222.779		-17.5598	-622.558		-40.0468	-3669.74
	-36.134	-2053.83		-17.3942	-201.416		-17.6208	-627.136		-39.9247	-3656.01
	-36.2256	-2076.72		-17.4247	-227.357		-17.3462	-601.196		-39.9552	-3668.21
	-36.0577	-2055.36		-17.2721	-199.89		-17.4072	-616.456		-39.879	-3660.58
	-36.1035	-2053.83		-17.2874	-202.941		-17.4377	-622.559		-39.8637	-3662.11
	-36.012	-2043.15		-17.2111	-204.469		-17.4072	-616.455		-39.8179	-3663.64
	-35.9815	-2040.1		-17.1348	-224.304		-17.2852	-611.878		-39.8332	-3659.06
	-35.9051	-2038.57		-17.089	-196.839		-17.3462	-624.085		-39.7721	-3656.01
	-35.9509	-2050.78		-17.1042	-210.571		-17.1631	-602.722		-39.7111	-3642.27
	-35.8746	-2049.26		-16.8906	-207.52		-17.1631	-614.929		-39.6806	-3646.85
	-35.7983	-2038.57		-16.9669	-196.839		-17.1326	-607.299		-39.6196	-3637.7
	-35.8289	-2040.1		-16.8754	-193.786		-17.1021	-598.144		-39.6501	-3634.64
	-35.7831	-2030.94		-16.8296	-221.252		-16.98	-590.515		-39.4975	-3614.81
	-35.6152	-2008.06		-16.7228	-196.838		-16.98	-595.092		-39.5585	-3623.96
	-35.6763	-2023.32		-16.7686	-219.726		-16.7969	-581.36		-39.467	-3620.91
	-35.6152	-2021.79		-16.616	-190.736		-16.7969	-593.567		-39.467	-3617.86
	-35.6	-2017.21		-16.5702	-207.519		-16.7664	-587.463		-39.3602	-3601.07
	-35.5084	-2009.58		-16.6007	-209.045		-16.6748	-581.36		-39.3296	-3594.97
	-35.5389	-2018.74		-16.4634	-204.468		-16.5527	-581.36		-39.2839	-3587.34
	-35.4016	-2003.48		-16.4329	-189.21		-16.6138	-587.463		-39.3449	-3607.18
	-35.4169	-2008.06		-16.4176	-222.778		-16.5833	-578.308		-39.1923	-3590.39
	-35.3558	-1998.9		-16.2955	-189.209		-16.4612	-585.938		-39.2381	-3599.55
	-35.3253	-2005		-16.2192	-201.415		-16.4307	-578.308		-39.116	-3578.19
	-35.249	-2012.63		-16.2498	-192.261		-16.3086	-569.153		-39.1618	-3587.34
	-35.2948	-2009.58		-16.1429	-199.889		-16.2781	-567.627		-39.0702	-3578.19
	-35.127	-1985.17		-16.0972	-184.631		-16.2781	-567.627		-39.0702	-3582.76
	-35.1575	-1985.17		-16.0514	-190.735		-16.1255	-566.101		-38.9024	-3561.4
	-35.0812	-1986.69		-16.0209	-190.734		-16.0339	-558.471		-39.0092	-3576.66
	-34.9896	-1983.64		-15.853	-183.104		-16.1255	-564.576		-38.8414	-3553.77
	-34.9744	-1977.54		-15.9598	-193.785		-16.0339	-555.42		-38.8108	-3550.72
	-34.9896	-1980.59		-15.731	-175.476		-16.0034	-553.894		-38.8261	-3562.93
	-34.8676	-1968.38		-15.8073	-205.994		-15.8813	-550.842		-38.8261	-3559.88
	-34.837	-1968.38		-15.6699	-187.683		-15.8813	-549.317		-38.7193	-3552.25
	-34.8828	-1966.86		-15.6699	-187.683		-15.6677	-535.583		-38.7956	-3564.45
	-34.8065	-1951.6		-15.5784	-186.158		-15.7898	-546.264		-38.6583	-3544.62
	-34.7607	-1954.65		-15.6241	-201.417		-15.7288	-541.687		-38.6583	-3536.99
	-34.7455	-1957.7		-15.38	-158.692		-15.6677	-540.161		-38.6125	-3524.78
	-34.6539	-1942.44		-15.5326	-213.623		-15.5457	-526.428		-38.5209	-3515.62
	-34.6692	-1959.23		-15.3647	-170.899		-15.5762	-534.058		-38.4446	-3514.1
	-34.5929	-1954.65		-15.2885	-181.58		-15.3625	-518.798		-38.5209	-3518.68
	-34.5471	-1947.02		-15.2732	-189.209		-15.5151	-531.006		-38.4294	-3506.47
	-34.5319	-1933.29		-15.2732	-196.839		-15.332	-512.696		-38.3989	-3504.94
	-34.4098	-1927.18		-15.0291	-170.898		-15.332	-521.851		-38.3989	-3503.42
	-34.4403	-1936.34		-15.1511	-192.261		-15.1794	-515.747		-38.2615	-3488.16
	-34.3335	-1925.66		-15.0748	-172.424		-15.2405	-511.17		-38.2768	-3492.74
	-34.3488	-1940.92		-14.9375	-154.114		-15.1184	-509.644		-38.2768	-3491.21
	-34.303	-1937.87		-14.9985	-158.692		-15.1489	-520.324		-38.1852	-3485.11
	-34.2572	-1939.39		-14.9528	-161.744		-14.9353	-498.962		-38.0479	-3460.69
	-34.1504	-1916.5		-14.7849	-155.64		-14.9963	-509.644		-38.1547	-3482.06
	-34.2114	-1922.61		-14.7697	-173.951		-14.9353	-511.17		-38.0479	-3466.8
	-34.0894	-1913.45		-14.8154	-186.157		-14.9048	-508.118		-38.0784	-3469.85
	-34.0436	-1905.82		-14.6476	-184.632		-14.7217	-491.333		-37.9716	-3456.12
	-33.9978	-1901.24		-14.6171	-163.269		-14.8132	-508.118		-37.9869	-3463.74
	-34.0436	-1918.03		-14.5408	-161.744		-14.6912	-497.436		-37.8648	-3450.01
	-33.8605	-1893.62		-14.5408	-163.27		-14.6301	-492.859		-37.8648	-3453.06
	-33.9368	-1910.4		-14.4034	-157.165		-14.5691	-489.807		-37.7732	-3437.8
	-33.8452	-1889.04		-14.495	-173.95		-14.5691	-500.488		-37.819	-3442.38
	-33.8147	-1876.83		-14.3424	-158.692		-14.5081	-486.755		-37.7732	-3440.86
	-33.7842	-1872.25		-14.2509	-161.743		-14.3555	-482.178		-37.7275	-3439.33
	-33.7994	-1879.88		-14.2356	-148.01		-14.4165	-492.858		-37.6969	-3427.12
	-33.6316	-1872.25		-14.1898	-163.269		-14.2944	-471.497		-37.6664	-3434.75
	-33.6926	-1889.04		-14.083	-172.424		-14.2334	-473.022		-37.5901	-3421.02
	-33.6163	-1882.93		-14.0677	-172.424		-14.2029	-471.497		-37.5749	-3422.55
	-33.5858	-1878.36		-13.9762	-149.535		-14.1724	-473.022		-37.5444	-3410.34
	-33.5248	-1872.25		-13.9762	-178.527		-14.0503	-463.867		-37.4986	-3402.71
	-33.5248	-1879.88		-13.8999	-151.062		-14.1113	-471.497		-37.4528	-3387.45
	-33.3264	-1850.89		-13.8846	-151.062		-13.9282	-459.289		-37.4223	-3401.18
	-33.418	-1860.05		-13.8389	-169.372		-13.9587	-465.393		-37.3765	-3401.18
	-33.3264	-1840.21		-13.7626	-167.848		-13.8977	-462.341		-37.3155	-3402.71
	-33.2959	-1835.63		-13.671	-134.277		-13.7451	-453.186		-37.3155	-3402.71
	-33.1891	-1832.58		-13.671	-167.847		-13.7756	-457.764		-37.2544	-3392.03
	-33.2501	-1846.31		-13.5337	-160.217		-13.8062	-465.393		-37.1781	-3381.35
	-33.1128	-1838.68		-13.5032	-161.744		-13.5925	-440.979		-37.1171	-3372.19
	-33.1738	-1846.31		-13.5337	-154.113		-13.623	-453.186		-37.2087	-3378.3
	-33.0975	-1843.26		-13.4269	-167.847		-13.501	-439.453		-37.0408	-3363.04
	-33.0975	-1840.21		-13.3658	-143.433		-13.4705	-437.927		-36.995	-3356.93
	-33.0212	-1834.11		-13.2896	-137.329		-13.3789	-444.031		-37.0103	-3361.51
	-32.9907	-1843.26		-13.3048	-167.846		-13.501	-460.815		-36.9493	-3347.78
	-32.9144	-1841.74		-13.1217	-138.855		-13.3179	-436.401		-36.9035	-3350.83
	-32.9297	-1843.26		-13.1522	-143.433		-13.2874	-445.557		-36.9493	-3349.3
	-32.8381	-1828		-13.0149	-137.329		-13.2568	-440.979		-36.7662	-3332.52
	-32.7771	-1817.32		-13.0607	-149.536		-13.1348	-418.091		-36.7814	-3341.67
	-32.7771	-1818.85		-12.9539	-148.011		-13.1042	-427.247		-36.7051	-3332.52
	-32.7618	-1818.85		-12.9233	-167.846		-13.1348	-431.824		-36.6899	-3329.47
	-32.6855	-1809.69		-12.847	-122.07		-12.8906	-405.884		-36.5983	-3314.21
	-32.6855	-1812.74		-12.8623	-151.062		-12.9211	-425.72		-36.7051	-3326.42
	-32.5635	-1805.11		-12.725	-148.011		-12.9211	-427.246		-36.522	-3302
	-32.5024	-1805.11		-12.7097	-148.011		-12.7991	-411.988		-36.5678	-3315.73
	-32.5787	-1803.59		-12.6487	-141.907		-12.7686	-421.142		-36.522	-3308.11
	-32.4719	-1782.23		-12.5876	-154.114		-12.738	-427.246		-36.5373	-3311.16
	-32.4414	-1785.28		-12.4961	-123.596		-12.677	-410.462		-36.3542	-3297.42
	-32.3041	-1782.23		-12.5571	-154.114		-12.5854	-408.935		-36.4457	-3306.58
	-32.3804	-1786.8		-12.3893	-143.433		-12.616	-415.039		-36.3084	-3291.32
	-32.243	-1789.86		-12.3588	-143.433		-12.5244	-404.358		-36.3237	-3289.79
	-32.3346	-1803.59		-12.3893	-141.907		-12.4329	-408.936		-36.2474	-3276.06
	-32.1515	-1785.28		-12.2367	-163.269		-12.4329	-401.307		-36.2321	-3273.01
	-32.182	-1779.17		-12.1604	-123.596		-12.4023	-396.728		-36.1863	-3269.96
	-32.1057	-1773.07		-12.1604	-140.381		-12.2192	-390.625		-36.2016	-3276.06
	-32.0752	-1773.07		-12.0994	-131.226		-12.3413	-405.884		-36.0795	-3266.91
	-31.9989	-1763.92		-12.0078	-132.751		-12.1277	-384.521		-36.0948	-3269.96
	-32.0294	-1765.44		-12.0078	-131.226		-12.1582	-392.151		-36.0185	-3259.28
	-31.9684	-1753.23		-11.8705	-146.484		-12.0972	-386.048		-35.9727	-3247.07
	-31.9074	-1753.23		-11.901	-111.389		-12.0667	-381.469		-35.9574	-3237.91
	-31.8768	-1756.29		-11.84	-146.484		-11.9141	-376.892		-35.9117	-3240.97
	-31.8768	-1756.29		-11.7484	-123.596		-11.9751	-389.099		-35.8812	-3240.97
	-31.7395	-1739.5		-11.6569	-123.596		-11.7615	-367.737		-35.7591	-3225.71
	-31.8158	-1750.18		-11.6874	-143.433		-11.731	-372.315		-35.8659	-3237.91
	-31.6632	-1727.29		-11.5653	-122.07		-11.7615	-372.315		-35.7438	-3231.81
	-31.648	-1734.92		-11.5653	-131.226		-11.7004	-372.315		-35.7133	-3231.81
	-31.6327	-1742.55		-11.4738	-138.855		-11.6089	-369.263		-35.637	-3224.18
	-31.6022	-1741.03		-11.4585	-128.174		-11.5784	-373.84		-35.6675	-3230.29
	-31.5106	-1725.77		-11.3364	-125.122		-11.4868	-360.107		-35.4997	-3205.87
	-31.6022	-1744.08		-11.3822	-137.329		-11.4563	-363.159		-35.5455	-3207.4
	-31.4496	-1724.24		-11.1381	-106.811		-11.3647	-358.582		-35.4844	-3202.82
	-31.3885	-1721.19		-11.2601	-120.544		-11.3342	-355.529		-35.4844	-3201.29
	-31.4191	-1716.61		-11.1075	-109.863		-11.3647	-357.055		-35.4234	-3187.56
	-31.3275	-1701.35		-11.1381	-123.596		-11.2427	-357.056		-35.4844	-3187.56
	-31.2512	-1698.3		-10.9855	-111.389		-11.1816	-352.478		-35.3013	-3172.3
	-31.2512	-1708.98		-11.0618	-115.967		-11.1206	-350.952		-35.3776	-3182.98
	-31.0986	-1690.67		-10.8634	-97.6563		-11.0596	-349.426		-35.2403	-3166.2
	-31.1749	-1710.51		-10.8939	-144.958		-11.0291	-340.271		-35.2708	-3164.67
	-31.0834	-1702.88		-10.8176	-111.389		-10.9985	-344.849		-35.1335	-3150.94
	-31.0376	-1692.2		-10.7566	-122.07		-10.8765	-341.797		-35.1945	-3155.52
	-30.9918	-1684.57		-10.6956	-108.337		-10.8459	-338.745		-35.1029	-3152.47
	-30.9918	-1681.52		-10.665	-119.019		-10.7239	-326.538		-35.1487	-3152.47
	-30.9003	-1673.89		-10.543	-111.389		-10.8154	-341.796		-35.0114	-3137.21
	-30.9003	-1684.57		-10.5887	-122.07		-10.6628	-329.59		-34.9656	-3120.42
	-30.9308	-1686.1		-10.5125	-115.967		-10.7239	-323.486		-34.9961	-3126.53
	-30.8087	-1667.79		-10.3751	-102.234		-10.4492	-320.435		-34.9656	-3128.05
	-30.7629	-1666.26		-10.4362	-117.493		-10.6018	-331.115		-34.8436	-3123.47
	-30.8087	-1664.73		-10.3446	-106.812		-10.4187	-309.753		-34.7978	-3115.84
	-30.6714	-1651		-10.2378	-102.234		-10.4797	-329.59		-34.813	-3117.37
	-30.6256	-1658.63		-10.1615	-100.708		-10.2966	-312.805		-34.752	-3108.22
	-30.6714	-1673.89		-10.2683	-103.76		-10.3882	-315.857		-34.7215	-3112.79
	-30.5341	-1666.26		-10.0547	-97.6562		-10.2661	-309.753		-34.6299	-3105.16
	-30.5646	-1667.79		-10.0699	-112.915		-10.2356	-317.383		-34.6147	-3092.96
	-30.5341	-1666.26		-10.0242	-74.768		-10.083	-306.702		-34.5689	-3091.43
	-30.4273	-1654.05		-9.9326	-108.337		-10.144	-314.331		-34.5689	-3099.06
	-30.3967	-1647.95		-9.9174	-91.5527		-10.0525	-305.175		-34.5079	-3091.43
	-30.3662	-1651		-9.9021	-126.648		-9.9609	-305.175		-34.5231	-3100.59
	-30.2899	-1640.32		-9.7343	-99.182		-9.8999	-300.598		-34.4316	-3082.28
	-30.2899	-1638.79		-9.719	-119.019		-9.8999	-303.65		-34.3858	-3067.02
	-30.2289	-1637.27		-9.6274	-79.3457		-9.7473	-286.865		-34.3553	-3062.44
	-30.1831	-1638.79		-9.6427	-122.07		-9.8083	-297.546		-34.34	-3065.49
	-30.0458	-1626.59		-9.5511	-100.708		-9.7473	-302.124		-34.2179	-3039.55
	-30.0916	-1629.64		-9.5817	-102.234		-9.5947	-288.391		-34.279	-3057.86
	-30.061	-1632.69		-9.4291	-82.3974		-9.5642	-291.442		-34.1569	-3038.02
	-30.0458	-1625.06		-9.4291	-102.234		-9.5642	-294.495		-34.1416	-3042.6
	-29.9695	-1611.33		-9.3528	-93.0786		-9.4727	-277.71		-34.0654	-3030.4
	-29.939	-1608.28		-9.2917	-96.1304		-9.4116	-282.288		-34.1416	-3051.76
	-29.8627	-1600.65		-9.246	-105.286		-9.3506	-282.288		-33.9585	-3025.82
	-29.8779	-1605.22		-9.2002	-111.389		-9.3201	-270.08		-34.0348	-3034.97
	-29.7559	-1594.54		-9.0781	-70.1905		-9.259	-277.71		-33.9585	-3024.29
	-29.7559	-1596.07		-9.0781	-106.812		-9.1675	-283.813		-33.9738	-3025.82
	-29.7711	-1602.17		-9.0629	-93.0786		-9.1675	-268.555		-33.8365	-3013.61
	-29.7253	-1596.07		-8.9561	-91.5527		-8.9844	-262.451		-33.8822	-3030.4
	-29.5575	-1579.28		-8.9713	-96.1305		-9.137	-280.762		-33.7907	-3015.14
	-29.649	-1597.6		-8.8035	-90.0268		-9.0149	-262.451		-33.7754	-3009.03
	-29.527	-1583.86		-8.7882	-85.4492		-8.9844	-270.08		-33.7144	-3002.93
	-29.527	-1583.86		-8.7882	-97.6562		-8.8928	-270.08		-33.6992	-3001.4
	-29.3896	-1567.08		-8.6814	-83.9234		-8.8623	-259.399		-33.5771	-2990.72
	-29.3896	-1565.55		-8.5593	-85.4493		-8.7097	-251.77		-33.6534	-3001.4
	-29.3744	-1559.45		-8.6051	-88.501		-8.7402	-263.977		-33.5618	-2990.72
	-29.3439	-1565.55		-8.483	-97.6562		-8.6182	-250.244		-33.516	-2992.25
	-29.2676	-1551.82		-8.4678	-85.4491		-8.5571	-257.873		-33.4855	-2992.25
	-29.2828	-1547.24		-8.3762	-76.294		-8.5876	-260.925		-33.394	-2986.14
	-29.1303	-1539.61		-8.4067	-97.6563		-8.5266	-251.77		-33.3177	-2976.99
	-29.176	-1542.66		-8.2389	-59.5094		-8.313	-242.614		-33.3024	-2972.41
	-29.0997	-1539.61		-8.2999	-91.5527		-8.4351	-259.399		-33.3177	-2970.89
	-29.0997	-1539.61		-8.1321	-80.8716		-8.3435	-245.667		-33.2109	-2946.47
	-29.0234	-1533.51		-8.1931	-94.6045		-8.2214	-251.77		-33.2566	-2949.52
	-29.0082	-1536.56		-8.071	-85.4493		-8.252	-242.615		-33.1803	-2940.37
	-28.9014	-1527.4		-7.9795	-99.1821		-8.1909	-241.089		-33.1956	-2951.05
	-28.9471	-1541.14		-7.9948	-70.1905		-8.0688	-234.986		-33.1041	-2943.42
	-28.7946	-1530.46		-7.949	-96.1304		-8.1299	-244.141		-33.1041	-2948
	-28.8251	-1528.93		-7.7354	-67.1387		-8.0078	-231.934		-32.9667	-2923.58
	-28.7335	-1521.3		-7.8422	-96.1303		-7.9163	-230.407		-33.0278	-2931.21
	-28.8098	-1533.51		-7.7659	-79.3457		-7.9773	-228.882		-32.9057	-2912.9
	-28.6877	-1519.78		-7.6285	-83.9234		-7.8247	-225.83		-32.8904	-2914.43
	-28.6267	-1516.72		-7.6743	-65.6128		-7.7637	-227.356		-32.8447	-2911.38
	-28.6267	-1519.78		-7.598	-83.9233		-7.7942	-231.934		-32.9209	-2931.21
	-28.5199	-1504.52		-7.4454	-68.6646		-7.6416	-216.675		-32.7531	-2908.32
	-28.5046	-1509.09		-7.4454	-64.087		-7.55	-218.201		-32.7989	-2919.01
	-28.5199	-1510.62		-7.476	-79.3458		-7.6721	-225.831		-32.6768	-2902.22
	-28.3978	-1499.94		-7.3234	-80.8721		-7.4585	-207.519		-32.6768	-2902.22
	-28.4131	-1499.94		-7.2471	-62.5609		-7.4585	-218.201		-32.6463	-2903.75
	-28.3826	-1501.46		-7.2166	-79.3462		-7.428	-216.675		-32.6158	-2903.75
	-28.2452	-1495.36		-7.2166	-80.8723		-7.3669	-205.994		-32.5547	-2885.44
	-28.2758	-1489.26		-7.1097	-67.1389		-7.2144	-202.941		-32.509	-2877.81
	-28.2147	-1484.68		-7.1555	-65.6128		-7.2449	-207.52		-32.5242	-2873.23
	-28.1232	-1477.05		-7.0182	-67.1384		-7.0923	-195.312		-32.3869	-2857.97
	-28.1384	-1477.05		-6.9266	-65.6138		-7.1838	-210.571		-32.3259	-2850.34
	-28.1537	-1481.63		-6.8656	-57.9839		-7.0923	-204.468		-32.3259	-2856.45
	-28.0164	-1469.42		-6.8351	-77.8202		-7.0312	-199.89		-32.3106	-2856.45
	-28.0316	-1469.42		-6.7893	-83.924		-6.9092	-187.683		-32.2648	-2856.45
	-27.9553	-1469.42		-6.7893	-76.2934		-7.0007	-204.468		-32.2648	-2854.92
	-27.879	-1461.79		-6.6978	-64.0875		-6.6956	-184.631		-32.1733	-2848.82
	-27.879	-1469.42		-6.6367	-86.975		-6.7871	-192.261		-32.1733	-2845.76
	-27.9248	-1472.47		-6.6367	-62.5602		-6.7871	-184.631		-32.158	-2857.97
	-27.7875	-1454.16		-6.5604	-83.924		-6.6956	-187.683		-32.0665	-2847.29
	-27.7722	-1458.74		-6.4994	-62.5617		-6.604	-183.106		-32.0512	-2848.82
	-27.7112	-1457.21		-6.4231	-56.458		-6.6345	-189.209		-32.0512	-2838.13
	-27.7112	-1452.64		-6.3926	-62.5605		-6.4209	-160.217		-31.8834	-2812.19
	-27.5891	-1446.53		-6.3621	-90.0264		-6.4819	-184.631		-31.9596	-2818.3
	-27.6349	-1457.21		-6.2552	-57.9828		-6.4209	-177.002		-31.8681	-2815.25
	-27.4976	-1435.85		-6.2095	-57.983		-6.3599	-181.579		-31.8376	-2807.62
	-27.467	-1440.43		-6.2247	-54.9319		-6.2683	-172.424		-31.7918	-2809.14
	-27.5128	-1448.06		-6.0721	-48.828		-6.1768	-169.373		-31.8223	-2812.19
	-27.4518	-1438.9		-6.0569	-53.4056		-6.2683	-173.95		-31.6392	-2795.41
	-27.406	-1438.9		-5.9806	-62.5609		-6.1157	-166.321		-31.685	-2806.09
	-27.4365	-1451.11		-5.9348	-48.828		-6.1157	-169.373		-31.6545	-2806.09
	-27.2229	-1426.7		-5.828	-64.086		-5.9326	-161.743		-31.6087	-2796.94
	-27.2992	-1434.33		-5.9043	-59.5086		-5.9937	-158.691		-31.5477	-2786.25
	-27.2076	-1429.75		-5.7517	-53.406		-5.9021	-163.269		-31.5324	-2783.2
	-27.1466	-1411.44		-5.7059	-41.198		-5.9021	-164.795		-31.4714	-2775.57
	-27.0398	-1400.76		-5.6602	-56.458		-5.6885	-146.484		-31.4714	-2777.1
	-27.1619	-1423.64		-5.6144	-50.353		-5.8411	-161.744		-31.4103	-2772.52
	-27.0245	-1405.33		-5.4771	-51.88		-5.658	-155.64		-31.3493	-2767.94
	-27.0245	-1402.28		-5.4923	-45.777		-5.6274	-148.011		-31.2883	-2758.79
	-26.9482	-1400.76		-5.4771	-45.777		-5.5664	-148.01		-31.3646	-2760.31
	-26.9482	-1399.23		-5.3855	-56.457		-5.5359	-149.536		-31.2272	-2746.58
	-26.8262	-1385.5		-5.2939	-44.251		-5.4138	-141.907		-31.1815	-2737.43
	-26.8719	-1393.13		-5.3245	-68.665		-5.4138	-141.907		-31.1967	-2746.58
	-26.7956	-1382.45		-5.1719	-39.673		-5.3528	-146.484		-31.1204	-2742
	-26.7499	-1379.39		-5.2024	-67.138		-5.3528	-141.907		-31.0594	-2740.48
	-26.7499	-1379.39		-5.0803	-35.095		-5.1086	-126.648		-31.0594	-2738.95
	-26.6431	-1370.24		-5.0803	-62.561		-5.2612	-155.639		-30.9831	-2729.8
	-26.5668	-1365.66		-4.9735	-44.249		-5.1392	-129.7		-30.8915	-2711.49
	-26.6431	-1379.39		-4.943	-44.251		-5.0476	-138.855		-30.9526	-2719.12
	-26.5362	-1362.61		-4.8667	-22.889		-5.0171	-140.381		-30.8305	-2705.38
	-26.4905	-1364.14		-4.8514	-74.768		-5.0171	-132.751		-30.8305	-2708.43
	-26.4294	-1367.19		-4.7904	-22.889		-4.895	-125.122		-30.7542	-2706.91
	-26.3684	-1361.08		-4.7446	-45.777		-4.895	-135.803		-30.8	-2711.49
	-26.2769	-1356.51		-4.7141	-41.199		-4.7729	-119.019		-30.6169	-2693.18
	-26.3074	-1359.56		-4.592	-39.673		-4.8035	-126.648		-30.7389	-2703.86
	-26.2006	-1344.3		-4.5768	-27.467		-4.7424	-128.174		-30.6169	-2687.07
	-26.17	-1341.25		-4.531	-51.88		-4.6204	-111.389		-30.5406	-2680.97
	-26.1853	-1347.35		-4.4089	-53.407		-4.5593	-108.338		-30.5711	-2687.07
	-26.109	-1338.2		-4.3632	-28.992		-4.5593	-123.596		-30.5863	-2694.7
	-26.0022	-1321.41		-4.4089	-61.036		-4.5288	-117.493		-30.388	-2676.39
	-26.0785	-1333.62		-4.2411	-35.095		-4.4067	-115.967		-30.4948	-2687.07
	-26.0175	-1322.94		-4.2258	-28.991		-4.4067	-122.07		-30.3727	-2673.34
	-25.9259	-1312.26		-4.1801	-39.673		-4.3152	-111.389		-30.4032	-2673.34
	-26.0022	-1319.89		-4.119	-48.828		-4.1626	-102.234		-30.2812	-2661.13
	-25.8954	-1306.15		-4.0122	-13.732		-4.2236	-114.441		-30.3422	-2664.18
	-25.8496	-1303.1		-4.0427	-45.776		-4.1321	-97.6564		-30.1744	-2644.35
	-25.7886	-1300.05		-3.8901	-38.147		-4.01	-93.0786		-30.2049	-2648.93
	-25.8038	-1306.15		-3.9359	-30.518		-4.1016	-108.338		-30.1286	-2642.82
	-25.6207	-1295.47		-3.8291	-41.199		-3.9795	-96.1305		-30.0523	-2630.61
	-25.7123	-1310.73		-3.8138	-50.354		-3.8879	-94.6045		-30.0523	-2638.24
	-25.6207	-1310.73		-3.6765	-16.786		-3.8574	-99.1821		-30.1133	-2641.3
	-25.5902	-1313.78		-3.7375	-38.147		-3.8574	-90.0268		-30.0065	-2632.14
	-25.5597	-1307.68		-3.6002	-21.363		-3.7048	-85.4492		-29.976	-2627.56
	-25.4987	-1309.2		-3.5544	-35.096		-3.7964	-99.1823		-29.976	-2624.51
	-25.3766	-1297		-3.5544	-27.466		-3.6133	-77.8199		-29.8997	-2613.83
	-25.5292	-1313.78		-3.4476	-41.199		-3.5828	-86.9751		-29.8997	-2619.93
	-25.3613	-1292.42		-3.3561	-27.465		-3.5828	-93.0786		-29.8539	-2619.93
	-25.3613	-1298.52		-3.4019	-33.568		-3.4607	-86.9751		-29.7776	-2610.78
	-25.2087	-1278.69		-3.2493	-15.258		-3.3081	-76.2939		-29.7013	-2606.2
	-25.2545	-1290.89		-3.2187	-18.31		-3.4302	-94.6044		-29.7471	-2613.83
	-25.224	-1283.26		-3.234	-36.622		-3.2471	-73.2422		-29.6251	-2600.1
	-25.2087	-1269.53		-3.0967	-42.725		-3.2471	-80.8715		-29.5945	-2589.42
	-25.0561	-1257.32		-3.0814	-16.784		-3.2471	-83.9233		-29.5182	-2581.79
	-25.1477	-1263.43		-3.0509	-36.621		-3.186	-74.7681		-29.6098	-2598.57
	-24.9493	-1242.07		-2.9594	-21.361		-3.064	-71.7163		-29.3962	-2577.21
	-25.0409	-1263.43		-2.8831	-42.725		-3.125	-88.501		-29.4877	-2584.84
	-24.873	-1251.22		-2.8983	-41.198		-2.9724	-65.6128		-29.3656	-2565
	-24.9646	-1252.75		-2.6694	-21.362		-2.8809	-70.1904		-29.3351	-2557.37
	-24.8425	-1245.12		-2.7915	-27.465		-2.9419	-70.1904		-29.3046	-2557.37
	-24.873	-1248.17		-2.7	-47.301		-2.7893	-54.9316		-29.3351	-2558.9
	-24.751	-1242.07		-2.6542	-36.62		-2.6978	-56.4575		-29.1825	-2539.06
	-24.7662	-1249.69		-2.5474	-27.467		-2.6978	-67.1387		-29.2436	-2546.69
	-24.6594	-1240.54		-2.5626	-35.094		-2.6672	-59.5093		-29.1673	-2536.01
	-24.6899	-1243.59		-2.3948	-13.733		-2.6062	-64.0869		-29.152	-2539.06
	-24.6136	-1249.69		-2.3948	-18.31		-2.6062	-57.9834		-29.03	-2529.91
	-24.6136	-1245.12		-2.3948	-38.147		-2.4841	-51.8798		-29.0757	-2529.91
	-24.4916	-1226.81		-2.3185	-25.94		-2.4231	-54.9316		-28.9079	-2511.6
	-24.5068	-1231.38		-2.2422	-7.63		-2.3926	-53.4057		-28.9689	-2525.33
	-24.4763	-1237.49		-2.2574	-39.673		-2.2705	-45.7764		-28.8621	-2511.6
	-24.3848	-1225.28		-2.0896	-3.052		-2.24	-45.7764		-28.8316	-2505.49
	-24.3237	-1220.7		-2.1201	-28.992		-2.3621	-57.9834		-28.8316	-2510.07
	-24.3085	-1223.75		-2.0286	-13.733		-2.1179	-41.1987		-28.8621	-2511.6
	-24.2322	-1211.55		-1.998	-24.414		-2.1179	-45.7764		-28.74	-2497.86
	-24.2322	-1210.02		-1.8912	-9.155		-2.0569	-36.621		-28.8011	-2499.39
	-24.2627	-1213.07		-1.9065	-18.31		-1.9653	-44.2505		-28.679	-2490.23
	-24.1101	-1202.39		-1.8149	4.578		-1.9348	-39.6728		-28.6332	-2482.6
	-24.1101	-1208.5		-1.7844	-25.94		-1.9653	-44.2505		-28.5722	-2487.18
	-24.1711	-1213.07		-1.7081	-3.051		-1.7822	-28.9917		-28.5569	-2484.13
	-24.0338	-1197.81		-1.6471	-25.94		-1.8127	-38.1469		-28.4654	-2474.98
	-23.988	-1202.39		-1.6776	-16.785		-1.6602	-27.4658		-28.4806	-2474.98
	-24.0033	-1202.39		-1.4945	-21.362		-1.7822	-35.0952		-28.4501	-2464.29
	-23.8355	-1173.4		-1.464	-9.156		-1.5991	-27.4658		-28.3891	-2453.61
	-23.8507	-1179.5		-1.403	-16.785		-1.6602	-38.1469		-28.3433	-2456.66
	-23.7897	-1171.87		-1.3572	-15.259		-1.3855	-16.7846		-28.2823	-2447.51
	-23.7592	-1171.87		-1.2504	-3.052		-1.4771	-32.0434		-28.267	-2449.04
	-23.6676	-1170.35		-1.3572	-44.251		-1.416	-21.3623		-28.2823	-2447.51
	-23.7286	-1187.13		-1.2046	-9.156		-1.3855	-27.4658		-28.2212	-2445.98
	-23.576	-1162.72		-1.1283	-19.836		-1.1719	-13.7329		-28.0687	-2427.67
	-23.6371	-1167.3		-1.0673	-4.576		-1.2939	-25.9399		-28.206	-2450.56
	-23.5913	-1165.77		-1.113	-24.413		-1.1719	-15.2588		-28.0534	-2429.2
	-23.5608	-1165.77		-0.9452	1.525		-1.1414	-16.7846		-28.0687	-2427.67
	-23.4082	-1152.04		-0.9147	-10.682		-1.0498	-13.7329		-27.9924	-2413.94
	-23.4998	-1170.35		-0.8842	4.577		-1.0193	-19.8364		-27.9924	-2421.57
	-23.3166	-1148.99		-0.8384	-21.362		-0.9583	-10.6811		-27.8855	-2404.78
	-23.3472	-1145.93		-0.7773	0		-0.8362	-1.52588		-27.8703	-2406.31
	-23.3014	-1144.41		-0.7621	-19.838		-0.8972	-18.3105		-27.8703	-2403.26
	-23.3319	-1148.99		-0.6095	12.207		-0.8057	-7.62938		-27.8398	-2401.73
	-23.1793	-1127.62		-0.6248	-27.467		-0.6836	0		-27.7635	-2392.58
	-23.1946	-1130.68		-0.5027	13.733		-0.7141	-13.7329		-27.7787	-2394.1
	-23.103	-1123.05		-0.4722	-1.525		-0.6531	3.05176		-27.6414	-2378.84
	-23.103	-1121.52		-0.4111	13.732		-0.4395	7.6294		-27.6872	-2388
	-23.0267	-1127.62		-0.4264	0		-0.6226	-9.15526		-27.5498	-2366.64
	-22.9962	-1123.05		-0.3196	0.001		-0.47	-3.05176		-27.5804	-2371.22
	-22.9199	-1107.79		-0.2891	-15.258		-0.3784	9.15527		-27.5041	-2360.53
	-22.9047	-1112.37		-0.228	-3.052		-0.3479	3.05176		-27.5193	-2363.59
	-22.8894	-1109.31		-0.167	-10.68		-0.3784	1.52588		-27.3973	-2348.33
	-22.8894	-1106.26		-0.1517	-3.053		-0.1648	18.3105		-27.4125	-2354.43
	-22.7673	-1104.74		-0.0449	3.051		-0.2258	1.52588		-27.3667	-2345.28
	-22.8131	-1106.26		0.0009	9.156		-0.0122	16.7846		-27.321	-2340.7
	-22.6605	-1097.11		0.0771	-7.628		-0.1038	10.6811		-27.2447	-2342.22
	-22.691	-1109.31		0.0924	-1.526		-0.0427	7.62938		-27.321	-2357.48
	-22.6453	-1103.21		0.1687	15.258		-0.0427	12.207		-27.2142	-2340.7
	-22.5232	-1084.9		0.184	-15.258		0.1709	28.9917		-27.1379	-2328.49
	-22.5385	-1095.58		0.3213	22.889		0.0793	15.2588		-27.1531	-2330.02
	-22.5537	-1092.53		0.3518	15.259		0.2014	27.4658		-27.0463	-2319.34
	-22.4164	-1077.27		0.3365	6.105		0.3845	32.0434		-27.0768	-2322.39
	-22.4316	-1081.85		0.4281	9.156		0.2625	19.8364		-26.9548	-2307.13
	-22.4011	-1081.85		0.5197	12.207		0.3235	25.9399		-26.9853	-2305.6
	-22.2943	-1072.69		0.4891	-4.578		0.4456	38.147		-26.8785	-2302.55
	-22.218	-1065.06		0.5959	15.258		0.415	16.7846		-26.909	-2310.18
	-22.2485	-1074.22		0.5807	3.052		0.4761	27.4658		-26.8174	-2302.55
	-22.218	-1072.69		0.718	16.785		0.6592	32.0434		-26.8174	-2297.97
	-22.1265	-1065.06		0.7485	-10.682		0.6592	22.8881		-26.7869	-2299.5
	-22.1112	-1065.06		0.8248	10.68		0.6287	22.8881		-26.7564	-2302.55
	-22.0807	-1054.38		0.7943	-3.051		0.8118	42.7246		-26.6496	-2288.82
	-21.9739	-1042.18		0.9622	16.784		0.8118	25.9399		-26.6801	-2290.34
	-22.0196	-1051.33		0.9774	10.682		0.8728	38.147		-26.558	-2275.09
	-21.9128	-1039.12		1.0232	7.63		0.9644	47.3023		-26.558	-2275.09
	-21.8518	-1034.55		1.1453	-4.577		0.8423	30.5175		-26.4817	-2262.88
	-21.8671	-1040.65		1.0537	24.414		0.9949	44.2505		-26.5275	-2272.03
	-21.7602	-1026.92		1.2063	6.104		1.0864	47.3023		-26.4207	-2264.4
	-21.7908	-1033.02		1.3131	33.569		1.1169	35.0952		-26.4512	-2272.03
	-21.745	-1020.81		1.2826	28.992		1.1475	45.7764		-26.4054	-2262.88
	-21.7145	-1026.92		1.3131	16.784		1.3306	53.4057		-26.3597	-2261.35
	-21.5924	-1011.66		1.5115	22.889		1.239	36.621		-26.2681	-2250.67
	-21.6382	-1023.86		1.4199	7.629		1.3611	54.9316		-26.2376	-2255.25
	-21.5466	-1022.34		1.5573	18.31		1.4221	56.4575		-26.1766	-2241.52
	-21.5008	-1017.76		1.5573	13.733		1.3916	48.8281		-26.1613	-2238.46
	-21.4093	-1007.08		1.6488	25.94		1.4221	42.7246		-26.1918	-2239.99
	-21.5008	-1016.24		1.7098	6.104		1.6052	57.9834		-26.1003	-2232.36
	-21.3788	-999.451		1.7404	18.31		1.5137	44.2505		-26.0087	-2215.58
	-21.333	-1004.03		1.7556	18.31		1.6663	65.6128		-25.9935	-2221.68
	-21.3025	-1005.55		1.8319	6.104		1.7578	64.0869		-25.9782	-2220.15
	-21.2415	-1010.13		1.9387	18.31		1.7883	57.9834		-25.9019	-2220.15
	-21.1804	-1002.5		2.0455	41.198		1.7578	53.4057		-25.9172	-2217.1
	-21.2109	-994.873		1.9082	-6.104		1.9714	65.6128		-25.7951	-2206.42
	-21.0889	-985.718		2.0913	38.147		1.8799	59.5093		-25.7493	-2195.74
	-21.1041	-987.244		2.0913	19.836		2.124	82.3975		-25.7493	-2197.27
	-21.0278	-979.614		2.1676	24.414		2.0935	68.6646		-25.7035	-2189.64
	-21.0278	-985.718		2.1981	25.941		2.0325	62.561		-25.5967	-2182.01
	-20.9515	-975.037		2.366	35.094		2.1545	65.6128		-25.673	-2185.06
	-20.9973	-982.666		2.3202	7.63		2.2766	74.7681		-25.5815	-2180.48
	-20.8295	-964.355		2.3965	36.622		2.2156	68.6646		-25.5967	-2178.95
	-20.86	-967.407		2.488	25.94		2.3682	73.2422		-25.5052	-2171.33
	-20.8295	-964.355		2.5033	25.941		2.5208	77.8199		-25.5357	-2177.43
	-20.7532	-958.252		2.6254	13.734		2.3987	71.7163		-25.3984	-2163.7
	-20.6464	-952.148		2.6101	27.466		2.4902	77.8198		-25.4594	-2177.43
	-20.7379	-965.881		2.7322	47.303		2.5513	79.3457		-25.3221	-2156.07
	-20.5853	-952.148		2.7627	24.414		2.5513	77.8198		-25.3526	-2165.22
	-20.6006	-962.83		2.7627	16.784		2.7649	86.9751		-25.2763	-2156.07
	-20.5548	-968.933		2.8542	27.465		2.7649	83.9233		-25.2153	-2146.91
	-20.4785	-956.726		2.9763	28.991		2.7039	82.3975		-25.1847	-2146.91
	-20.4175	-949.097		2.8695	30.517		2.887	86.9751		-25.261	-2159.12
	-20.4785	-959.778		3.0374	38.147		2.9175	88.501		-25.0779	-2134.7
	-20.387	-946.045		3.0374	21.363		3.009	91.5527		-25.1237	-2142.33
	-20.3107	-946.045		3.0679	24.413		2.948	82.3975		-25.0016	-2134.7
	-20.3259	-949.097		3.1594	42.724		3.1311	99.1822		-25.0016	-2127.07
	-20.2496	-941.467		3.3273	45.777		3.0396	90.0268		-24.9711	-2125.55
	-20.1428	-929.26		3.2052	9.156		3.3142	103.76		-24.9559	-2124.02
	-20.1733	-935.364		3.373	42.723		3.1311	96.1305		-24.8796	-2114.87
	-20.0665	-926.208		3.4036	9.155		3.3142	99.1822		-24.849	-2111.82
	-20.0665	-930.786		3.4036	39.672		3.2837	93.0786		-24.8185	-2111.82
	-20.0665	-933.838		3.4493	33.57		3.4363	108.338		-24.7575	-2099.61
	-19.975	-921.631		3.6172	48.828		3.3752	93.0787		-24.727	-2098.08
	-19.8987	-915.527		3.5409	27.465		3.5278	103.76		-24.6965	-2099.61
	-19.9139	-915.527		3.724	61.036		3.5583	102.234		-24.6507	-2098.08
	-19.8224	-904.846		3.724	16.784		3.5889	106.811		-24.5896	-2085.88
	-19.7919	-904.846		3.7393	47.301		3.6499	108.338		-24.5896	-2078.25
	-19.7766	-909.424		3.8003	30.517		3.772	117.493		-24.4371	-2061.46
	-19.7308	-901.794		3.9071	38.148		3.7109	109.864		-24.5133	-2070.62
	-19.6393	-898.743		3.8918	13.733		3.8635	111.389		-24.4371	-2062.99
	-19.624	-898.743		3.9834	45.777		3.833	108.338		-24.4065	-2059.94
	-19.6088	-891.113		4.1055	41.2		3.9856	123.597		-24.376	-2052.31
	-19.5172	-883.484		4.075	35.096		3.9551	108.338		-24.376	-2061.46
	-19.5172	-886.536		4.2275	53.406		4.0771	123.597		-24.2082	-2040.1
	-19.5172	-894.165		4.2428	48.827		4.0771	117.493		-24.315	-2053.83
	-19.3951	-885.01		4.3038	39.674		4.1382	111.389		-24.1777	-2040.1
	-19.3494	-881.958		4.3038	44.251		4.2603	112.915		-24.1624	-2037.05
	-19.4257	-895.691		4.3954	45.777		4.2297	123.597		-24.1166	-2029.42
	-19.2578	-869.751		4.3344	30.517		4.2908	115.967		-24.1624	-2043.15
	-19.2883	-872.803		4.5327	51.88		4.3823	119.019		-23.964	-2020.26
	-19.212	-872.803		4.4869	38.147		4.4739	134.277		-24.0556	-2035.52
	-19.212	-871.277		4.6243	27.465		4.4739	123.597		-23.964	-2020.26
	-19.1052	-863.647		4.67	41.197		4.4739	125.123		-23.9793	-2023.32
	-19.151	-880.432		4.7921	65.614		4.5959	132.751		-23.8115	-2000.43
	-18.9984	-863.647		4.6548	7.63		4.6265	117.493		-23.9183	-2014.16
	-19.0442	-871.277		4.9447	68.664		4.5959	117.493		-23.7962	-2005
	-18.9832	-866.699		4.8379	36.621		4.9011	143.433		-23.7809	-2005
	-18.8916	-854.492		4.96	48.827		4.7485	117.493		-23.6894	-1986.69
	-18.8306	-848.389		4.9752	44.25		4.9011	131.226		-23.7199	-1983.64
	-18.9069	-862.122		5.0363	56.458		4.8706	134.278		-23.5521	-1972.96
	-18.7238	-840.759		5.021	36.621		4.9622	132.751		-23.6589	-1995.85
	-18.7848	-849.914		5.1888	65.612		4.8401	129.7		-23.6131	-1986.69
	-18.7238	-848.389		5.1583	47.303		5.1758	151.062		-23.5368	-1976.01
	-18.6627	-834.656		5.2499	36.621		5.0537	128.174		-23.5063	-1968.38
	-18.5864	-823.975		5.3109	47.301		5.1453	144.958		-23.4147	-1962.28
	-18.6017	-830.078		5.3719	67.138		5.3284	157.166		-23.3842	-1963.81
	-18.4644	-819.397		5.3872	47.303		5.2673	140.381		-23.3079	-1957.7
	-18.5406	-831.604		5.5245	59.509		5.2673	144.958		-23.3537	-1960.75
	-18.4644	-828.552		5.5551	62.561		5.481	155.639		-23.2469	-1948.55
	-18.3881	-817.871		5.5093	50.354		5.4199	140.381		-23.2621	-1953.12
	-18.2965	-813.293		5.6924	39.672		5.5725	155.639		-23.1553	-1940.92
	-18.3728	-825.5		5.6924	57.985		5.603	154.114		-23.1858	-1936.34
	-18.2812	-816.345		5.7382	45.776		5.5725	144.958		-23.079	-1922.61
	-18.2507	-810.242		5.7839	70.189		5.5725	149.536		-23.079	-1925.66
	-18.1744	-808.716		5.8755	61.036		5.7861	161.743		-22.957	-1914.98
	-18.1592	-810.242		5.8755	54.931		5.6946	141.907		-23.0332	-1927.18
	-18.0829	-802.612		6.0128	53.406		5.7556	157.166		-22.9112	-1911.93
	-18.0981	-808.716		5.9823	62.561		5.9082	163.269		-22.9722	-1921.08
	-18.0524	-804.138		6.0891	48.829		5.8777	151.062		-22.8044	-1899.72
	-17.9303	-788.879		6.1654	56.457		5.9387	157.166		-22.8654	-1908.87
	-17.9913	-798.035		6.1501	51.88		6.1523	167.846		-22.7281	-1887.51
	-17.915	-793.457		6.1959	42.724		6.0913	155.639		-22.8044	-1902.77
	-17.8082	-784.302		6.379	71.716		6.0913	160.218		-22.7281	-1890.56
	-17.7625	-784.302		6.318	48.827		6.3049	175.476		-22.7128	-1893.62
	-17.8387	-793.457		6.4095	54.931		6.1829	155.639		-22.5907	-1873.78
	-17.7014	-781.25		6.4553	67.139		6.2744	163.269		-22.5907	-1879.88
	-17.6709	-781.25		6.5469	80.872		6.3965	169.373		-22.5602	-1876.83
	-17.7014	-791.931		6.5164	47.302		6.427	172.424		-22.545	-1873.78
	-17.5946	-773.621		6.6384	64.087		6.427	173.95		-22.4839	-1863.1
	-17.5031	-765.991		6.6842	62.562		6.6406	175.476		-22.4687	-1873.78
	-17.5793	-776.672		6.7147	57.983		6.5796	166.321		-22.3619	-1860.05
	-17.3962	-756.836		6.8063	61.036		6.7627	183.105		-22.3771	-1864.62
	-17.3657	-759.888		6.8521	65.612		6.7017	172.424		-22.3161	-1852.42
	-17.3962	-767.517		6.9283	59.51		6.7017	180.054		-22.2093	-1837.16
	-17.3199	-758.362		6.9283	54.931		6.7932	167.846		-22.194	-1837.16
	-17.2284	-746.155		7.0657	61.035		6.9153	178.528		-22.194	-1840.21
	-17.2742	-756.836		7.0352	62.561		6.8848	175.476		-22.1482	-1832.58
	-17.1368	-744.629		7.1725	80.872		7.0679	196.839		-22.0872	-1829.53
	-17.1674	-746.155		7.1267	57.983		7.0068	173.951		-22.1635	-1840.21
	-17.1521	-747.681		7.2335	68.664		7.0679	183.106		-22.0109	-1817.32
	-17.0758	-736.999		7.264	57.984		7.1289	181.579		-21.9804	-1814.27
	-16.9843	-733.948		7.3861	86.975		7.251	189.209		-21.9957	-1817.32
	-17.0911	-747.681		7.4166	71.715		7.251	180.054		-21.8888	-1815.8
	-16.9232	-730.896		7.5082	64.087		7.312	187.683		-21.8126	-1806.64
	-16.9385	-735.474		7.4471	64.086		7.373	192.261		-21.9194	-1817.32
	-16.8622	-732.422		7.6455	70.19		7.373	186.157		-21.7515	-1799.01
	-16.8317	-730.896		7.5997	64.088		7.5562	190.734		-21.7668	-1797.49
	-16.6791	-708.008		7.6608	71.716		7.4951	196.839		-21.7362	-1791.38
	-16.7859	-721.741		7.7371	54.932		7.5562	187.683		-21.6447	-1785.28
	-16.6333	-709.534		7.7981	62.561		7.6477	192.261		-21.5837	-1779.17
	-16.7401	-721.741		7.7676	61.035		7.7698	196.839		-21.6905	-1794.43
	-16.6486	-711.06		7.9507	94.604		7.7393	195.312		-21.5074	-1776.12
	-16.6638	-711.06		7.9965	76.294		7.8308	199.891		-21.5531	-1783.75
	-16.5265	-703.43		7.9354	85.448		7.8308	205.994		-21.4311	-1766.97
	-16.5265	-708.008		8.0422	65.613		8.0139	209.046		-21.4616	-1768.49
	-16.4502	-701.904		8.149	71.717		7.9224	198.364		-21.4006	-1765.44
	-16.4197	-701.904		8.1033	51.88		8.0139	207.519		-21.3853	-1759.34
	-16.3434	-698.852		8.2559	76.294		8.1055	204.468		-21.248	-1748.66
	-16.4044	-714.111		8.2406	53.405		8.1665	205.994		-21.3548	-1757.81
	-16.2671	-700.378		8.3016	74.767		8.1665	201.416		-21.2327	-1742.55
	-16.2671	-698.852		8.4237	91.552		8.2581	215.149		-21.1564	-1744.08
	-16.1908	-691.223		8.4695	65.613		8.2886	205.994		-21.1869	-1750.18
	-16.1603	-682.068		8.5305	86.975		8.3801	205.994		-21.1564	-1748.66
	-16.0992	-683.594		8.561	86.976		8.4412	215.149		-21.0496	-1731.87
	-16.084	-685.12		8.6526	71.717		8.5022	210.571		-21.0954	-1736.45
	-16.0382	-674.438		8.6373	73.243		8.4717	202.942		-21.0191	-1728.82
	-15.9924	-671.387		8.7899	90.027		8.6243	222.779		-20.9275	-1724.24
	-15.9314	-668.335		8.7136	71.717		8.5632	204.468		-20.9428	-1727.29
	-15.9467	-674.438		8.8357	79.346		8.7158	219.726		-20.8665	-1718.14
	-15.8246	-663.757		8.8204	74.769		8.8379	228.882		-20.836	-1713.56
	-15.8246	-663.757		8.9425	79.346		8.7158	218.201		-20.775	-1705.93
	-15.7483	-651.55		8.9272	71.717		8.7769	210.571		-20.8055	-1705.93
	-15.7178	-653.076		9.0951	90.026		8.96	234.986		-20.6681	-1692.2
	-15.7178	-662.231		9.0341	71.717		8.8989	218.201		-20.7139	-1699.83
	-15.6873	-657.654		9.1561	100.707		9.0515	233.459		-20.6224	-1690.67
	-15.5652	-646.973		9.2019	76.294		9.0515	224.304		-20.5766	-1683.04
	-15.611	-656.128		9.2324	73.243		9.082	216.675		-20.5613	-1683.04
	-15.5499	-654.602		9.2629	71.716		9.1431	222.779		-20.5613	-1686.1
	-15.4584	-645.447		9.4613	105.287		9.2957	242.615		-20.4087	-1676.94
	-15.5042	-654.602		9.4155	67.137		9.2957	224.304		-20.4698	-1683.04
	-15.4279	-646.973		9.5223	93.079		9.3262	231.934		-20.363	-1666.26
	-15.3516	-637.817		9.5529	68.665		9.5398	245.667		-20.3935	-1676.94
	-15.2753	-634.766		9.5986	82.399		9.4177	224.304		-20.3477	-1669.31
	-15.3058	-640.869		9.6444	62.561		9.5093	231.934		-20.3325	-1667.79
	-15.1685	-633.24		9.736	79.347		9.6008	244.141		-20.2256	-1655.58
[truncated: 1,937 more rows]

## Sheet: Fig3f
	Figure 3f
	GluA2			GluA2-y5			GluA2-CNIH2			GluA2-y5-CNIH2
	V (mV)	Inorm		V (mV)	Inorm		V (mV)	Inorm		V (mV)	Inorm
	-100.007	-1.00292		-100.066	-1.00731		-100.263	-1.00399		-100.044	-0.99978
	-99.9768	-0.99893		-99.9442	-1.00067		-99.9878	-1.00061		-99.9528	-1.00036
	-99.931	-0.99775		-99.9137	-0.99934		-100.018	-1.00139		-99.9223	-0.99978
	-99.8242	-0.99658		-99.7764	-0.99471		-99.9268	-0.99853		-99.9528	-0.99992
	-99.87	-0.99705		-99.8221	-0.99869		-99.8657	-1.00009		-99.8307	-0.99992
	-99.8242	-0.99752		-99.7611	-0.98807		-99.8352	-1.00009		-99.7697	-0.99934
	-99.7784	-0.9954		-99.6238	-0.9894		-99.9573	-1.00139		-99.846	-1.00095
	-99.6716	-0.99305		-99.6696	-0.99339		-99.7131	-0.99853		-99.6934	-0.99817
	-99.7021	-0.99587		-99.578	-0.98874		-99.6826	-1.00087		-99.7087	-0.99628
	-99.5648	-0.99681		-99.4559	-0.98741		-99.6521	-0.99827		-99.6934	-0.99496
	-99.5801	-0.99893		-99.4559	-0.99537		-99.5911	-0.99645		-99.6019	-0.99365
	-99.519	-0.99658		-99.4712	-0.99139		-99.4995	-0.99671		-99.5561	-0.99292
	-99.5343	-0.99423		-99.2881	-0.98808		-99.5911	-0.99801		-99.5866	-0.99481
	-99.4275	-0.99305		-99.3186	-0.98675		-99.408	-0.99385		-99.4798	-0.99204
	-99.4733	-0.99658		-99.2271	-0.99073		-99.408	-0.99541		-99.434	-0.99
	-99.3359	-0.9947		-99.1965	-0.99206		-99.408	-0.99385		-99.4645	-0.99131
	-99.3512	-0.99305		-99.0592	-0.98542		-99.3469	-0.99125		-99.3272	-0.99189
	-99.3207	-0.99446		-99.0745	-0.9947		-99.1943	-0.99021		-99.3425	-0.99365
	-99.2444	-0.99305		-99.0134	-0.98807		-99.3164	-0.99177		-99.3425	-0.99262
	-99.1986	-0.9893		-99.0134	-0.98808		-99.0723	-0.98631		-99.2051	-0.99043
	-99.2139	-0.99376		-98.8914	-0.98476		-99.0112	-0.98631		-99.2204	-0.99218
	-99.0918	-0.99493		-98.9066	-0.97548		-99.0417	-0.98579		-99.2204	-0.99248
	-99.0613	-0.99352		-98.7235	-0.96818		-98.8892	-0.98449		-99.0831	-0.99087
	-99.0308	-0.99141		-98.8151	-0.97879		-98.8586	-0.98449		-99.0678	-0.99029
	-98.985	-0.99		-98.6472	-0.97216		-98.8586	-0.98631		-99.1746	-0.99218
	-98.9545	-0.98883		-98.5862	-0.96884		-98.645	-0.98475		-98.961	-0.98926
	-98.8782	-0.98977		-98.6014	-0.97879		-98.645	-0.98371		-98.9305	-0.99014
	-98.8782	-0.9893		-98.5557	-0.97879		-98.7671	-0.98449		-99.022	-0.99073
	-98.7714	-0.98883		-98.4183	-0.9715		-98.5535	-0.98111		-98.9	-0.98824
	-98.7561	-0.99094		-98.3878	-0.98078		-98.5535	-0.98241		-98.8237	-0.98795
	-98.6951	-0.9893		-98.342	-0.9715		-98.4619	-0.98007		-98.8542	-0.98868
	-98.634	-0.98883		-98.1895	-0.96884		-98.3704	-0.98111		-98.7321	-0.98839
	-98.6493	-0.98718		-98.2963	-0.97481		-98.3093	-0.98085		-98.7016	-0.98854
	-98.6188	-0.98483		-98.1742	-0.97216		-98.3704	-0.98267		-98.8084	-0.98926
	-98.512	-0.98248		-98.1284	-0.96752		-98.2178	-0.97929		-98.6253	-0.98737
	-98.5272	-0.98248		-98.0674	-0.97614		-98.2788	-0.98085		-98.61	-0.98766
	-98.4052	-0.98107		-98.0369	-0.96089		-98.1262	-0.97773		-98.5948	-0.98912
	-98.3899	-0.98366		-97.8995	-0.96553		-98.0347	-0.97591		-98.5337	-0.98942
	-98.3594	-0.98178		-98.0216	-0.9715		-98.0347	-0.97643		-98.5337	-0.98824
	-98.3441	-0.97849		-97.7469	-0.96486		-98.0042	-0.97643		-98.488	-0.98562
	-98.2526	-0.97543		-97.8385	-0.9821		-97.9126	-0.97435		-98.3354	-0.98532
	-98.3441	-0.98037		-97.7317	-0.98145		-97.9431	-0.97721		-98.3812	-0.98547
	-98.1915	-0.98013		-97.7012	-0.97083		-97.7295	-0.97565		-98.3506	-0.98343
	-98.222	-0.9806		-97.5791	-0.96421		-97.8516	-0.97591		-98.2896	-0.98299
	-98.1305	-0.97731		-97.6707	-0.97282		-97.699	-0.97409		-98.2591	-0.9824
	-98.1152	-0.97731		-97.5028	-0.9695		-97.6685	-0.97435		-98.198	-0.98182
	-98.0237	-0.97614		-97.4875	-0.9642		-97.5464	-0.97045		-98.1675	-0.98284
	-98.0389	-0.97426		-97.457	-0.97813		-97.6685	-0.97487		-98.1523	-0.98167
	-97.9626	-0.97027		-97.3502	-0.96487		-97.4854	-0.97383		-98.076	-0.97919
	-97.9626	-0.97121		-97.2739	-0.96951		-97.4854	-0.97279		-98.076	-0.97948
	-97.8406	-0.97074		-97.2892	-0.98078		-97.3633	-0.97253		-98.0302	-0.97876
	-97.8864	-0.97309		-97.2281	-0.9715		-97.3328	-0.97305		-97.9997	-0.97876
	-97.7185	-0.97027		-97.1213	-0.96685		-97.3022	-0.97071		-97.9234	-0.97948
	-97.7643	-0.97426		-97.1213	-0.97083		-97.1497	-0.96889		-97.9386	-0.98051
	-97.7643	-0.97497		-97.0298	-0.9589		-97.2107	-0.96967		-97.8318	-0.9789
	-97.6575	-0.97356		-96.923	-0.9589		-97.1191	-0.96889		-97.8776	-0.97817
	-97.627	-0.97027		-96.984	-0.9516		-96.9971	-0.96525		-97.7708	-0.97788
	-97.5964	-0.97097		-96.8925	-0.95359		-96.9971	-0.96629		-97.7708	-0.97832
	-97.5049	-0.97309		-96.7704	-0.95956		-96.9666	-0.96629		-97.725	-0.97948
	-97.5354	-0.97379		-96.7246	-0.96618		-96.8445	-0.96499		-97.7098	-0.98153
	-97.4591	-0.97309		-96.6788	-0.9589		-96.875	-0.96759		-97.603	-0.98138
	-97.3981	-0.97285		-96.6331	-0.9589		-96.7834	-0.96369		-97.6182	-0.98036
	-97.3981	-0.97473		-96.5873	-0.96685		-96.6614	-0.96395		-97.5724	-0.97759
	-97.3523	-0.97191		-96.6025	-0.94961		-96.6614	-0.96577		-97.4351	-0.97466
	-97.276	-0.96674		-96.4805	-0.96884		-96.6614	-0.96603		-97.4809	-0.97466
	-97.2302	-0.9651		-96.4652	-0.96287		-96.4478	-0.96187		-97.4046	-0.97365
	-97.1692	-0.96557		-96.3126	-0.94166		-96.5393	-0.96343		-97.3588	-0.97262
	-97.1234	-0.96862		-96.3126	-0.95359		-96.4478	-0.96238		-97.313	-0.97349
	-97.1082	-0.97168		-96.2211	-0.96022		-96.4478	-0.96161		-97.313	-0.97437
	-97.0776	-0.97262		-96.2668	-0.94165		-96.2036	-0.95874		-97.2673	-0.97437
	-97.0776	-0.9752		-96.0837	-0.94563		-96.2952	-0.95874		-97.2367	-0.97496
	-97.0471	-0.97309		-96.16	-0.96022		-96.2341	-0.959		-97.2367	-0.97554
	-96.9708	-0.97379		-96.0532	-0.939		-96.1426	-0.95953		-97.0842	-0.97335
	-96.925	-0.97567		-96.0227	-0.95293		-96.2036	-0.95744		-97.0842	-0.97379
	-96.864	-0.97356		-95.9464	-0.95028		-96.1121	-0.95926		-97.0689	-0.97393
	-96.8182	-0.97215		-95.9006	-0.94032		-95.8984	-0.95874		-96.9468	-0.97335
	-96.7572	-0.97238		-95.7786	-0.94033		-96.051	-0.96005		-96.9773	-0.9754
	-96.7419	-0.97426		-95.8243	-0.95359		-95.7764	-0.95718		-96.9773	-0.97524
	-96.6504	-0.97262		-95.687	-0.93502		-95.8069	-0.95953		-96.8705	-0.97437
	-96.6351	-0.97285		-95.6412	-0.93436		-95.8679	-0.95848		-96.8858	-0.97277
	-96.6656	-0.97215		-95.5955	-0.9264		-95.7764	-0.95953		-96.8553	-0.97189
	-96.5741	-0.96933		-95.5802	-0.93237		-95.6238	-0.95822		-96.7485	-0.97204
	-96.5283	-0.97074		-95.4734	-0.9264		-95.7458	-0.95927		-96.8095	-0.97466
	-96.452	-0.96909		-95.4124	-0.93701		-95.5322	-0.95641		-96.7027	-0.97262
	-96.4825	-0.96909		-95.4429	-0.93701		-95.4712	-0.95536		-96.6722	-0.97189
	-96.4063	-0.96933		-95.3361	-0.939		-95.5017	-0.95458		-96.6417	-0.97291
	-96.3452	-0.96909		-95.2598	-0.93038		-95.4407	-0.95094		-96.6111	-0.97262
	-96.3452	-0.9658		-95.1682	-0.93369		-95.3186	-0.94912		-96.4738	-0.96926
	-96.2384	-0.95875		-95.1987	-0.93568		-95.3491	-0.95016		-96.5501	-0.9697
	-96.2384	-0.9611		-95.0614	-0.93635		-95.2271	-0.94834		-96.4128	-0.96619
	-96.2079	-0.9651		-95.0919	-0.94431		-95.1355	-0.94704		-96.3212	-0.96546
	-96.1316	-0.96439		-95.0156	-0.93701		-95.2271	-0.94756		-96.3975	-0.96736
	-96.0858	-0.9651		-94.8936	-0.93237		-95.0134	-0.94418		-96.3823	-0.96707
	-96.0553	-0.9651		-94.8783	-0.93834		-95.0439	-0.94444		-96.2449	-0.96415
	-96.0553	-0.96322		-94.9088	-0.93967		-94.9829	-0.94392		-96.306	-0.96488
	-95.918	-0.95852		-94.7257	-0.92707		-94.9219	-0.94574		-96.2754	-0.9643
	-96.0095	-0.96204		-94.7257	-0.94033		-94.7998	-0.94444		-96.0618	-0.96138
	-95.8875	-0.96204		-94.6799	-0.94299		-94.9219	-0.94652		-96.1839	-0.96357
	-95.8569	-0.96463		-94.6036	-0.94364		-94.7083	-0.94444		-96.0618	-0.96401
	-95.8569	-0.96345		-94.5426	-0.93237		-94.7083	-0.94496		-96.0466	-0.96444
	-95.7806	-0.96016		-94.6036	-0.939		-94.7083	-0.9434		-96.0008	-0.96283
	-95.7043	-0.95523		-94.4053	-0.92972		-94.5862	-0.94262		-96.016	-0.96196
	-95.6891	-0.95382		-94.39	-0.93303		-94.4641	-0.93898		-95.9245	-0.96094
	-95.6281	-0.95359		-94.3137	-0.93104		-94.5862	-0.94002		-95.9245	-0.96138
	-95.5823	-0.95758		-94.3137	-0.93238		-94.3115	-0.93612		-95.8482	-0.96152
	-95.5518	-0.95899		-94.2222	-0.93834		-94.281	-0.9382		-95.8024	-0.96371
	-95.4907	-0.96016		-94.2222	-0.93701		-94.342	-0.9382		-95.8024	-0.96546
	-95.4297	-0.95852		-94.0848	-0.93039		-94.281	-0.93638		-95.7872	-0.96415
	-95.4449	-0.95664		-94.0085	-0.93635		-94.2505	-0.9356		-95.6346	-0.96108
	-95.3534	-0.95594		-94.0543	-0.92706		-94.22	-0.93534		-95.7414	-0.96123
	-95.3076	-0.95899		-93.9475	-0.93569		-94.0369	-0.9317		-95.6041	-0.95904
	-95.3229	-0.96134		-93.917	-0.92906		-94.0674	-0.93222		-95.5888	-0.95846
	-95.2618	-0.95758		-93.8407	-0.93569		-93.9453	-0.93092		-95.6193	-0.95788
	-95.1703	-0.95382		-93.8102	-0.92508		-93.8538	-0.92884		-95.5583	-0.957
	-95.2008	-0.95218		-93.7797	-0.93967		-93.8843	-0.93066		-95.4667	-0.95685
	-95.1093	-0.95218		-93.7339	-0.92641		-93.8843	-0.93248		-95.4972	-0.95772
	-95.0635	-0.95335		-93.5966	-0.92442		-93.7012	-0.92936		-95.3447	-0.95437
	-95.094	-0.95288		-93.5813	-0.91844		-93.7622	-0.92806		-95.3752	-0.95291
	-95.0024	-0.94818		-93.5355	-0.9138		-93.6096	-0.92832		-95.3447	-0.95203
	-94.9414	-0.94583		-93.4592	-0.9085		-93.5181	-0.9291		-95.2531	-0.95043
	-94.9261	-0.95006		-93.4135	-0.91844		-93.6096	-0.93196		-95.2378	-0.95116
	-94.8651	-0.94959		-93.3982	-0.91314		-93.4875	-0.92988		-95.2836	-0.9532
	-94.7736	-0.94771		-93.2609	-0.91579		-93.4265	-0.93066		-95.1463	-0.95305
	-94.8346	-0.94959		-93.3066	-0.9138		-93.3044	-0.92936		-95.0853	-0.95218
	-94.743	-0.94795		-93.1846	-0.91181		-93.3044	-0.92832		-95.1005	-0.9513
	-94.7125	-0.94536		-93.1541	-0.91049		-93.2434	-0.9291		-95.07	-0.95057
	-94.621	-0.94348		-93.0472	-0.91116		-93.2434	-0.92806		-94.9937	-0.95028
	-94.6362	-0.94255		-93.0778	-0.92574		-93.0603	-0.9239		-94.9937	-0.95057
	-94.5599	-0.94372		-92.8947	-0.90187		-93.0908	-0.92598		-94.8564	-0.94897
	-94.5752	-0.94983		-92.9404	-0.91447		-93.0908	-0.92546		-94.9632	-0.95043
	-94.4836	-0.94865		-92.8794	-0.90916		-92.9993	-0.92364		-94.8716	-0.9494
	-94.4684	-0.94771		-92.7726	-0.90784		-92.8772	-0.92416		-94.7648	-0.9478
	-94.3768	-0.94912		-92.7421	-0.91645		-92.9077	-0.92416		-94.7953	-0.94911
	-94.3768	-0.95006		-92.7573	-0.92309		-92.7551	-0.92052		-94.7038	-0.9494
	-94.27	-0.9456		-92.6047	-0.90319		-92.8467	-0.92208		-94.6885	-0.94867
	-94.3311	-0.94395		-92.559	-0.9085		-92.6025	-0.92026		-94.6122	-0.94765
	-94.2242	-0.94395		-92.6047	-0.91049		-92.7246	-0.92364		-94.6733	-0.94955
	-94.1632	-0.94395		-92.4521	-0.90385		-92.6331	-0.92		-94.5665	-0.94809
	-94.1022	-0.94255		-92.3759	-0.90717		-92.572	-0.9187		-94.5665	-0.94619
	-94.1632	-0.94677		-92.3606	-0.90585		-92.45	-0.91792		-94.5054	-0.94415
	-94.0564	-0.94724		-92.3759	-0.90054		-92.4805	-0.91688		-94.4749	-0.94531
	-94.0564	-0.94701		-92.2233	-0.91181		-92.3584	-0.91298		-94.4139	-0.94531
	-93.9496	-0.94325		-92.2385	-0.90917		-92.3279	-0.91324		-94.3833	-0.94575
	-93.9038	-0.94207		-92.1165	-0.90054		-92.2974	-0.91168		-94.2918	-0.9459
	-93.8733	-0.93879		-92.0707	-0.89921		-92.2363	-0.91272		-94.3223	-0.94648
	-93.8733	-0.93738		-91.9944	-0.89988		-92.1753	-0.91324		-94.2613	-0.94619
	-93.7665	-0.93761		-91.9639	-0.8886		-92.1753	-0.91246		-94.2308	-0.94604
	-93.797	-0.94137		-91.8723	-0.90253		-92.0532	-0.9096		-94.1392	-0.94517
	-93.7512	-0.94137		-91.9333	-0.89855		-91.9922	-0.91246		-94.185	-0.94517
	-93.6749	-0.93925		-91.7655	-0.8906		-92.0227	-0.91168		-94.0629	-0.9421
	-93.6139	-0.93996		-91.8113	-0.90319		-91.7786	-0.90908		-94.0934	-0.9421
	-93.6292	-0.93902		-91.674	-0.90054		-91.7786	-0.91246		-93.9866	-0.9402
	-93.5529	-0.93573		-91.674	-0.88728		-91.8091	-0.91038		-93.9408	-0.93918
	-93.5223	-0.93268		-91.5824	-0.90121		-91.748	-0.9083		-93.9408	-0.93962
	-93.4613	-0.93221		-91.5824	-0.90983		-91.5955	-0.90596		-93.8951	-0.93918
	-93.4155	-0.93197		-91.4146	-0.88861		-91.5649	-0.9057		-93.834	-0.9386
	-93.324	-0.93315		-91.5214	-0.90519		-91.5344	-0.90388		-93.834	-0.93962
	-93.3545	-0.93644		-91.384	-0.89922		-91.4734	-0.90336		-93.7272	-0.93758
	-93.2629	-0.9355		-91.3535	-0.89589		-91.5344	-0.90336		-93.7272	-0.93816
	-93.2629	-0.93832		-91.262	-0.89988		-91.4429	-0.90414		-93.6967	-0.93816
	-93.2324	-0.93832		-91.2772	-0.90452		-91.2598	-0.9018		-93.6814	-0.93874
	-93.1561	-0.93714		-91.1704	-0.8959		-91.3818	-0.90284		-93.6204	-0.93874
	-93.1104	-0.93526		-91.1399	-0.89988		-91.1072	-0.90154		-93.5594	-0.94064
	-93.0951	-0.93526		-91.0483	-0.8959		-91.1377	-0.90284		-93.5441	-0.93977
	-93.0188	-0.93244		-90.972	-0.89855		-91.1072	-0.90232		-93.4983	-0.93831
	-93.0188	-0.93362		-90.9568	-0.89922		-91.1072	-0.90414		-93.4983	-0.93685
	-92.9578	-0.9362		-90.8652	-0.90783		-90.9241	-0.89998		-93.3763	-0.93539
	-92.8967	-0.9355		-90.8347	-0.8906		-91.0156	-0.89972		-93.3763	-0.93451
	-92.8967	-0.93409		-90.7126	-0.88794		-90.863	-0.8979		-93.3152	-0.93334
	-92.8357	-0.93244		-90.7126	-0.88794		-90.8325	-0.89868		-93.2847	-0.93466
	-92.8052	-0.93597		-90.6669	-0.89059		-90.863	-0.8979		-93.2237	-0.9348
	-92.6984	-0.93315		-90.6364	-0.88396		-90.6799	-0.89608		-93.2084	-0.9329
	-92.7289	-0.9308		-90.499	-0.88462		-90.5579	-0.89348		-93.1016	-0.92809
	-92.6068	-0.92939		-90.5601	-0.88794		-90.6494	-0.89478		-93.1169	-0.92794
	-92.6373	-0.92892		-90.3922	-0.87866		-90.4663	-0.89374		-93.1016	-0.92706
	-92.5763	-0.92539		-90.4075	-0.88795		-90.4663	-0.89426		-93.0864	-0.92794
	-92.5458	-0.92469		-90.3312	-0.88131		-90.5273	-0.89244		-93.0558	-0.93086
	-92.439	-0.9261		-90.2854	-0.88463		-90.3137	-0.88932		-92.9795	-0.93261
	-92.5	-0.93244		-90.1938	-0.88595		-90.2222	-0.88984		-92.8727	-0.93203
	-92.4084	-0.93291		-90.1938	-0.88396		-90.2832	-0.89244		-92.8727	-0.93144
	-92.2864	-0.92962		-90.1328	-0.88993		-90.1306	-0.89166		-92.8422	-0.93057
	-92.3627	-0.92845		-90.1023	-0.88396		-90.1001	-0.89088		-92.8117	-0.9294
	-92.2406	-0.92586		-89.9344	-0.87136		-90.1917	-0.88984		-92.7659	-0.92867
	-92.2101	-0.92258		-90.026	-0.88198		-90.0085	-0.88828		-92.7049	-0.92648
	-92.2253	-0.9214		-89.8582	-0.87202		-89.978	-0.88776		-92.6286	-0.92575
	-92.1643	-0.92328		-89.8429	-0.86937		-89.978	-0.88854		-92.6896	-0.92662
	-92.1185	-0.92258		-89.8124	-0.87733		-89.8254	-0.88698		-92.5676	-0.92458
	-92.088	-0.92281		-89.675	-0.87335		-89.7339	-0.88594		-92.5676	-0.92487
	-92.027	-0.91976		-89.5988	-0.87667		-89.856	-0.88958		-92.5065	-0.92443
	-91.9507	-0.91788		-89.675	-0.88264		-89.6729	-0.8862		-92.4913	-0.92531
	-91.9812	-0.91764		-89.5835	-0.87004		-89.7949	-0.88828		-92.4302	-0.92502
	-91.9049	-0.91788		-89.5377	-0.87932		-89.6423	-0.88594		-92.3997	-0.92443
	-91.8439	-0.92023		-89.4919	-0.86938		-89.5813	-0.88594		-92.2929	-0.92283
	-91.8439	-0.92234		-89.3546	-0.87468		-89.4592	-0.88411		-92.3387	-0.92385
	-91.8134	-0.92234		-89.3394	-0.87269		-89.5508	-0.88542		-92.3387	-0.92589
	-91.6608	-0.91717		-89.2325	-0.86738		-89.2456	-0.88282		-92.2166	-0.92312
	-91.7371	-0.91858		-89.202	-0.85876		-89.3677	-0.88411		-92.2776	-0.92312
	-91.6302	-0.91694		-89.141	-0.87269		-89.3372	-0.88334		-92.1861	-0.92356
	-91.554	-0.91623		-89.1563	-0.86407		-89.2761	-0.881		-92.125	-0.92224
	-91.5692	-0.91435		-88.9884	-0.86671		-89.1846	-0.87813		-92.0945	-0.92093
	-91.5082	-0.91318		-89.08	-0.87136		-89.1846	-0.87787		-92.0945	-0.92181
	-91.4319	-0.91224		-88.9121	-0.86805		-89.0015	-0.87501		-91.9725	-0.92254
	-91.4319	-0.91412		-88.9426	-0.8634		-89.0625	-0.87735		-91.9725	-0.92297
	-91.4014	-0.91294		-88.8816	-0.86672		-89.0015	-0.87631		-91.9267	-0.92049
	-91.3251	-0.91294		-88.8206	-0.8707		-88.9404	-0.87501		-91.8962	-0.91962
	-91.3403	-0.91318		-88.6832	-0.86473		-88.8794	-0.87553		-91.8504	-0.91801
	-91.2488	-0.91106		-88.7595	-0.86672		-88.7878	-0.87605		-91.8656	-0.91801
	-91.142	-0.912		-88.5917	-0.86738		-88.6963	-0.87137		-91.6673	-0.91713
	-91.1572	-0.91576		-88.5612	-0.85611		-88.7878	-0.87267		-91.7588	-0.91874
	-91.1267	-0.91224		-88.5154	-0.85678		-88.6047	-0.87241		-91.7436	-0.91845
	-91.1115	-0.9113		-88.4849	-0.86075		-88.6047	-0.87137		-91.6368	-0.91772
	-91.0199	-0.91106		-88.3018	-0.83953		-88.4827	-0.86981		-91.6063	-0.9167
	-91.0046	-0.91224		-88.4238	-0.86142		-88.4216	-0.87033		-91.5452	-0.91436
	-90.9589	-0.91083		-88.3323	-0.84815		-88.4521	-0.86877		-91.5605	-0.91494
	-90.8978	-0.91106		-88.1949	-0.84682		-88.3911	-0.86669		-91.5452	-0.91538
	-90.8368	-0.9066		-88.256	-0.85876		-88.2385	-0.86617		-91.4384	-0.91421
	-90.8521	-0.90519		-88.1339	-0.85943		-88.269	-0.86383		-91.3621	-0.91407
	-90.791	-0.9059		-88.0576	-0.8402		-88.208	-0.86357		-91.3621	-0.91436
	-90.7605	-0.90918		-88.0576	-0.85478		-88.1165	-0.86227		-91.3316	-0.91188
	-90.73	-0.90848		-87.9966	-0.84616		-88.0859	-0.86175		-91.2248	-0.91056
	-90.6079	-0.9073		-87.844	-0.84947		-88.0859	-0.86409		-91.3163	-0.91451
	-90.6689	-0.91012		-87.8745	-0.85081		-88.0249	-0.86331		-91.2095	-0.91436
	-90.5774	-0.912		-87.8135	-0.84881		-87.8723	-0.85837		-91.2095	-0.91392
	-90.5316	-0.91106		-87.7677	-0.83621		-87.9333	-0.86097		-91.1485	-0.91217
	-90.4858	-0.91012		-87.6914	-0.85478		-87.7808	-0.85811		-91.1027	-0.91085
	-90.4553	-0.90801		-87.5999	-0.83489		-87.8418	-0.86045		-91.0417	-0.90983
	-90.4095	-0.90636		-87.5236	-0.83356		-87.6587	-0.85889		-91.0417	-0.90866
	-90.3638	-0.90519		-87.5846	-0.84815		-87.6587	-0.85967		-90.9806	-0.90662
	-90.3638	-0.90143		-87.4167	-0.83489		-87.6282	-0.85707		-90.9196	-0.90472
	-90.257	-0.89767		-87.4625	-0.82959		-87.5671	-0.85993		-90.9196	-0.90545
	-90.2264	-0.89814		-87.3862	-0.84881		-87.4451	-0.85915		-90.8586	-0.90531
	-90.257	-0.89932		-87.3252	-0.83754		-87.4451	-0.85759		-90.8128	-0.90443
	-90.0739	-0.89932		-87.2031	-0.83091		-87.384	-0.85733		-90.8128	-0.9056
	-90.0891	-0.89955		-87.2947	-0.8508		-87.3535	-0.85889		-90.7518	-0.90531
	-90.0739	-0.89814		-87.1116	-0.83488		-87.2009	-0.85421		-90.6449	-0.90341
	-89.9823	-0.89744		-87.1573	-0.83157		-87.2314	-0.85603		-90.6755	-0.9037
	-89.9823	-0.89603		-87.0505	-0.83289		-87.1399	-0.85317		-90.5992	-0.90458
	-89.967	-0.89626		-86.9437	-0.83555		-87.2009	-0.85135		-90.5381	-0.9056
	-89.8755	-0.89838		-86.8979	-0.82229		-87.0178	-0.84953		-90.5687	-0.90618
	-89.9213	-0.90167		-86.9285	-0.84285		-86.8958	-0.84927		-90.4924	-0.90253
	-89.8145	-0.89603		-86.7911	-0.82958		-87.0483	-0.85057		-90.4313	-0.90034
	-89.7687	-0.89368		-86.7301	-0.82296		-86.8652	-0.85031		-90.4313	-0.90136
	-89.7382	-0.89579		-86.6691	-0.83024		-86.8347	-0.84927		-90.4008	-0.90224
	-89.6924	-0.89861		-86.6538	-0.82893		-86.8347	-0.84849		-90.3093	-0.90209
	-89.6619	-0.89908		-86.5623	-0.81234		-86.6516	-0.84693		-90.3093	-0.90239
	-89.6008	-0.89838		-86.547	-0.82893		-86.6211	-0.84797		-90.2635	-0.90209
	-89.5093	-0.89791		-86.4402	-0.81764		-86.6211	-0.84823		-90.1414	-0.9002
	-89.5551	-0.90026		-86.4707	-0.83024		-86.4685	-0.84771		-90.1719	-0.90122
	-89.4788	-0.89908		-86.3792	-0.81831		-86.4685	-0.84615		-90.0804	-0.90136
	-89.4177	-0.89438		-86.3029	-0.82429		-86.5295	-0.84537		-90.0651	-0.90209
	-89.3719	-0.89156		-86.2266	-0.80903		-86.377	-0.84511		-90.0346	-0.90093
	-89.3262	-0.88992		-86.2113	-0.81765		-86.2549	-0.84407		-90.0499	-0.90005
	-89.3109	-0.88921		-86.1655	-0.82229		-86.3464	-0.84641		-90.0041	-0.8999
	-89.2346	-0.88781		-86.1045	-0.82296		-86.1633	-0.84407		-89.9583	-0.90107
	-89.1583	-0.88968		-86.1045	-0.81831		-86.2244	-0.84329		-89.882	-0.90166
	-89.2194	-0.89344		-85.9214	-0.81234		-86.1633	-0.84121		-89.8362	-0.90268
	-89.0973	-0.89203		-86.0129	-0.82163		-86.0413	-0.84147		-89.821	-0.90136
	-89.1583	-0.89532		-85.8146	-0.81235		-85.9497	-0.84069		-89.7599	-0.8999
	-89.082	-0.89438		-85.8298	-0.8203		-86.1023	-0.84147		-89.7294	-0.8999
	-88.9294	-0.89321		-85.7993	-0.80903		-85.8276	-0.83783		-89.6836	-0.9002
	-88.9752	-0.89509		-85.7688	-0.82229		-85.8887	-0.83861		-89.5921	-0.89713
	-88.8989	-0.89297		-85.6315	-0.81897		-85.8276	-0.83783		-89.6226	-0.89523
	-88.8379	-0.89109		-85.6467	-0.82428		-85.7056	-0.83731		-89.6073	-0.89596
	-88.8379	-0.88945		-85.5552	-0.81301		-85.675	-0.83601		-89.5158	-0.89494
	-88.8531	-0.88663		-85.4636	-0.81699		-85.7056	-0.83991		-89.5921	-0.89567
	-88.7158	-0.88475		-85.4331	-0.81102		-85.4919	-0.83835		-89.409	-0.89436
	-88.7463	-0.88968		-85.4789	-0.82163		-85.5225	-0.83653		-89.4395	-0.89421
	-88.7006	-0.89133		-85.2805	-0.81301		-85.4614	-0.83445		-89.3479	-0.89348
	-88.6243	-0.89133		-85.2195	-0.80969		-85.3699	-0.83445		-89.3327	-0.89289
	-88.5785	-0.89203		-85.2805	-0.81499		-85.3394	-0.83211		-89.2717	-0.89143
	-88.548	-0.88898		-85.1279	-0.80837		-85.3394	-0.83315		-89.2717	-0.89231
	-88.4564	-0.88358		-85.0974	-0.80969		-85.2173	-0.83419		-89.1954	-0.8926
	-88.4717	-0.88428		-85.0669	-0.81235		-85.2173	-0.83601		-89.1343	-0.89129
	-88.4412	-0.88616		-84.9906	-0.80704		-85.1257	-0.83523		-89.1038	-0.89085
	-88.3954	-0.88546		-84.9448	-0.81565		-84.9426	-0.82951		-89.1191	-0.89114
	-88.3038	-0.88311		-84.899	-0.81035		-85.0647	-0.83159		-89.0733	-0.89056
	-88.3496	-0.88452		-84.8533	-0.81698		-85.0037	-0.83237		-89.0733	-0.891
	-88.2275	-0.8817		-84.8228	-0.81698		-84.9426	-0.83003		-88.9054	-0.88997
	-88.197	-0.88005		-84.6854	-0.81102		-84.8206	-0.82873		-88.9665	-0.891
	-88.1665	-0.88076		-84.6854	-0.80372		-84.8206	-0.82951		-88.9054	-0.89012
	-88.075	-0.8817		-84.5634	-0.81765		-84.6985	-0.82639		-88.8444	-0.88881
	-88.0902	-0.88264		-84.6091	-0.80107		-84.6375	-0.82509		-88.7986	-0.88808
	-88.0444	-0.88405		-84.4108	-0.8004		-84.6069	-0.82535		-88.8139	-0.88866
	-87.9376	-0.88311		-84.5023	-0.81101		-84.6375	-0.82717		-88.6766	-0.88749
	-87.9681	-0.88334		-84.304	-0.79975		-84.4849	-0.82613		-88.6308	-0.88822
	-87.9071	-0.88193		-84.365	-0.8004		-84.5154	-0.82561		-88.6918	-0.88778
	-87.8918	-0.88287		-84.2887	-0.80571		-84.3323	-0.82119		-88.6308	-0.88428
	-87.8461	-0.88029		-84.2429	-0.80306		-84.3628	-0.82275		-88.5698	-0.88209
	-87.785	-0.87606		-84.0903	-0.79444		-84.2712	-0.82353		-88.5545	-0.88238
	-87.7087	-0.87512		-84.1819	-0.8024		-84.3018	-0.82483		-88.4629	-0.88224
	-87.6935	-0.87747		-83.9988	-0.80239		-84.2102	-0.82223		-88.4782	-0.88457
	-87.5867	-0.87723		-84.0446	-0.80107		-84.1797	-0.82197		-88.4782	-0.88676
	-87.6019	-0.87911		-83.9377	-0.80306		-83.9966	-0.81807		-88.3104	-0.88618
	-87.5867	-0.8777		-83.9072	-0.81168		-84.1187	-0.81911		-88.3714	-0.88574
	-87.4951	-0.87629		-83.8309	-0.80107		-83.9661	-0.81703		-88.2646	-0.88238
	-87.4646	-0.87347		-83.8004	-0.80969		-83.9661	-0.81625		-88.2646	-0.88209
	-87.3883	-0.8716		-83.7699	-0.79643		-83.783	-0.81391		-88.2341	-0.88326
	-87.373	-0.8716		-83.6478	-0.78781		-83.844	-0.81599		-88.2035	-0.88282
	-87.3273	-0.87089		-83.6326	-0.79377		-83.7524	-0.81443		-88.0815	-0.88165
	-87.2968	-0.8716		-83.5258	-0.79179		-83.7524	-0.81547		-88.1578	-0.88311
	-87.2662	-0.87324		-83.5105	-0.78184		-83.5388	-0.81469		-88.0662	-0.88238
	-87.2205	-0.8723		-83.4037	-0.79643		-83.6609	-0.81599		-87.9899	-0.88063
	-87.1899	-0.87277		-83.4189	-0.79378		-83.5083	-0.81469		-87.9441	-0.87858
	-87.1136	-0.87206		-83.3121	-0.79113		-83.4167	-0.81183		-87.9594	-0.878
	-87.0679	-0.87113		-83.2969	-0.79974		-83.4473	-0.8087		-87.8373	-0.87698
	-87.0831	-0.87324		-83.2053	-0.7898		-83.3252	-0.81261		-87.8526	-0.87829
	-87.0374	-0.87113		-83.2358	-0.7845		-83.3252	-0.81287		-87.8068	-0.87917
	-86.9763	-0.8676		-83.0985	-0.7951		-83.2336	-0.81052		-87.7916	-0.87917
	-86.9763	-0.87042		-83.068	-0.78648		-83.2031	-0.80975		-87.7	-0.87844
	-86.7932	-0.86666		-82.9917	-0.7825		-83.1116	-0.80662		-87.761	-0.87858
	-86.8695	-0.86831		-83.068	-0.79974		-83.0505	-0.80714		-87.6084	-0.87829
	-86.8085	-0.86784		-82.8849	-0.78316		-83.0505	-0.80611		-87.6542	-0.87902
	-86.7474	-0.86737		-82.8849	-0.78184		-82.9895	-0.80688		-87.5932	-0.87844
	-86.7169	-0.86643		-82.8239	-0.78714		-82.8674	-0.80298		-87.5322	-0.87712
	-86.7017	-0.86619		-82.7018	-0.78051		-82.8979	-0.80298		-87.4864	-0.87654
	-86.5948	-0.86361		-82.6865	-0.77587		-82.7759	-0.80012		-87.4864	-0.87508
	-86.5796	-0.86079		-82.717	-0.7898		-82.8369	-0.80116		-87.3796	-0.87304
	-86.5033	-0.85985		-82.5797	-0.78316		-82.5928	-0.8009		-87.3948	-0.87318
	-86.4575	-0.86032		-82.5339	-0.77255		-82.6843	-0.80064		-87.3185	-0.87333
	-86.4575	-0.8629		-82.4576	-0.78118		-82.6538	-0.7983		-87.2575	-0.87143
	-86.4117	-0.8629		-82.3966	-0.78449		-82.5317	-0.79778		-87.3033	-0.87128
	-86.3507	-0.86337		-82.3813	-0.76991		-82.3792	-0.79596		-87.2117	-0.87099
	-86.3354	-0.86384		-82.3051	-0.78648		-82.5317	-0.7996		-87.1507	-0.87055
	-86.3202	-0.86502		-82.2135	-0.77521		-82.2876	-0.79856		-87.1354	-0.87055
	-86.2286	-0.86337		-82.1982	-0.77787		-82.4097	-0.79934		-87.0896	-0.86939
	-86.2134	-0.86596		-82.1067	-0.77388		-82.3792	-0.79674		-87.0439	-0.86924
	-86.1829	-0.8629		-82.0762	-0.78118		-82.1655	-0.79648		-87.0286	-0.86953
	-86.1066	-0.86008		-82.0151	-0.77455		-82.135	-0.79414		-86.9981	-0.8688
	-86.076	-0.86008		-81.9694	-0.77256		-82.1655	-0.79388		-86.9371	-0.86909
	-86.0608	-0.85609		-81.8625	-0.77985		-81.9824	-0.79362		-86.8608	-0.86822
	-85.9235	-0.85703		-81.8473	-0.77985		-81.9519	-0.7931		-86.8608	-0.86778
	-86.015	-0.85961		-81.832	-0.76857		-82.074	-0.79258		-86.7082	-0.86588
	-85.9235	-0.85609		-81.7252	-0.77587		-81.8604	-0.79232		-86.7997	-0.86705
	-85.8167	-0.85468		-81.7405	-0.7699		-81.7993	-0.7905		-86.7082	-0.86559
	-85.7861	-0.85468		-81.6337	-0.76858		-81.8298	-0.79076		-86.7234	-0.86617
	-85.7709	-0.85844		-81.6337	-0.77322		-81.6467	-0.78946		-86.6166	-0.86428
	-85.7709	-0.86196		-81.5269	-0.77256		-81.6162	-0.79024		-86.6319	-0.86413
	-85.7251	-0.86384		-81.4963	-0.77056		-81.6467	-0.78998		-86.5251	-0.86296
	-85.6183	-0.86196		-81.3743	-0.76592		-81.4636	-0.78894		-86.5861	-0.86369
	-85.5573	-0.8622		-81.4658	-0.77587		-81.5552	-0.7879		-86.4488	-0.8615
	-85.603	-0.86431		-81.2522	-0.75996		-81.5247	-0.78608		-86.4488	-0.86252
	-85.5573	-0.86102		-81.3132	-0.77322		-81.4026	-0.78582		-86.3572	-0.86194
	-85.4504	-0.86032		-81.2064	-0.76394		-81.3721	-0.78556		-86.3115	-0.86238
	-85.4657	-0.85961		-81.1149	-0.75996		-81.4026	-0.78686		-86.342	-0.86252
	-85.4047	-0.85961		-81.0691	-0.75797		-81.1584	-0.78504		-86.3267	-0.86238
	-85.3436	-0.86008		-81.0538	-0.76857		-81.2805	-0.78608		-86.2504	-0.86062
	-85.3131	-0.85844		-80.9623	-0.75929		-81.1584	-0.78426		-86.2504	-0.86004
	-85.2521	-0.85797		-80.9012	-0.76857		-80.9753	-0.78166		-86.2199	-0.85873
	-85.191	-0.85609		-80.886	-0.75996		-80.9448	-0.77984		-86.0673	-0.85843
	-85.1605	-0.85444		-80.8097	-0.76394		-81.0059	-0.78166		-86.1741	-0.86121
	-85.1147	-0.85538		-80.7792	-0.75598		-80.7312	-0.77828		-86.0368	-0.86062
	-85.069	-0.85351		-80.6876	-0.76128		-80.8228	-0.7827		-85.991	-0.858
	-85.069	-0.85092		-80.7029	-0.74669		-80.7922	-0.78244		-85.9758	-0.85712
	-85.0079	-0.84669		-80.5808	-0.75465		-80.7312	-0.7814		-85.9452	-0.85727
	-84.9622	-0.84364		-80.5503	-0.74802		-80.6702	-0.7801		-85.8689	-0.85712
	-84.9774	-0.84458		-80.5198	-0.74801		-80.7312	-0.78088		-85.8537	-0.8561
	-84.8248	-0.84622		-80.413	-0.75266		-80.5481	-0.77828		-85.7774	-0.85522
	-84.8248	-0.84646		-80.3672	-0.75399		-80.5786	-0.77958		-85.8079	-0.85624
	-84.8248	-0.84505		-80.3519	-0.7573		-80.426	-0.77646		-85.7164	-0.85581
	-84.7485	-0.84575		-80.1841	-0.74603		-80.3955	-0.7762		-85.6858	-0.85522
	-84.7028	-0.84528		-80.2451	-0.75067		-80.365	-0.77412		-85.6248	-0.85376
	-84.6875	-0.84787		-80.123	-0.75066		-80.2429	-0.7736		-85.6858	-0.85289
	-84.6265	-0.85069		-80.1993	-0.7447		-80.1819	-0.77256		-85.5333	-0.8504
	-84.5807	-0.85304		-80.0162	-0.75266		-80.2124	-0.77438		-85.5333	-0.85099
	-84.5654	-0.85233		-80.0468	-0.75199		-80.1514	-0.77256		-85.5027	-0.85303
	-84.4739	-0.84928		-79.9094	-0.74735		-80.0293	-0.77152		-85.4417	-0.85274
	-84.4891	-0.8474		-79.9094	-0.75266		-80.0903	-0.77204		-85.3501	-0.85216
	-84.4739	-0.84763		-79.8179	-0.74934		-79.9377	-0.771		-85.3807	-0.85245
	-84.3671	-0.84599		-79.7721	-0.74205		-79.8462	-0.76788		-85.2891	-0.85157
	-84.3213	-0.84528		-79.7263	-0.74271		-79.8767	-0.7697		-85.3501	-0.85245
	-84.3365	-0.84552		-79.6042	-0.74404		-79.8157	-0.76788		-85.2739	-0.85201
	-84.1992	-0.84176		-79.6195	-0.73807		-79.6936	-0.76606		-85.2128	-0.8507
	-84.245	-0.84293		-79.5585	-0.75067		-79.7241	-0.76632		-85.1365	-0.84938
	-84.184	-0.8434		-79.4822	-0.7394		-79.5105	-0.76502		-85.1518	-0.84675
	-84.1534	-0.84293		-79.4211	-0.73874		-79.6326	-0.76684		-85.0907	-0.845
	-84.0924	-0.83753		-79.4364	-0.74139		-79.5105	-0.76502		-85.0602	-0.84485
	-84.0619	-0.83659		-79.3296	-0.73343		-79.48	-0.76502		-85.045	-0.845
	-83.9551	-0.83565		-79.2533	-0.72547		-79.3884	-0.76216		-84.9382	-0.8434
	-83.9703	-0.83753		-79.2838	-0.74272		-79.3274	-0.76216		-84.9687	-0.84442
	-83.9856	-0.83636		-79.177	-0.73276		-79.2664	-0.76346		-84.8771	-0.84558
	-83.8635	-0.83471		-79.1007	-0.72878		-79.2664	-0.76372		-84.8313	-0.84558
	-83.8177	-0.83565		-79.0854	-0.7447		-79.1748	-0.7619		-84.8008	-0.84515
	-83.8788	-0.83659		-78.9786	-0.74271		-79.1138	-0.76138		-84.7856	-0.84529
	-83.6652	-0.83401		-78.9023	-0.7268		-79.1138	-0.75982		-84.7398	-0.8469
	-83.7262	-0.83612		-78.9023	-0.73874		-79.0527	-0.76008		-84.7551	-0.84836
	-83.7109	-0.83729		-78.8108	-0.72813		-78.9307	-0.75774		-84.5872	-0.84646
	-83.5736	-0.83636		-78.7345	-0.73608		-78.9917	-0.758		-84.6482	-0.84807
	-83.5583	-0.83401		-78.8108	-0.74139		-78.8391	-0.75878		-84.5414	-0.84704
	-83.5736	-0.83541		-78.6124	-0.72348		-78.8391	-0.758		-84.5567	-0.84704
	-83.36	-0.83119		-78.6887	-0.73011		-78.6865	-0.7554		-84.4194	-0.84383
	-83.4973	-0.83166		-78.5361	-0.74205		-78.7781	-0.75774		-84.4957	-0.84442
	-83.3905	-0.82907		-78.5209	-0.72482		-78.6255	-0.75436		-84.3888	-0.84267
	-83.3752	-0.82766		-78.4904	-0.72747		-78.5645	-0.75436		-84.3736	-0.84135
	-83.299	-0.82602		-78.3988	-0.73542		-78.5339	-0.7541		-84.3278	-0.83945
	-83.2532	-0.82696		-78.231	-0.72282		-78.4729	-0.75358		-84.3431	-0.83989
	-83.2227	-0.82743		-78.353	-0.72216		-78.4424	-0.75254		-84.1905	-0.8377
	-83.1921	-0.82978		-78.2462	-0.73343		-78.3813	-0.75358		-84.2515	-0.83858
	-83.1616	-0.83048		-78.2157	-0.73078		-78.3508	-0.75306		-84.1447	-0.83726
	-83.0853	-0.83048		-78.1699	-0.72216		-78.2593	-0.75098		-84.1447	-0.83785
	-83.0548	-0.83119		-78.1089	-0.73874		-78.2288	-0.75384		-84.0531	-0.83828
	-83.0396	-0.8326		-77.9716	-0.72083		-78.1372	-0.75202		-84.0684	-0.8396
	-82.9327	-0.83048		-77.9563	-0.72215		-78.1067	-0.74968		-83.9616	-0.83668
	-82.887	-0.82931		-77.9258	-0.72215		-77.9541	-0.7502		-84.0226	-0.83639
	-82.887	-0.82884		-77.7579	-0.71751		-77.9846	-0.74968		-83.8853	-0.83463
	-82.8412	-0.82625		-77.8037	-0.7069		-77.9541	-0.7489		-83.8853	-0.83536
	-82.7344	-0.82508		-77.7122	-0.72348		-77.8625	-0.74916		-83.9006	-0.83522
	-82.8107	-0.82602		-77.7122	-0.71951		-77.6794	-0.74552		-83.8548	-0.83434
	-82.7039	-0.82273		-77.6206	-0.71553		-77.8625	-0.74604		-83.7938	-0.83303
	-82.6886	-0.82296		-77.6359	-0.72282		-77.6489	-0.74396		-83.7175	-0.83157
	-82.6886	-0.82555		-77.468	-0.71884		-77.6794	-0.74682		-83.6869	-0.83098
	-82.5513	-0.82461		-77.4833	-0.72216		-77.6489	-0.74552		-83.5954	-0.83025
	-82.5208	-0.82625		-77.3765	-0.72349		-77.5269	-0.7463		-83.6717	-0.83069
	-82.536	-0.82367		-77.3765	-0.71884		-77.4353	-0.74396		-83.5344	-0.82865
	-82.4292	-0.82202		-77.2544	-0.71022		-77.4658	-0.7437		-83.5496	-0.82923
	-82.3682	-0.82343		-77.2391	-0.71884		-77.3132	-0.74292		-83.5344	-0.82967
	-82.4445	-0.82508		-77.1018	-0.71354		-77.3132	-0.74188		-83.5038	-0.82952
	-82.3376	-0.82061		-77.1934	-0.71818		-77.3132	-0.73954		-83.4123	-0.82879
	-82.2614	-0.82014		-76.9797	-0.70491		-77.2217	-0.7385		-83.3818	-0.82894
	-82.2461	-0.82179		-77.056	-0.71818		-77.0996	-0.73486		-83.3512	-0.82806
	-82.2156	-0.82179		-76.995	-0.70757		-77.1301	-0.73642		-83.3055	-0.82792
	-82.2003	-0.82179		-76.934	-0.69629		-77.0081	-0.73616		-83.2597	-0.8285
	-82.124	-0.82061		-76.7966	-0.69961		-77.0691	-0.7372		-83.2139	-0.82865
	-82.0935	-0.82226		-76.8577	-0.70359		-77.0081	-0.73746		-83.1224	-0.82836
	-82.002	-0.82226		-76.7051	-0.69695		-76.825	-0.73746		-83.0613	-0.82792
	-82.0172	-0.82061		-76.6593	-0.70757		-76.825	-0.73355		-83.0461	-0.8285
	-81.9867	-0.82038		-76.7203	-0.70359		-76.886	-0.73564		-83.0461	-0.82879
	-81.9104	-0.82085		-76.5983	-0.69496		-76.6724	-0.73486		-83.0156	-0.82704
	-81.8494	-0.81991		-76.4457	-0.70558		-76.6418	-0.73512		-83.0308	-0.82719
	-81.8494	-0.82202		-76.5372	-0.7089		-76.6724	-0.73668		-82.9393	-0.82719
	-81.8036	-0.82226		-76.4152	-0.70359		-76.5198	-0.73356		-82.9393	-0.82806
	-81.712	-0.8178		-76.3236	-0.70359		-76.5503	-0.7333		-82.8019	-0.82616
	-81.712	-0.81474		-76.3846	-0.70624		-76.5198	-0.73434		-82.863	-0.8266
	-81.7273	-0.81498		-76.2321	-0.70094		-76.3977	-0.73044		-82.7714	-0.82631
	-81.59	-0.81239		-76.1405	-0.68768		-76.3672	-0.73017		-82.7867	-0.82456
	-81.5442	-0.81333		-76.1405	-0.69364		-76.3977	-0.73173		-82.7104	-0.82339
	-81.6052	-0.81709		-76.1252	-0.69298		-76.2146	-0.72914		-82.573	-0.82237
	-81.4679	-0.81333		-75.9879	-0.69961		-76.2451	-0.73044		-82.6646	-0.82456
	-81.4374	-0.81216		-75.9879	-0.6943		-76.0925	-0.72991		-82.6036	-0.82514
	-81.4221	-0.81474		-75.8506	-0.69165		-76.0315	-0.72757		-82.512	-0.82412
	-81.3763	-0.81521		-75.8811	-0.69895		-75.9399	-0.72627		-82.451	-0.82237
	-81.3	-0.81404		-75.8201	-0.69563		-76.001	-0.72757		-82.451	-0.8212
	-81.3458	-0.81521		-75.8201	-0.69032		-75.8484	-0.72367		-82.3594	-0.82076
	-81.1932	-0.81028		-75.6827	-0.69033		-75.8484	-0.72575		-82.4052	-0.82281
	-81.1627	-0.80628		-75.6827	-0.69496		-75.6958	-0.72341		-82.3442	-0.8231
	-81.1475	-0.8091		-75.5759	-0.69099		-75.7263	-0.72393		-82.3594	-0.82237
	-81.0864	-0.81333		-75.5302	-0.69563		-75.7263	-0.72471		-82.2679	-0.81945
	-81.0712	-0.8178		-75.4539	-0.69563		-75.6653	-0.72575		-82.2374	-0.81799
	-81.0406	-0.81944		-75.3928	-0.68303		-75.5127	-0.72133		-82.1458	-0.81813
	-80.9033	-0.81451		-75.3928	-0.68435		-75.5737	-0.72289		-82.2068	-0.81945
	-80.9796	-0.81568		-75.3776	-0.69895		-75.4211	-0.71847		-82.0695	-0.81755
	-80.9033	-0.81404		-75.2555	-0.67905		-75.3906	-0.71873		-82.0695	-0.81609
	-80.8118	-0.81051		-75.2097	-0.67773		-75.3601	-0.71691		-81.9932	-0.81536
	-80.7507	-0.81098		-75.1945	-0.691		-75.3601	-0.71769		-81.978	-0.81492
	-80.7507	-0.81098		-75.1334	-0.68966		-75.2075	-0.71587		-81.8559	-0.81492
	-80.6592	-0.80887		-75.0724	-0.68171		-75.238	-0.71873		-81.9474	-0.81624
	-80.6439	-0.80769		-75.0114	-0.68369		-75.0244	-0.71509		-81.8101	-0.81492
	-80.6897	-0.80887		-74.9656	-0.67441		-75.116	-0.71535		-81.8254	-0.81375
	-80.5676	-0.80652		-74.9045	-0.67906		-75.0549	-0.71483		-81.7643	-0.81331
	-80.6134	-0.80699		-74.874	-0.68635		-74.9634	-0.71457		-81.7186	-0.81361
	-80.5829	-0.8084		-74.6604	-0.6837		-74.9329	-0.71275		-81.7186	-0.81331
	-80.415	-0.80816		-74.7672	-0.6711		-74.7803	-0.71015		-81.7033	-0.81302
	-80.4761	-0.80793		-74.5994	-0.67309		-74.8413	-0.71197		-81.5354	-0.81025
	-80.4303	-0.80558		-74.5994	-0.66579		-74.7192	-0.71015		-81.566	-0.8101
	-80.2777	-0.80323		-74.5078	-0.67374		-74.7498	-0.71041		-81.566	-0.80996
	-80.2777	-0.80323		-74.5231	-0.68237		-74.5056	-0.70911		-81.5354	-0.80967
	-80.2472	-0.80464		-74.401	-0.67441		-74.6277	-0.70807		-81.4439	-0.80879
	-80.2319	-0.8037		-74.4468	-0.67176		-74.5056	-0.70625		-81.4286	-0.80835
	-80.1862	-0.80135		-74.3247	-0.67707		-74.5361	-0.70755		-81.3676	-0.80791
	-80.1709	-0.80065		-74.3247	-0.6638		-74.353	-0.70625		-81.3066	-0.80631
	-80.0793	-0.79924		-74.1874	-0.66314		-74.4446	-0.70833		-81.2913	-0.80616
	-79.9878	-0.79806		-74.1874	-0.67839		-74.231	-0.70573		-81.2608	-0.8047
	-80.0183	-0.79924		-74.05	-0.65783		-74.2615	-0.70729		-81.2303	-0.80397
	-80.0183	-0.80182		-74.1111	-0.66446		-74.1394	-0.70729		-81.215	-0.8047
	-79.8505	-0.79994		-73.989	-0.66181		-74.2004	-0.70755		-81.1387	-0.80455
	-79.9573	-0.80018		-73.8975	-0.66181		-74.1089	-0.70469		-81.1082	-0.80499
	-79.8047	-0.79524		-73.928	-0.66778		-73.9868	-0.70573		-81.0929	-0.8047
	-79.7589	-0.79689		-73.8517	-0.67706		-73.9258	-0.70287		-80.9556	-0.80251
	-79.7894	-0.79924		-73.7144	-0.66115		-73.9868	-0.70261		-80.9861	-0.80163
	-79.7284	-0.79877		-73.7449	-0.67573		-73.7427	-0.70105		-80.9709	-0.80178
	-79.6216	-0.79877		-73.6228	-0.67375		-73.8647	-0.70183		-80.8946	-0.80178
	-79.6216	-0.799		-73.5923	-0.6638		-73.8342	-0.70053		-80.8335	-0.80105
	-79.5911	-0.79595		-73.5923	-0.65717		-73.6816	-0.70131		-80.8488	-0.80003
	-79.5453	-0.7936		-73.5618	-0.67972		-73.5901	-0.69819		-80.7725	-0.79857
	-79.5148	-0.79219		-73.4244	-0.65783		-73.6816	-0.69897		-80.742	-0.79828
	-79.4537	-0.7943		-73.4092	-0.65916		-73.4375	-0.69793		-80.6962	-0.79901
	-79.3774	-0.79595		-73.3481	-0.66181		-73.5291	-0.69741		-80.742	-0.79959
	-79.408	-0.79736		-73.2108	-0.64921		-73.4375	-0.69559		-80.6047	-0.79667
	-79.2706	-0.7936		-73.2719	-0.65452		-73.3765	-0.69715		-80.6047	-0.79696
	-79.3011	-0.79524		-73.104	-0.6565		-73.3154	-0.69559		-80.4979	-0.79521
	-79.2401	-0.79524		-73.0887	-0.64789		-73.2849	-0.69637		-80.4673	-0.79433
	-79.2401	-0.79289		-73.0582	-0.64987		-73.1934	-0.69559		-80.4521	-0.79477
	-79.118	-0.78913		-73.043	-0.65385		-73.0713	-0.69273		-80.4826	-0.79638
	-79.1486	-0.78937		-72.8904	-0.65253		-73.1934	-0.69481		-80.2995	-0.79579
	-79.0417	-0.7889		-72.9362	-0.65651		-73.0103	-0.69403		-80.3453	-0.79623
	-78.9807	-0.78867		-72.7836	-0.64987		-72.9797	-0.69299		-80.2385	-0.79375
	-78.9655	-0.79172		-72.8446	-0.66049		-72.9797	-0.69299		-80.269	-0.79316
	-78.996	-0.79336		-72.692	-0.65053		-72.8271	-0.69273		-80.2232	-0.792
	-78.8434	-0.78913		-72.7225	-0.65784		-72.7356	-0.68935		-80.1774	-0.79185
	-78.8739	-0.78819		-72.5394	-0.65584		-72.7356	-0.68961		-80.1164	-0.79098
	-78.7976	-0.78561		-72.6462	-0.66049		-72.7051	-0.68987		-80.1316	-0.792
	-78.7518	-0.78303		-72.4631	-0.65054		-72.644	-0.68701		-80.1011	-0.792
	-78.7518	-0.78303		-72.4784	-0.64987		-72.522	-0.68441		-79.9943	-0.79083
	-78.6755	-0.78303		-72.4174	-0.64324		-72.6135	-0.68571		-79.9943	-0.78937
	-78.6298	-0.78232		-72.3716	-0.64656		-72.3999	-0.68259		-79.9485	-0.78776
	-78.5992	-0.7835		-72.3258	-0.6512		-72.4915	-0.68337		-79.918	-0.78703
	-78.5687	-0.78373		-72.2495	-0.64921		-72.3083	-0.68285		-79.857	-0.78674
	-78.5229	-0.78397		-72.1885	-0.64192		-72.3083	-0.68415		-79.857	-0.78703
	-78.4314	-0.78444		-72.1122	-0.65053		-72.3083	-0.68363		-79.7654	-0.78616
	-78.4314	-0.78608		-72.0969	-0.64656		-72.2473	-0.68441		-79.7502	-0.78645
	-78.3856	-0.78326		-72.0511	-0.65121		-72.0947	-0.68077		-79.6891	-0.78513
	-78.3551	-0.7842		-71.9596	-0.64125		-72.1863	-0.68285		-79.7044	-0.78513
	-78.3246	-0.78303		-71.9443	-0.64523		-72.0337	-0.68025		-79.6739	-0.78557
	-78.2178	-0.78021		-71.868	-0.6386		-72.0032	-0.67973		-79.5976	-0.78572
	-78.1873	-0.77856		-71.7765	-0.65253		-71.9727	-0.67999		-79.5365	-0.78426
	-78.172	-0.77927		-71.7765	-0.6406		-71.8811	-0.67999		-79.4755	-0.78294
	-78.1567	-0.77833		-71.6239	-0.62998		-71.759	-0.67687		-79.4297	-0.78265
	-78.0042	-0.77457		-71.6392	-0.63131		-71.8201	-0.67843		-79.445	-0.78265
	-78.0957	-0.77856		-71.5476	-0.63528		-71.698	-0.67791		-79.384	-0.78207
	-78.0194	-0.77786		-71.6086	-0.63462		-71.637	-0.67687		-79.384	-0.78134
	-77.9126	-0.77433		-71.4103	-0.6333		-71.637	-0.67713		-79.2314	-0.77944
	-77.9584	-0.7748		-71.4255	-0.63595		-71.5149	-0.67583		-79.2466	-0.77959
	-77.8973	-0.77386		-71.3645	-0.63131		-71.5149	-0.67739		-79.2466	-0.77988
	-77.7753	-0.77175		-71.3035	-0.63661		-71.4844	-0.67765		-79.2009	-0.77944
	-77.821	-0.77316		-71.2729	-0.63595		-71.3623	-0.67401		-79.0635	-0.77754
	-77.7295	-0.77198		-71.2424	-0.62268		-71.2402	-0.67349		-79.1398	-0.77856
	-77.6685	-0.77175		-71.0898	-0.62733		-71.2097	-0.67375		-79.0483	-0.77915
	-77.6685	-0.7748		-71.1204	-0.63197		-71.1182	-0.67297		-79.0025	-0.77944
	-77.6837	-0.77574		-70.9983	-0.62468		-71.2097	-0.67453		-78.9262	-0.77842
	-77.5311	-0.77316		-71.0135	-0.63595		-71.1487	-0.67115		-78.9415	-0.77856
	-77.5464	-0.77504		-70.8762	-0.62865		-71.0266	-0.67115		-78.8346	-0.77681
	-77.4701	-0.77527		-70.9067	-0.62534		-70.9961	-0.66907		-78.8652	-0.77696
	-77.4396	-0.77621		-70.8152	-0.62667		-70.9961	-0.67063		-78.8499	-0.77813
	-77.4091	-0.77715		-70.8152	-0.63396		-70.7825	-0.66777		-78.7736	-0.779
	-77.4243	-0.77668		-70.7084	-0.62003		-70.874	-0.66933		-78.8194	-0.77813
	-77.287	-0.77527		-70.6168	-0.62335		-70.7825	-0.66595		-78.6973	-0.77418
	-77.3022	-0.77457		-70.6168	-0.62799		-70.752	-0.66673		-78.6515	-0.77331
	-77.3328	-0.77316		-70.5253	-0.6207		-70.5994	-0.66673		-78.6515	-0.77374
	-77.2107	-0.77081		-70.51	-0.62136		-70.6604	-0.66725		-78.5752	-0.77301
	-77.1802	-0.7694		-70.4032	-0.62534		-70.4163	-0.66361		-78.4532	-0.77214
	-77.1649	-0.7687		-70.3574	-0.6187		-70.5383	-0.66725		-78.5752	-0.77477
	-77.0123	-0.76611		-70.3116	-0.61472		-70.4468	-0.66335		-78.4532	-0.77447
	-77.0428	-0.76776		-70.2964	-0.62401		-70.4163	-0.66309		-78.4379	-0.77506
	-76.9971	-0.76517		-70.1438	-0.61472		-70.2942	-0.66075		-78.3769	-0.77433
	-76.9208	-0.76846		-70.1896	-0.6207		-70.2332	-0.66101		-78.3921	-0.77418
	-76.875	-0.76893		-70.098	-0.6313		-70.2332	-0.66257		-78.3006	-0.77491
	-76.875	-0.76752		-70.037	-0.62003		-70.2026	-0.66283		-78.3311	-0.77433
	-76.7224	-0.764		-70.0217	-0.62468		-70.1111	-0.65997		-78.1785	-0.77243
	-76.7682	-0.7647		-69.9607	-0.61937		-70.05	-0.65893		-78.148	-0.7717
	-76.7377	-0.76376		-69.7776	-0.61208		-69.989	-0.65763		-78.209	-0.77301
	-76.6614	-0.76376		-69.8539	-0.62202		-69.989	-0.65971		-78.1175	-0.77141
	-76.5698	-0.76188		-69.7471	-0.62467		-69.8669	-0.65659		-77.9954	-0.77009
	-76.6309	-0.76588		-69.7013	-0.62136		-69.7754	-0.65685		-78.0412	-0.7698
	-76.4783	-0.76212		-69.6708	-0.61539		-69.8059	-0.65763		-77.9802	-0.76688
	-76.4783	-0.764		-69.6097	-0.61804		-69.7449	-0.65529		-77.9496	-0.76557
	-76.5088	-0.76564		-69.5182	-0.60677		-69.6838	-0.65503		-77.8581	-0.76469
	-76.4478	-0.76423		-69.564	-0.62203		-69.5313	-0.65425		-77.9191	-0.76528
	-76.3562	-0.76376		-69.4572	-0.61804		-69.6838	-0.65503		-77.7665	-0.76498
	-76.3562	-0.76376		-69.3351	-0.60412		-69.4702	-0.65425		-77.8428	-0.76674
	-76.2494	-0.76071		-69.3656	-0.61009		-69.3787	-0.65294		-77.7208	-0.76644
	-76.2952	-0.76165		-69.3198	-0.62601		-69.4702	-0.65191		-77.6902	-0.76586
	-76.2494	-0.76259		-69.1978	-0.60213		-69.3787	-0.65373		-77.6597	-0.76484
	-76.1731	-0.76165		-69.1672	-0.61008		-69.1956	-0.65191		-77.6445	-0.76265
	-76.1121	-0.75906		-69.0757	-0.61075		-69.3176	-0.65268		-77.5682	-0.76236
	-76.1121	-0.75977		-69.0299	-0.6134		-69.1345	-0.65009		-77.5529	-0.76382
	-76.0815	-0.7593		-69.0146	-0.60545		-69.104	-0.64904		-77.4919	-0.76265
	-75.99	-0.75765		-68.9536	-0.61605		-69.1345	-0.64904		-77.4308	-0.76177
	-75.929	-0.75836		-68.8773	-0.60213		-69.043	-0.64904		-77.4461	-0.76162
	-75.9442	-0.75953		-68.8315	-0.60412		-68.7988	-0.64488		-77.4308	-0.76148
	-75.8374	-0.75812		-68.7858	-0.61008		-69.043	-0.64696		-77.3088	-0.75987
	-75.8221	-0.75883		-68.6332	-0.59616		-68.7988	-0.64462		-77.3088	-0.75929
	-75.7764	-0.75977		-68.74	-0.59682		-68.7683	-0.6441		-77.324	-0.75914
	-75.7001	-0.75883		-68.5569	-0.59683		-68.7683	-0.64254		-77.1714	-0.75754
	-75.7306	-0.7593		-68.5416	-0.59748		-68.6768	-0.64358		-77.1562	-0.75812
	-75.6696	-0.75812		-68.4501	-0.58621		-68.6157	-0.6415		-77.1562	-0.759
	-75.6238	-0.75507		-68.4806	-0.59284		-68.6768	-0.64306		-77.0188	-0.7571
	-75.578	-0.75107		-68.328	-0.59616		-68.5242	-0.64098		-77.1104	-0.75754
	-75.5933	-0.75107		-68.4196	-0.59285		-68.4631	-0.63994		-77.0951	-0.75812
	-75.4712	-0.75389		-68.2365	-0.58688		-68.3411	-0.63656		-76.9273	-0.75651
	-75.4865	-0.75601		-68.267	-0.59085		-68.4326	-0.63994		-76.9883	-0.75724
	-75.4102	-0.75601		-68.1296	-0.58489		-68.28	-0.63708		-76.8815	-0.75578
	-75.3644	-0.75202		-68.1754	-0.59682		-68.3105	-0.63812		-76.851	-0.75476
	-75.3033	-0.75131		-68.0076	-0.5902		-68.2495	-0.63838		-76.7594	-0.75286
	-75.3186	-0.75155		-68.0381	-0.59153		-68.0969	-0.63552		-76.8205	-0.75418
	-75.2423	-0.74802		-67.8702	-0.57892		-68.0969	-0.635		-76.6679	-0.75316
	-75.2271	-0.74708		-67.9465	-0.5935		-68.0664	-0.63448		-76.7289	-0.75403
	-75.1202	-0.74661		-67.8855	-0.58489		-67.8528	-0.63214		-76.6984	-0.75257
	-75.1355	-0.74638		-67.7482	-0.58289		-67.9138	-0.63266		-76.6526	-0.7514
	-75.0439	-0.7445		-67.7939	-0.58356		-67.9443	-0.63396		-76.5916	-0.75126
	-75.0592	-0.74614		-67.6871	-0.5902		-67.7307	-0.63032		-76.6221	-0.75184
	-74.9829	-0.74732		-67.5956	-0.58355		-67.7612	-0.62902		-76.5153	-0.74965
	-74.8608	-0.74426		-67.5193	-0.58555		-67.7002	-0.62928		-76.4848	-0.74834
	-74.9677	-0.74426		-67.5651	-0.58025		-67.6086	-0.62824		-76.4543	-0.74746
	-74.8761	-0.74426		-67.443	-0.57561		-67.5476	-0.62668		-76.3932	-0.74717
	-74.7998	-0.74379		-67.382	-0.5829		-67.6086	-0.6285		-76.3169	-0.74673
	-74.8151	-0.74473		-67.382	-0.58688		-67.3645	-0.6259		-76.3169	-0.74659
	-74.7388	-0.74661		-67.2751	-0.58555		-67.4561	-0.62798		-76.2101	-0.74396
	-74.6777	-0.74661		-67.2141	-0.5882		-67.3645	-0.62694		-76.2101	-0.7444
	-74.6014	-0.74614		-67.2751	-0.58422		-67.3035	-0.62694		-76.1796	-0.74542
	-74.6625	-0.74873		-67.031	-0.57361		-67.2729	-0.62668		-76.1338	-0.74542
	-74.5251	-0.74544		-67.0768	-0.58821		-67.334	-0.62824		-76.0575	-0.74542
	-74.5404	-0.74591		-67.031	-0.58356		-67.0898	-0.6246		-76.027	-0.74542
	-74.4489	-0.74356		-66.97	-0.57693		-67.2119	-0.62694		-76.0575	-0.74673
	-74.4489	-0.74238		-66.8174	-0.5882		-67.0898	-0.62642		-75.9202	-0.74527
	-74.3573	-0.74121		-66.8937	-0.58356		-66.9983	-0.6246		-76.0118	-0.74542
	-74.342	-0.74332		-66.8021	-0.57361		-66.9373	-0.622		-75.8592	-0.74396
	-74.2963	-0.74356		-66.7716	-0.58356		-66.9067	-0.62174		-75.8744	-0.7444
	-74.2963	-0.7405		-66.6801	-0.57693		-66.7847	-0.61784		-75.7981	-0.74396
	-74.2047	-0.73768		-66.7106	-0.5756		-66.8457	-0.61862		-75.7829	-0.74396
	-74.1895	-0.73651		-66.5427	-0.57759		-66.7236	-0.61758		-75.6456	-0.74235
	-74.1589	-0.73627		-66.5885	-0.57891		-66.571	-0.61732		-75.7219	-0.74454
	-74.1589	-0.73792		-66.4664	-0.56433		-66.571	-0.61836		-75.6608	-0.74367
	-74.0369	-0.73533		-66.3901	-0.57362		-66.6016	-0.61784		-75.6456	-0.74264
	-74.0063	-0.73393		-66.3138	-0.57163		-66.51	-0.61602		-75.554	-0.74191
	-74.0216	-0.73345		-66.2528	-0.57163		-66.4795	-0.61654		-75.6456	-0.74323
	-73.8995	-0.73322		-66.2986	-0.56964		-66.4185	-0.61472		-75.4625	-0.74045
	-73.8538	-0.73416		-66.2223	-0.57825		-66.3269	-0.61446		-75.4625	-0.73972
	-73.869	-0.73228		-66.1613	-0.56101		-66.2048	-0.6129		-75.4167	-0.73812
	-73.7622	-0.72993		-66.0697	-0.56897		-66.2048	-0.6129		-75.3556	-0.73695
	-73.7317	-0.73087		-66.085	-0.57295		-66.2048	-0.6142		-75.3556	-0.73724
	-73.7775	-0.73275		-65.9476	-0.5703		-66.1133	-0.61316		-75.3099	-0.7368
	-73.7012	-0.73299		-65.9781	-0.56565		-66.0522	-0.61316		-75.2031	-0.73563
	-73.6401	-0.73299		-65.8561	-0.57626		-65.9607	-0.61316		-75.2488	-0.73797
	-73.5944	-0.73064		-65.8408	-0.56765		-65.8386	-0.6116		-75.2031	-0.73797
	-73.5638	-0.72758		-65.7798	-0.57163		-65.8997	-0.61108		-75.1268	-0.73607
	-73.4418	-0.72429		-65.7645	-0.57892		-65.8386	-0.61108		-75.0962	-0.73636
	-73.5333	-0.72758		-65.5356	-0.56565		-65.7166	-0.61082		-75.0657	-0.73549
	-73.3807	-0.72547		-65.673	-0.56764		-65.7776	-0.61004		-75.0199	-0.73505
	-73.396	-0.7257		-65.4746	-0.56831		-65.5334	-0.60796		-74.9589	-0.73476
	-73.3655	-0.725		-65.4899	-0.55638		-65.686	-0.61082		-74.9589	-0.73549
	-73.2892	-0.72476		-65.3983	-0.56101		-65.5334	-0.60744		-74.8521	-0.7349
	-73.2281	-0.72382		-65.4136	-0.56035		-65.5334	-0.60744		-74.8826	-0.7349
	-73.3044	-0.72711		-65.2762	-0.54908		-65.3198	-0.60224		-74.8216	-0.73315
	-73.1519	-0.725		-65.322	-0.56234		-65.5029	-0.60458		-74.7605	-0.73125
	-73.1366	-0.72735		-65.2152	-0.57096		-65.2893	-0.60198		-74.73	-0.73096
	-73.0756	-0.72688		-65.2	-0.55969		-65.3198	-0.60302		-74.73	-0.73111
	-73.0756	-0.72547		-65.1237	-0.55505		-65.1672	-0.59964		-74.6385	-0.73023
	-72.9382	-0.72288		-65.0626	-0.56698		-65.2588	-0.60198		-74.6843	-0.73023
	-72.9993	-0.72335		-64.9406	-0.54842		-65.0452	-0.5986		-74.5317	-0.72863
	-72.8772	-0.721		-64.9558	-0.56433		-65.0757	-0.59938		-74.5622	-0.72921
	-72.8772	-0.72288		-64.849	-0.54842		-64.9841	-0.59886		-74.4554	-0.7279
	-72.7399	-0.72194		-64.8185	-0.55041		-64.9536	-0.60094		-74.4706	-0.72775
	-72.8162	-0.72359		-64.7574	-0.55041		-64.9231	-0.59782		-74.3638	-0.72556
	-72.7399	-0.72147		-64.6964	-0.563		-64.8315	-0.59704		-74.3943	-0.72687
	-72.6636	-0.72053		-64.6201	-0.53714		-64.801	-0.59548		-74.3486	-0.72658
	-72.7094	-0.72335		-64.6659	-0.55239		-64.74	-0.59418		-74.318	-0.72614
	-72.5873	-0.721		-64.5591	-0.55571		-64.6179	-0.59574		-74.2417	-0.72439
	-72.5415	-0.72006		-64.4675	-0.53847		-64.6179	-0.59574		-74.257	-0.72585
	-72.5568	-0.72077		-64.5133	-0.54377		-64.5874	-0.59418		-74.1197	-0.72395
	-72.4347	-0.71889		-64.3302	-0.5451		-64.4958	-0.59314		-74.1655	-0.72454
	-72.4042	-0.7196		-64.3149	-0.54046		-64.4348	-0.59158		-74.0892	-0.72424
	-72.45	-0.72241		-64.2997	-0.5398		-64.4043	-0.5921		-74.0586	-0.72454
	-72.3889	-0.72124		-64.2386	-0.54908		-64.3738	-0.59366		-73.9671	-0.72366
	-72.2974	-0.71607		-64.1013	-0.53714		-64.2517	-0.59366		-73.9671	-0.72278
	-72.2974	-0.7156		-64.1471	-0.54311		-64.1907	-0.58924		-73.8908	-0.72132
	-72.2363	-0.71419		-64.0098	-0.54443		-64.2517	-0.59158		-73.9061	-0.72132
	-72.16	-0.71396		-64.0555	-0.54245		-64.1296	-0.59184		-73.8755	-0.72074
	-72.16	-0.7156		-63.9487	-0.54178		-64.0076	-0.58924		-73.8145	-0.72074
	-72.1143	-0.71255		-63.9029	-0.54112		-64.0991	-0.59028		-73.7229	-0.7203
	-72.038	-0.71067		-63.7961	-0.53581		-63.8245	-0.58664		-73.7992	-0.72074
	-72.0532	-0.71208		-63.7961	-0.54576		-64.0076	-0.58846		-73.6467	-0.71738
	-71.9464	-0.71161		-63.7351	-0.53781		-63.855	-0.58768		-73.6467	-0.71767
	-71.8854	-0.70879		-63.6893	-0.53979		-63.855	-0.5882		-73.6619	-0.72001
	-71.9006	-0.70926		-63.6435	-0.54111		-63.7024	-0.58456		-73.5398	-0.71928
	-71.8243	-0.70714		-63.5215	-0.53515		-63.8245	-0.58664		-73.5398	-0.7187
	-71.7938	-0.7062		-63.5367	-0.53914		-63.5803	-0.58274		-73.433	-0.71782
	-71.8091	-0.70738		-63.4605	-0.54311		-63.4888	-0.5817		-73.4483	-0.71797
	-71.7175	-0.70832		-63.3689	-0.52587		-63.6108	-0.58274		-73.372	-0.71753
	-71.5955	-0.70667		-63.3536	-0.53913		-63.4583	-0.58248		-73.4941	-0.71943
	-71.6718	-0.70785		-63.3231	-0.52719		-63.3057	-0.57988		-73.3262	-0.71724
	-71.6107	-0.70808		-63.2011	-0.53581		-63.4277	-0.58222		-73.311	-0.7168
	-71.5344	-0.70667		-63.1705	-0.53714		-63.3362	-0.5791		-73.2499	-0.71738
	-71.5039	-0.70526		-63.1248	-0.53648		-63.2446	-0.57753		-73.2804	-0.71709
	-71.4429	-0.70479		-63.0332	-0.52388		-63.2141	-0.57754		-73.1279	-0.71505
	-71.3971	-0.70315		-63.0332	-0.53581		-63.1531	-0.57805		-73.2347	-0.71373
	-71.4276	-0.70456		-62.9874	-0.53184		-63.031	-0.57753		-73.0973	-0.71183
	-71.3361	-0.70362		-62.8501	-0.53184		-63.1226	-0.57988		-73.1126	-0.71271
	-71.2445	-0.69939		-62.8806	-0.53847		-62.9395	-0.57779		-72.9753	-0.71198
	-71.2598	-0.70174		-62.728	-0.52786		-62.8784	-0.57468		-72.9905	-0.71256
	-71.1987	-0.70503		-62.7585	-0.53515		-62.9395	-0.57571		-72.8837	-0.71198
	-71.1682	-0.70526		-62.606	-0.52719		-62.7869	-0.57389		-72.9448	-0.71271
	-71.1072	-0.70526		-62.6823	-0.5325		-62.7563	-0.57259		-72.8074	-0.71125
	-71.153	-0.70644		-62.5297	-0.52255		-62.8174	-0.57233		-72.7922	-0.71125
	-71.0156	-0.70315		-62.4992	-0.54841		-62.6648	-0.57129		-72.7159	-0.70935
	-70.9698	-0.70103		-62.4839	-0.52587		-62.5122	-0.57025		-72.7922	-0.71096
	-70.9851	-0.70033		-62.4534	-0.52719		-62.6648	-0.57285		-72.7159	-0.7111
	-70.863	-0.69657		-62.316	-0.53118		-62.4817	-0.56999		-72.6854	-0.70891
	-70.9088	-0.69798		-62.3618	-0.5378		-62.4817	-0.57051		-72.6396	-0.70702
	-70.802	-0.7015		-62.1787	-0.51459		-62.4817	-0.57025		-72.5785	-0.70512
	-70.802	-0.70573		-62.1177	-0.52852		-62.2986	-0.56843		-72.5785	-0.70672
	-70.7257	-0.70221		-62.1787	-0.53051		-62.2375	-0.56661		-72.5022	-0.70585
	-70.741	-0.70057		-62.1177	-0.52852		-62.3291	-0.56687		-72.4107	-0.70453
	-70.5884	-0.69845		-62.0261	-0.52985		-62.1155	-0.56323		-72.3802	-0.70409
	-70.6189	-0.69986		-61.9956	-0.53382		-62.146	-0.56609		-72.4412	-0.70556
	-70.5731	-0.70033		-61.904	-0.52123		-61.9934	-0.56349		-72.3649	-0.70424
	-70.5579	-0.69986		-61.843	-0.52852		-61.9019	-0.56297		-72.3191	-0.70278
	-70.4663	-0.69822		-61.7972	-0.52388		-61.9019	-0.56297		-72.3191	-0.70293
	-70.4816	-0.69845		-61.7515	-0.52653		-61.9629	-0.56427		-72.2276	-0.70322
	-70.4053	-0.69516		-61.6599	-0.51592		-61.7798	-0.56167		-72.1818	-0.70307
	-70.3595	-0.69211		-61.6904	-0.53581		-61.8103	-0.56297		-72.1666	-0.70307
	-70.3748	-0.69281		-61.5989	-0.51658		-61.7188	-0.56323		-72.075	-0.70161
	-70.329	-0.69234		-61.4921	-0.51791		-61.6882	-0.56349		-72.0903	-0.70117
	-70.2374	-0.69046		-61.4616	-0.52322		-61.4746	-0.56219		-72.014	-0.69913
	-70.2527	-0.69164		-61.4005	-0.51128		-61.5356	-0.56089		-71.9987	-0.69869
	-70.1154	-0.69117		-61.4005	-0.5073		-61.5051	-0.55933		-71.8614	-0.69738
	-70.1001	-0.69493		-61.2784	-0.52057		-61.4441	-0.55829		-71.9072	-0.69811
	-70.1001	-0.69822		-61.2632	-0.51327		-61.4136	-0.55699		-71.9072	-0.69694
	-70.0848	-0.69751		-61.1869	-0.51592		-61.322	-0.55491		-71.8461	-0.69738
	-69.9933	-0.69352		-61.1869	-0.52786		-61.2	-0.55335		-71.7851	-0.69694
	-69.9628	-0.69234		-61.0648	-0.50531		-61.261	-0.55465		-71.6935	-0.6965
	-69.9017	-0.68999		-61.0343	-0.51128		-61.1694	-0.55439		-71.6783	-0.69665
	-69.8102	-0.68882		-61.0038	-0.51857		-61.1084	-0.55361		-71.724	-0.69767
	-69.8407	-0.6907		-60.9427	-0.51194		-61.0779	-0.55179		-71.5867	-0.69533
	-69.7797	-0.69117		-60.8359	-0.51924		-60.9558	-0.55205		-71.5867	-0.69621
	-69.7034	-0.68835		-60.8207	-0.51592		-60.9863	-0.55257		-71.5409	-0.69606
	-69.6423	-0.68741		-60.7291	-0.50531		-60.8948	-0.55127		-71.4952	-0.69606
	-69.6881	-0.69117		-60.7291	-0.51194		-60.8337	-0.55231		-71.4189	-0.6946
	-69.5966	-0.6907		-60.6376	-0.50995		-60.7117	-0.55075		-71.4494	-0.69504
	-69.5508	-0.69046		-60.5765	-0.50531		-60.8337	-0.55205		-71.2815	-0.69139
	-69.5203	-0.69046		-60.5155	-0.50332		-60.6506	-0.55205		-71.3884	-0.69314
	-69.4745	-0.68835		-60.4545	-0.51128		-60.6201	-0.55335		-71.3273	-0.69241
	-69.3677	-0.68764		-60.4239	-0.50332		-60.5286	-0.54919		-71.251	-0.69227
	-69.444	-0.69093		-60.3629	-0.5146		-60.5286	-0.54919		-71.19	-0.693
	-69.3677	-0.68929		-60.3019	-0.51062		-60.437	-0.54919		-71.2052	-0.69285
	-69.3066	-0.68529		-60.2866	-0.50465		-60.3455	-0.54789		-71.1747	-0.69022
	-69.2914	-0.68623		-60.2103	-0.50862		-60.3455	-0.54763		-71.0221	-0.68832
	-69.2151	-0.68741		-60.1035	-0.50863		-60.3455	-0.54893		-71.1442	-0.68935
	-69.1083	-0.68647		-60.1188	-0.4947		-60.1318	-0.54581		-70.9611	-0.68832
	-69.1693	-0.68741		-60.0577	-0.50929		-60.2844	-0.54789		-70.9611	-0.69008
	-69.093	-0.68295		-59.9357	-0.50995		-60.1013	-0.54607		-70.9458	-0.69022
	-69.0472	-0.68318		-59.8289	-0.49138		-60.0403	-0.54503		-70.9001	-0.68847
	-68.9557	-0.68248		-59.8899	-0.49735		-60.0098	-0.54321		-70.778	-0.68745
	-69.0167	-0.68529		-59.7373	-0.50465		-59.9793	-0.54425		-70.9001	-0.69008
	-68.8794	-0.68341		-59.8441	-0.49005		-59.7961	-0.54295		-70.7322	-0.6873
	-68.8947	-0.68295		-59.7068	-0.4947		-59.9487	-0.54399		-70.7017	-0.68672
	-68.8489	-0.68107		-59.6457	-0.50133		-59.7656	-0.54139		-70.7322	-0.68803
	-68.8336	-0.68271		-59.5847	-0.4947		-59.6435	-0.54191		-70.6865	-0.68686
	-68.7573	-0.68318		-59.6	-0.49536		-59.7351	-0.54347		-70.5339	-0.68526
	-68.7726	-0.68412		-59.4474	-0.49802		-59.613	-0.54269		-70.6407	-0.68643
	-68.62	-0.67989		-59.4321	-0.49338		-59.5215	-0.53905		-70.5491	-0.68511
	-68.6505	-0.68107		-59.3406	-0.4947		-59.552	-0.53931		-70.4881	-0.68438
	-68.5742	-0.6813		-59.2948	-0.49669		-59.3689	-0.53697		-70.5033	-0.68453
	-68.4827	-0.67919		-59.2795	-0.4894		-59.3994	-0.53593		-70.4118	-0.6838
	-68.4979	-0.67966		-59.249	-0.49072		-59.4299	-0.53671		-70.3202	-0.68248
	-68.4827	-0.67684		-59.127	-0.48674		-59.2773	-0.53567		-70.366	-0.68248
	-68.3148	-0.67355		-59.0812	-0.49603		-59.2163	-0.53359		-70.3202	-0.68321
	-68.3911	-0.67519		-59.0964	-0.4894		-59.1858	-0.53437		-70.2134	-0.68424
	-68.3148	-0.67237		-58.9286	-0.48011		-59.1553	-0.53359		-70.2134	-0.68424
	-68.2233	-0.67355		-58.9591	-0.48608		-58.9417	-0.52995		-70.2134	-0.68424
	-68.2843	-0.67754		-58.8218	-0.48409		-59.1553	-0.53359		-70.0761	-0.68278
	-68.208	-0.67848		-58.8523	-0.48277		-58.9417	-0.53229		-70.1219	-0.68219
	-68.1317	-0.67825		-58.776	-0.49868		-58.8196	-0.53021		-70.0608	-0.68029
	-68.0859	-0.68036		-58.7607	-0.47878		-58.9111	-0.53099		-70.0151	-0.67971
	-68.0707	-0.68036		-58.6387	-0.48077		-58.8196	-0.53021		-70.0151	-0.68015
	-68.0402	-0.67919		-58.6539	-0.48144		-58.667	-0.52657		-69.9693	-0.67971
	-67.9791	-0.67707		-58.5776	-0.47879		-58.7891	-0.52917		-69.893	-0.67781
	-67.9639	-0.67543		-58.425	-0.47812		-58.5449	-0.52631		-69.893	-0.67854
	-67.8571	-0.67355		-58.4556	-0.48674		-58.4839	-0.52527		-69.8167	-0.67883
	-67.8876	-0.67308		-58.4098	-0.47547		-58.4839	-0.52449		-69.7709	-0.67737
	-67.8418	-0.6712		-58.2419	-0.4768		-58.4839	-0.52579		-69.7099	-0.67767
	-67.7655	-0.66885		-58.364	-0.48542		-58.2703	-0.52293		-69.7099	-0.67752
	-67.674	-0.66932		-58.2267	-0.47746		-58.3923	-0.52527		-69.6946	-0.67708
	-67.735	-0.67308		-58.1656	-0.47613		-58.2092	-0.52267		-69.5878	-0.67489
	-67.5977	-0.67143		-58.1046	-0.4768		-58.1482	-0.52163		-69.5573	-0.67372
	-67.6282	-0.67331		-58.1351	-0.48343		-58.2092	-0.52215		-69.5268	-0.67314
	-67.5519	-0.67261		-57.9062	-0.46817		-58.1787	-0.52319		-69.4352	-0.6727
	-67.5214	-0.67237		-57.9673	-0.48077		-58.0261	-0.52189		-69.4505	-0.67285
	-67.4908	-0.67143		-57.9215	-0.46552		-58.1177	-0.52241		-69.4352	-0.67212
	-67.4146	-0.67002		-57.8452	-0.47613		-57.9651	-0.51981		-69.3895	-0.67139
	-67.4298	-0.66908		-57.7537	-0.47746		-57.843	-0.52007		-69.4047	-0.67226
	-67.2925	-0.66673		-57.7994	-0.47879		-57.9346	-0.52007		-69.2216	-0.66978
	-67.323	-0.66744		-57.6316	-0.46486		-57.8125	-0.51747		-69.2826	-0.66963
	-67.2467	-0.66556		-57.5858	-0.47812		-57.6599	-0.51669		-69.2521	-0.67095
	-67.2162	-0.66556		-57.5706	-0.47215		-57.6294	-0.51851		-69.1911	-0.67109
	-67.2009	-0.6665		-57.5248	-0.47083		-57.5378	-0.51617		-69.0538	-0.66993
	-67.1246	-0.66368		-57.4485	-0.47613		-57.5378	-0.51591		-69.1758	-0.67168
	-67.0636	-0.66039		-57.4485	-0.47812		-57.6599	-0.51773		-69.069	-0.66978
	-67.0789	-0.66251		-57.3417	-0.46022		-57.4463	-0.51513		-69.008	-0.6689
	-66.972	-0.6611		-57.2501	-0.46884		-57.4158	-0.51539		-68.9164	-0.66832
	-66.8958	-0.66227		-57.2654	-0.4642		-57.3852	-0.51513		-68.9469	-0.66817
	-66.8805	-0.66415		-57.1128	-0.46353		-57.3242	-0.51383		-68.7944	-0.66701
	-66.8805	-0.66603		-57.0975	-0.46287		-57.2022	-0.51123		-68.8554	-0.66642
	-66.7737	-0.66298		-57.0212	-0.47415		-57.2022	-0.51123		-68.8096	-0.66394
	-66.7889	-0.66016		-57.0518	-0.46685		-57.0801	-0.51019		-68.7638	-0.66277
	-66.7126	-0.6571		-56.9144	-0.46287		-57.1716	-0.51045		-68.8096	-0.66365
	-66.6974	-0.65922		-56.9602	-0.4695		-57.019	-0.50863		-68.7181	-0.66336
	-66.6516	-0.6611		-56.7618	-0.45093		-56.9885	-0.50785		-68.657	-0.66204
	-66.6516	-0.66039		-56.8687	-0.46486		-56.897	-0.50759		-68.6418	-0.66204
	-66.5448	-0.65593		-56.7008	-0.46751		-56.8665	-0.50733		-68.5502	-0.66204
	-66.5906	-0.65875		-56.7161	-0.46221		-56.7749	-0.50525		-68.5044	-0.66263
	-66.4532	-0.65804		-56.5787	-0.45558		-56.8359	-0.50551		-68.5502	-0.66277
	-66.4532	-0.65781		-56.655	-0.46618		-56.6833	-0.50343		-68.4739	-0.6619
	-66.3464	-0.6571		-56.4567	-0.45159		-56.6833	-0.50343		-68.4281	-0.66175
	-66.377	-0.65898		-56.4719	-0.46088		-56.5002	-0.50161		-68.3976	-0.66219
	-66.2854	-0.65757		-56.3346	-0.45491		-56.5918	-0.50265		-68.3213	-0.66102
	-66.3159	-0.65687		-56.3804	-0.4569		-56.4697	-0.50161		-68.2756	-0.65956
	-66.2854	-0.65499		-56.2736	-0.46022		-56.4392	-0.50213		-68.2756	-0.65912
	-66.1938	-0.65428		-56.243	-0.46154		-56.3477	-0.49797		-68.2298	-0.66
	-66.1176	-0.65522		-56.2278	-0.45557		-56.3171	-0.49901		-68.184	-0.65985
	-66.1328	-0.65499		-56.1515	-0.45756		-56.2866	-0.50031		-68.1382	-0.65854
	-66.0565	-0.65405		-56.0599	-0.45226		-56.2256	-0.50004		-68.1077	-0.65868
	-66.0107	-0.65123		-56.0752	-0.45093		-56.134	-0.499		-68.0009	-0.65751
	-65.9802	-0.65123		-55.9836	-0.44696		-56.1035	-0.49953		-68.0467	-0.65927
	-66.026	-0.65287		-55.8463	-0.44961		-56.073	-0.49823		-67.9551	-0.65883
	-65.8887	-0.65146		-55.9379	-0.44298		-56.012	-0.49823		-67.9551	-0.65766
	-65.8734	-0.65099		-55.77	-0.45292		-55.8594	-0.49849		-67.9246	-0.65722
	-65.8429	-0.65076		-55.6937	-0.44231		-55.8899	-0.49744		-67.8331	-0.65605
	-65.7666	-0.65053		-55.6937	-0.44695		-55.8594	-0.49692		-67.8178	-0.65678
	-65.7056	-0.65146		-55.6937	-0.45491		-55.7373	-0.49459		-67.7873	-0.65591
	-65.7361	-0.65264		-55.5106	-0.45226		-55.7068	-0.4951		-67.7262	-0.6543
	-65.6293	-0.64818		-55.5717	-0.44231		-55.6152	-0.49432		-67.65	-0.65211
	-65.553	-0.64536		-55.4191	-0.45425		-55.6457	-0.4938		-67.6805	-0.65299
	-65.553	-0.6463		-55.4343	-0.44895		-55.4321	-0.4899		-67.6194	-0.65299
	-65.5225	-0.64794		-55.3886	-0.439		-55.5542	-0.49198		-67.5584	-0.65328
	-65.4462	-0.64771		-55.3123	-0.44695		-55.4016	-0.49068		-67.5126	-0.65313
	-65.4767	-0.6463		-55.1749	-0.44363		-55.3406	-0.4899		-67.5126	-0.65372
	-65.3546	-0.64442		-55.1749	-0.44695		-55.3101	-0.49016		-67.3906	-0.65299
	-65.3546	-0.64653		-55.0986	-0.44165		-55.3406	-0.49198		-67.4363	-0.65416
	-65.3241	-0.64771		-55.0681	-0.45359		-55.127	-0.4886		-67.3448	-0.65357
	-65.2325	-0.64653		-55.0529	-0.4443		-55.2185	-0.48808		-67.3448	-0.65372
	-65.1257	-0.64465		-55.0376	-0.45292		-55.0964	-0.48756		-67.2685	-0.65255
	-65.1715	-0.64559		-54.9003	-0.4443		-55.0964	-0.48834		-67.2837	-0.65182
	-65.141	-0.64559		-54.9308	-0.44695		-55.0354	-0.486		-67.1922	-0.64992
	-65.0494	-0.64465		-54.7782	-0.43966		-54.8828	-0.48756		-67.2074	-0.65051
	-65.0647	-0.64465		-54.7324	-0.43502		-54.8523	-0.48496		-67.1617	-0.64948
	-65.0342	-0.64254		-54.7172	-0.44364		-54.9438	-0.48626		-67.0854	-0.64729
	-64.9579	-0.64183		-54.6409	-0.44629		-54.7913	-0.486		-66.9786	-0.6454
	-64.9274	-0.64207		-54.5798	-0.42905		-54.6692	-0.48444		-67.1006	-0.64817
	-64.9274	-0.64183		-54.5646	-0.44761		-54.6692	-0.4834		-66.9175	-0.64613
	-64.79	-0.63807		-54.3967	-0.42308		-54.6692	-0.48418		-66.9786	-0.64598
	-64.8206	-0.63995		-54.412	-0.43701		-54.3945	-0.47898		-66.887	-0.64496
	-64.7595	-0.63972		-54.412	-0.43833		-54.6387	-0.48106		-66.8718	-0.64481
	-64.668	-0.6369		-54.3052	-0.43767		-54.4861	-0.48028		-66.7955	-0.64423
	-64.6375	-0.63384		-54.2136	-0.42375		-54.3335	-0.47742		-66.826	-0.64408
	-64.6832	-0.63549		-54.2289	-0.43435		-54.364	-0.47664		-66.7039	-0.64291
	-64.5459	-0.63431		-54.1526	-0.42839		-54.2725	-0.47664		-66.6886	-0.64233
	-64.5917	-0.6376		-54.061	-0.43635		-54.1504	-0.47508		-66.6734	-0.64262
	-64.4391	-0.6369		-54.0915	-0.43237		-54.2419	-0.47612		-66.5971	-0.64131
	-64.4543	-0.63784		-53.9542	-0.42773		-54.1199	-0.47404		-66.5513	-0.64102
	-64.4696	-0.6369		-53.9542	-0.43369		-53.9368	-0.47118		-66.5818	-0.64175
	-64.3475	-0.63619		-53.8169	-0.43435		-54.0894	-0.47352		-66.4598	-0.64116
	-64.2712	-0.63525		-53.8474	-0.43104		-53.9368	-0.47326		-66.3835	-0.64072
	-64.3018	-0.63478		-53.7253	-0.42971		-53.8452	-0.47144		-66.4292	-0.64145
	-64.2255	-0.63431		-53.7559	-0.42772		-53.9062	-0.4717		-66.353	-0.64029
	-64.2255	-0.63267		-53.6338	-0.43038		-53.8147	-0.47196		-66.3224	-0.6397
	-64.1644	-0.63173		-53.5575	-0.42839		-53.6621	-0.46988		-66.2919	-0.63824
	-64.0729	-0.63103		-53.5575	-0.42905		-53.7842	-0.47404		-66.2461	-0.6378
	-64.0729	-0.6322		-53.5117	-0.42905		-53.5706	-0.47014		-66.1851	-0.6378
	-64.0118	-0.63149		-53.4049	-0.41711		-53.54	-0.46858		-66.1851	-0.63766
	-63.9966	-0.63149		-53.3897	-0.42242		-53.5706	-0.46988		-66.1088	-0.6362
	-63.905	-0.62868		-53.3591	-0.4191		-53.54	-0.4704		-66.1241	-0.63649
	-63.9508	-0.62915		-53.2676	-0.4317		-53.3569	-0.46676		-66.0478	-0.63532
	-63.8745	-0.62868		-53.2371	-0.41844		-53.5095	-0.46858		-66.063	-0.63517
	-63.7677	-0.62774		-53.2371	-0.42441		-53.2959	-0.46624		-65.8952	-0.63182
	-63.8593	-0.62821		-53.0997	-0.41314		-53.2654	-0.46546		-66.002	-0.63167
	-63.7067	-0.62468		-53.0234	-0.42773		-53.2043	-0.46312		-65.8494	-0.63079
	-63.6609	-0.62515		-53.0234	-0.41645		-53.1433	-0.4639		-65.8799	-0.63196
	-63.7219	-0.62797		-52.8708	-0.41048		-53.0212	-0.46286		-65.7579	-0.63211
	-63.5999	-0.62515		-52.9166	-0.4264		-53.0823	-0.4639		-65.8342	-0.63269
	-63.493	-0.62374		-52.8556	-0.41513		-52.8992	-0.46286		-65.7121	-0.62963
	-63.5693	-0.62656		-52.7946	-0.41181		-52.8687	-0.46234		-65.7426	-0.62933
	-63.5083	-0.62421		-52.703	-0.42242		-52.8076	-0.46026		-65.6358	-0.62671
	-63.4015	-0.6221		-52.6877	-0.41645		-52.7161	-0.46052		-65.651	-0.627
	-63.4473	-0.62398		-52.5352	-0.4065		-52.7771	-0.45922		-65.5748	-0.62744
	-63.3862	-0.62257		-52.5962	-0.41977		-52.7466	-0.46		-65.59	-0.62846
	-63.3099	-0.61928		-52.5046	-0.40849		-52.594	-0.45818		-65.4679	-0.62729
	-63.2794	-0.61881		-52.4589	-0.40849		-52.5635	-0.45896		-65.4985	-0.62904
	-63.2794	-0.62186		-52.4131	-0.42573		-52.6245	-0.45818		-65.4374	-0.62904
	-63.1879	-0.62233		-52.3826	-0.41512		-52.3499	-0.4574		-65.2848	-0.62787
	-63.1879	-0.62398		-52.2452	-0.40385		-52.3804	-0.45662		-65.3154	-0.6286
	-63.0811	-0.6228		-52.2452	-0.4191		-52.4414	-0.4561		-65.3154	-0.62817
	-63.0505	-0.62139		-52.1842	-0.41645		-52.2888	-0.4548		-65.2238	-0.62554
	-62.9742	-0.62139		-52.1232	-0.41645		-52.2278	-0.45428		-65.2696	-0.62539
	-63.02	-0.62257		-52.0469	-0.41181		-52.2888	-0.45454		-65.1933	-0.62451
	-62.8979	-0.61928		-52.0469	-0.41645		-51.9836	-0.45246		-65.1017	-0.62408
	-62.959	-0.62163		-51.9401	-0.40385		-52.1362	-0.4535		-65.0865	-0.62466
	-62.8369	-0.62069		-51.9248	-0.41048		-52.0447	-0.4522		-65.1017	-0.62495
	-62.8064	-0.62327		-51.8943	-0.40518		-52.0142	-0.45116		-64.9797	-0.62305
	-62.7759	-0.62445		-51.7722	-0.39921		-51.8616	-0.45168		-64.9949	-0.62335
	-62.6996	-0.62163		-51.7264	-0.40252		-51.8616	-0.4509		-64.9034	-0.62203
	-62.6843	-0.61857		-51.7112	-0.40916		-51.77	-0.4483		-64.9034	-0.62233
	-62.6385	-0.61951		-51.5739	-0.39656		-51.77	-0.45116		-64.9186	-0.62349
	-62.5012	-0.61904		-51.5281	-0.40916		-51.6785	-0.44986		-64.8271	-0.62233
	-62.547	-0.61975		-51.5586	-0.40186		-51.5869	-0.4483		-64.766	-0.62101
	-62.5165	-0.61904		-51.4213	-0.39854		-51.5869	-0.44856		-64.6745	-0.62013
	-62.4249	-0.61716		-51.3907	-0.40717		-51.5564	-0.44778		-64.8118	-0.62174
	-62.4097	-0.61787		-51.345	-0.40849		-51.4648	-0.44596		-64.6135	-0.6194
	-62.3944	-0.61622		-51.2839	-0.39854		-51.3733	-0.44752		-64.644	-0.6197
	-62.2723	-0.61247		-51.1771	-0.40651		-51.4038	-0.4457		-64.5982	-0.61838
	-62.3181	-0.61317		-51.2229	-0.39589		-51.3428	-0.44466		-64.5372	-0.61867
	-62.2723	-0.61294		-51.1313	-0.39125		-51.2817	-0.44544		-64.5066	-0.61867
	-62.196	-0.61176		-51.0703	-0.40186		-51.1902	-0.44336		-64.4303	-0.61824
	-62.1808	-0.61388		-51.0245	-0.40982		-51.1597	-0.44284		-64.4151	-0.61838
	-62.1198	-0.61364		-51.0093	-0.39059		-51.1292	-0.4457		-64.3541	-0.6178
	-62.0435	-0.61341		-50.8414	-0.39987		-50.885	-0.4418		-64.3388	-0.61721
	-62.0892	-0.61646		-50.8414	-0.39921		-51.0986	-0.44492		-64.293	-0.61634
	-61.9977	-0.61669		-50.8262	-0.40119		-50.946	-0.44362		-64.2472	-0.61532
	-61.8909	-0.61529		-50.7651	-0.40187		-50.7324	-0.43998		-64.232	-0.61473
	-61.8604	-0.61364		-50.6888	-0.39589		-50.9155	-0.44024		-64.2015	-0.61502
	-61.9214	-0.61364		-50.6888	-0.38793		-50.7629	-0.43894		-64.1252	-0.61532
	-61.8146	-0.61129		-50.521	-0.39257		-50.5798	-0.43868		-64.0947	-0.61575
	-61.8146	-0.61035		-50.5515	-0.40319		-50.7324	-0.43894		-64.0336	-0.61444
	-61.723	-0.60589		-50.46	-0.38064		-50.6409	-0.43764		-63.9878	-0.6121
	-61.6772	-0.60401		-50.4294	-0.39722		-50.4578	-0.43582		-63.9878	-0.61167
	-61.662	-0.60706		-50.3074	-0.39059		-50.5188	-0.43634		-63.9421	-0.61123
	-61.6467	-0.60777		-50.3226	-0.39258		-50.4273	-0.43426		-63.8505	-0.61123
	-61.4941	-0.60495		-50.2463	-0.37799		-50.3662	-0.43452		-63.9268	-0.61342
	-61.5552	-0.60448		-50.2158	-0.38661		-50.3357	-0.43374		-63.8505	-0.61283
	-61.5247	-0.60189		-50.17	-0.38329		-50.2441	-0.43348		-63.759	-0.61283
	-61.3873	-0.60189		-50.0632	-0.38528		-50.1221	-0.4314		-63.759	-0.6124
	-61.4636	-0.60565		-50.0327	-0.3813		-50.2441	-0.43296		-63.6827	-0.6105
	-61.3568	-0.60401		-49.9717	-0.39258		-50.1526	-0.4327		-63.6369	-0.60948
	-61.25	-0.60166		-49.9106	-0.37799		-50.0305	-0.43088		-63.6369	-0.6086
	-61.25	-0.60072		-49.8801	-0.38794		-50	-0.4288		-63.6064	-0.60816
	-61.25	-0.60189		-49.8038	-0.38396		-50	-0.4314		-63.5606	-0.60758
	-61.2042	-0.60236		-49.7428	-0.3886		-49.7253	-0.42724		-63.5301	-0.60743
	-61.1737	-0.60401		-49.7428	-0.3886		-49.9695	-0.42984		-63.4843	-0.60772
	-61.1127	-0.60354		-49.6665	-0.38595		-49.8169	-0.42802		-63.3775	-0.60685
	-61.0211	-0.60213		-49.5597	-0.36937		-49.6338	-0.42672		-63.4385	-0.60918
	-61.0059	-0.60166		-49.5292	-0.38794		-49.7559	-0.42724		-63.3165	-0.60845
	-60.9906	-0.60142		-49.4987	-0.37998		-49.6643	-0.4288		-63.2707	-0.60845
	-60.8685	-0.59743		-49.3613	-0.37733		-49.4812	-0.4249		-63.2096	-0.60772
	-60.9448	-0.59814		-49.3613	-0.37998		-49.6033	-0.42594		-63.2402	-0.60714
	-60.8228	-0.59579		-49.3308	-0.37335		-49.4202	-0.4249		-63.0571	-0.60378
	-60.8075	-0.59508		-49.3156	-0.38263		-49.2676	-0.42203		-63.1486	-0.6048
	-60.7922	-0.59532		-49.1019	-0.38528		-49.2981	-0.42151		-63.0418	-0.6032
	-60.7007	-0.59461		-49.2393	-0.38064		-49.2065	-0.42255		-63.1028	-0.6029
	-60.6549	-0.5925		-49.0562	-0.36672		-49.0845	-0.41865		-63.0265	-0.60115
	-60.6854	-0.5932		-48.9951	-0.37401		-49.2065	-0.42099		-63.0113	-0.60217
	-60.5939	-0.59179		-49.0409	-0.37401		-49.0845	-0.42099		-62.9045	-0.60071
	-60.5328	-0.58991		-48.9646	-0.3833		-48.9929	-0.41865		-62.935	-0.60057
	-60.5481	-0.59132		-48.7662	-0.36937		-49.115	-0.41944		-62.8434	-0.59867
	-60.4565	-0.59156		-48.9036	-0.38064		-48.9319	-0.41918		-62.8129	-0.59794
	-60.3802	-0.59038		-48.7968	-0.36738		-48.8708	-0.41813		-62.7977	-0.59809
	-60.4413	-0.58944		-48.6442	-0.37799		-48.9319	-0.41943		-62.7519	-0.59955
	-60.2277	-0.58404		-48.6594	-0.36871		-48.8098	-0.41891		-62.6603	-0.59896
	-60.3345	-0.58615		-48.6747	-0.37534		-48.6267	-0.41683		-62.6298	-0.59809
	-60.2734	-0.58803		-48.5068	-0.35677		-48.8098	-0.41839		-62.6298	-0.59809
	-60.2277	-0.5885		-48.4916	-0.37998		-48.5962	-0.41475		-62.584	-0.59721
	-60.1514	-0.5878		-48.4305	-0.35611		-48.5657	-0.41501		-62.523	-0.59633
	-60.1819	-0.58874		-48.339	-0.36141		-48.5352	-0.41553		-62.4467	-0.59502
	-60.0293	-0.58686		-48.339	-0.3634		-48.4131	-0.41371		-62.462	-0.59531
	-60.0598	-0.58639		-48.2474	-0.35544		-48.23	-0.41059		-62.4162	-0.59531
	-60.014	-0.58474		-48.2017	-0.35279		-48.4436	-0.41267		-62.4925	-0.59531
	-59.953	-0.5831		-48.1101	-0.37003		-48.2605	-0.40851		-62.3094	-0.59298
	-59.892	-0.58287		-48.1711	-0.36937		-48.291	-0.41033		-62.3246	-0.59356
	-59.892	-0.58474		-48.0185	-0.35876		-48.1995	-0.41111		-62.2636	-0.59371
	-59.8004	-0.58427		-48.0491	-0.36937		-48.1384	-0.41111		-62.2789	-0.59327
	-59.7852	-0.58404		-47.927	-0.36605		-48.0469	-0.40877		-62.1415	-0.5921
	-59.7852	-0.58287		-47.927	-0.35743		-48.0164	-0.40981		-62.2331	-0.59181
	-59.6783	-0.58216		-47.8049	-0.36075		-47.8332	-0.40695		-62.0805	-0.58801
	-59.6173	-0.58169		-47.8507	-0.36804		-47.9248	-0.40799		-62.0347	-0.5883
	-59.6783	-0.58216		-47.6829	-0.3508		-47.8943	-0.40825		-62.0195	-0.58918
	-59.5715	-0.58216		-47.7134	-0.37003		-47.7722	-0.40747		-61.9737	-0.58918
	-59.5258	-0.58263		-47.5761	-0.35279		-47.7417	-0.40773		-61.9126	-0.58757
	-59.5563	-0.58122		-47.5608	-0.35213		-47.7417	-0.40669		-61.9889	-0.58757
	-59.4342	-0.57746		-47.4998	-0.35875		-47.5586	-0.40435		-61.8516	-0.58655
	-59.3884	-0.57511		-47.4998	-0.36008		-47.6196	-0.40513		-61.8058	-0.58728
	-59.4037	-0.57441		-47.3472	-0.34748		-47.5586	-0.40487		-61.7906	-0.58728
	-59.2664	-0.57394		-47.3624	-0.36804		-47.467	-0.40435		-61.7601	-0.58772
	-59.2969	-0.57629		-47.2861	-0.35876		-47.4365	-0.40331		-61.6685	-0.58728
	-59.2816	-0.57746		-47.2404	-0.36539		-47.2839	-0.40123		-61.699	-0.5883
	-59.1595	-0.57605		-47.1641	-0.35345		-47.3145	-0.40253		-61.5922	-0.58684
	-59.1443	-0.5784		-47.1335	-0.36141		-47.2229	-0.40045		-61.6075	-0.58684
	-59.0985	-0.57746		-47.0267	-0.3435		-47.2229	-0.39759		-61.5312	-0.58626
	-59.0527	-0.57464		-46.9199	-0.36274		-47.0398	-0.39707		-61.5159	-0.58436
	-59.007	-0.57229		-47.0115	-0.34549		-47.1008	-0.39785		-61.4701	-0.58436
	-59.0375	-0.57347		-46.8894	-0.34284		-47.0093	-0.39551		-61.4396	-0.58334
	-58.8849	-0.57182		-46.7826	-0.3508		-47.0093	-0.39655		-61.3786	-0.58246
	-58.9154	-0.57347		-46.8131	-0.34881		-46.7957	-0.39577		-61.3481	-0.58144
	-58.8696	-0.57229		-46.7521	-0.34085		-46.9177	-0.39707		-61.2718	-0.58027
	-58.8086	-0.56994		-46.569	-0.35412		-46.7651	-0.39629		-61.2565	-0.58042
	-58.7476	-0.56994		-46.7063	-0.3455		-46.7957	-0.39707		-61.1802	-0.58159
	-58.7933	-0.57253		-46.569	-0.34152		-46.582	-0.39421		-61.2413	-0.58261
	-58.6407	-0.56759		-46.5079	-0.35213		-46.7651	-0.39551		-61.1344	-0.58144
	-58.6407	-0.56736		-46.4469	-0.33886		-46.582	-0.39239		-61.1192	-0.58042
	-58.5492	-0.56665		-46.4927	-0.34284		-46.4905	-0.39395		-61.1192	-0.57998
	-58.5797	-0.56665		-46.3096	-0.34483		-46.4905	-0.39109		-60.9666	-0.57794
	-58.4882	-0.56407		-46.2943	-0.34085		-46.4905	-0.39265		-61.0276	-0.57677
	-58.5034	-0.56595		-46.1722	-0.33488		-46.2769	-0.39135		-60.9361	-0.57618
	-58.3966	-0.56454		-46.1112	-0.33886		-46.3684	-0.39109		-60.9208	-0.57575
	-58.3661	-0.56572		-46.0807	-0.33952		-46.2463	-0.39031		-60.8445	-0.57487
	-58.3966	-0.56924		-46.1265	-0.33886		-46.1548	-0.38979		-60.8903	-0.57575
	-58.3051	-0.56806		-45.9891	-0.34417		-46.1548	-0.38667		-60.7682	-0.57429
	-58.2135	-0.56524		-45.9891	-0.34417		-46.1548	-0.38797		-60.7377	-0.57385
	-58.1982	-0.56618		-45.9281	-0.34085		-45.9106	-0.38563		-60.7225	-0.57443
	-58.183	-0.56712		-45.7755	-0.3382		-46.0938	-0.38589		-60.7072	-0.57531
	-58.1219	-0.56572		-45.7908	-0.33024		-45.9412	-0.38615		-60.6004	-0.57414
	-58.0762	-0.56219		-45.745	-0.33953		-45.7581	-0.38433		-60.5851	-0.57458
	-58.0609	-0.56102		-45.684	-0.33555		-45.8801	-0.38381		-60.6004	-0.57458
	-57.9999	-0.56219		-45.5772	-0.3382		-45.7886	-0.38459		-60.4631	-0.57341
	-57.9999	-0.56618		-45.6687	-0.33422		-45.697	-0.38225		-60.4478	-0.57356
	-57.9236	-0.56313		-45.5008	-0.34351		-45.7275	-0.38277		-60.4783	-0.57443
	-57.8625	-0.5582		-45.5161	-0.33754		-45.575	-0.38225		-60.2952	-0.57282
	-57.8168	-0.55796		-45.4093	-0.33488		-45.4224	-0.38121		-60.3868	-0.57399
	-57.771	-0.5582		-45.3483	-0.33223		-45.5139	-0.38147		-60.341	-0.57253
	-57.71	-0.5589		-45.3177	-0.33488		-45.5139	-0.38303		-60.2189	-0.57078
	-57.7557	-0.56055		-45.3025	-0.33024		-45.3613	-0.37939		-60.2342	-0.57122
	-57.6489	-0.5589		-45.1346	-0.33355		-45.3613	-0.37887		-60.2037	-0.57209
	-57.5879	-0.55726		-45.1804	-0.33886		-45.3308	-0.38069		-60.0969	-0.5702
	-57.6031	-0.55702		-45.0889	-0.32958		-45.0256	-0.37653		-60.0969	-0.56976
	-57.5116	-0.55632		-45.0278	-0.32958		-45.3003	-0.37965		-60.0816	-0.5699
	-57.4811	-0.55702		-44.9363	-0.32759		-45.0867	-0.37731		-59.9748	-0.56859
	-57.4658	-0.55679		-44.9821	-0.32825		-45.0562	-0.37549		-59.99	-0.56932
	-57.3895	-0.55444		-44.8295	-0.33024		-44.9036	-0.37289		-59.9748	-0.56771
	-57.4048	-0.55514		-44.8447	-0.33422		-45.0256	-0.37445		-59.8985	-0.56713
	-57.2675	-0.55655		-44.7379	-0.32228		-44.812	-0.37185		-59.8069	-0.56728
	-57.298	-0.55585		-44.6921	-0.32759		-44.9951	-0.37341		-59.8832	-0.56771
	-57.2827	-0.55679		-44.6311	-0.33422		-44.812	-0.37263		-59.6696	-0.56538
	-57.1149	-0.55444		-44.6006	-0.33157		-44.7205	-0.37263		-59.7459	-0.56611
	-57.2217	-0.55467		-44.5243	-0.31566		-44.751	-0.37081		-59.6543	-0.56582
	-57.0844	-0.5542		-44.4633	-0.33289		-44.7205	-0.37159		-59.6849	-0.56494
	-57.0996	-0.55585		-44.4785	-0.32162		-44.5374	-0.36821		-59.5933	-0.56392
	-57.0386	-0.55538		-44.4022	-0.32428		-44.5984	-0.36899		-59.6391	-0.56465
	-56.9775	-0.55655		-44.2649	-0.32428		-44.4458	-0.36717		-59.5323	-0.5629
	-56.886	-0.55561		-44.2649	-0.3203		-44.3543	-0.36795		-59.4865	-0.5629
	-56.9165	-0.55561		-44.2344	-0.31698		-44.2627	-0.36743		-59.4712	-0.56275
	-56.8555	-0.5542		-44.0971	-0.32162		-44.2017	-0.36743		-59.4407	-0.56202
	-56.7792	-0.5535		-44.1123	-0.32361		-44.1101	-0.36535		-59.3187	-0.56056
	-56.8097	-0.55491		-44.0818	-0.31764		-44.1406	-0.36691		-59.4255	-0.56246
	-56.7944	-0.5535		-43.9445	-0.31963		-44.0185	-0.36509		-59.2271	-0.56056
	-56.6418	-0.5488		-43.9139	-0.31831		-43.927	-0.36379		-59.3034	-0.561
	-56.6266	-0.5488		-43.9139	-0.31632		-44.0491	-0.36561		-59.1813	-0.56085
	-56.6266	-0.54974		-43.7461	-0.30969		-43.8965	-0.36405		-59.2118	-0.56071
	-56.5503	-0.5488		-43.8224	-0.3256		-43.927	-0.36249		-59.105	-0.55925
	-56.4893	-0.55068		-43.7461	-0.31565		-43.9575	-0.36249		-59.1813	-0.56012
	-56.535	-0.55185		-43.6545	-0.32096		-43.7744	-0.36041		-59.044	-0.55793
	-56.3824	-0.54833		-43.5782	-0.31499		-43.6829	-0.35989		-59.044	-0.55735
	-56.413	-0.5488		-43.5477	-0.31897		-43.8049	-0.36223		-58.9372	-0.55691
	-56.3672	-0.54857		-43.4562	-0.3004		-43.5608	-0.35989		-58.983	-0.55662
	-56.2909	-0.54692		-43.4409	-0.31764		-43.5303	-0.35833		-58.8761	-0.55603
	-56.2451	-0.54739		-43.3951	-0.31831		-43.4692	-0.35599		-58.9219	-0.55545
	-56.2909	-0.54786		-43.3646	-0.31831		-43.4692	-0.35833		-58.8304	-0.5553
	-56.0925	-0.54269		-43.2426	-0.31565		-43.4387	-0.35781		-58.7693	-0.55413
	-56.1993	-0.54434		-43.2578	-0.31698		-43.4082	-0.35859		-58.7693	-0.55384
	-56.1383	-0.54504		-43.0747	-0.30969		-43.2251	-0.35573		-58.632	-0.55136
	-56.0315	-0.54387		-43.151	-0.32096		-43.2861	-0.35807		-58.6625	-0.55311
	-55.9857	-0.54199		-43.0137	-0.29907		-43.1335	-0.35599		-58.6625	-0.55384
	-55.9705	-0.54058		-42.9832	-0.30836		-43.1335	-0.35625		-58.571	-0.5534
	-55.8636	-0.5394		-42.9221	-0.30968		-43.103	-0.35443		-58.5252	-0.55282
	-55.8789	-0.54105		-42.9221	-0.30968		-43.0725	-0.35521		-58.5557	-0.55355
	-55.8636	-0.54128		-42.8	-0.30106		-42.9504	-0.35157		-58.3879	-0.55092
	-55.7874	-0.53987		-42.7695	-0.3183		-42.9504	-0.35287		-58.4336	-0.55107
	-55.7111	-0.5394		-42.7543	-0.30902		-42.7673	-0.35001		-58.4184	-0.55107
	-55.7568	-0.5434		-42.6322	-0.31565		-42.8589	-0.35157		-58.3573	-0.55034
	-55.6042	-0.54011		-42.6322	-0.31035		-42.7368	-0.35079		-58.2658	-0.54873
	-55.5737	-0.53987		-42.5559	-0.30571		-42.7063	-0.35105		-58.2658	-0.54888
	-55.5432	-0.5387		-42.5101	-0.29841		-42.6148	-0.34819		-58.2353	-0.54902
	-55.4974	-0.53823		-42.3728	-0.31764		-42.6148	-0.34949		-58.2048	-0.54888
	-55.4822	-0.53752		-42.4338	-0.3077		-42.5537	-0.34819		-58.0979	-0.54786
	-55.4974	-0.54105		-42.2355	-0.29841		-42.4622	-0.34923		-58.1132	-0.54756
	-55.3448	-0.53658		-42.266	-0.30968		-42.4011	-0.34741		-58.0217	-0.54625
	-55.3601	-0.53705		-42.2202	-0.29244		-42.3096	-0.34611		-58.0979	-0.54727
	-55.3143	-0.53823		-42.205	-0.29775		-42.3401	-0.34611		-58.0064	-0.54537
	-55.238	-0.53635		-41.9761	-0.29576		-42.218	-0.34662		-57.9301	-0.54523
	-55.1923	-0.53541		-42.1439	-0.31101		-42.1265	-0.34454		-57.9301	-0.54654
	-55.238	-0.53306		-41.9761	-0.30239		-42.157	-0.34377		-57.8843	-0.54581
	-55.1465	-0.53071		-41.9456	-0.30969		-42.096	-0.34272		-57.7928	-0.54406
	-55.116	-0.53071		-41.854	-0.2951		-41.9739	-0.34246		-57.7623	-0.54318
	-55.0549	-0.53306		-41.854	-0.30438		-42.0044	-0.34012		-57.747	-0.54362
	-55.0397	-0.53447		-41.7472	-0.3004		-41.9434	-0.3396		-57.7012	-0.54333
	-54.9939	-0.534		-41.793	-0.30306		-41.8518	-0.33934		-57.6707	-0.54362
	-54.9329	-0.53188		-41.6862	-0.29178		-41.6992	-0.33596		-57.6554	-0.54494
	-54.9176	-0.53095		-41.5793	-0.29709		-41.8518	-0.33986		-57.5792	-0.54494
	-54.765	-0.52836		-41.5488	-0.28714		-41.6382	-0.3383		-57.5486	-0.54377
	-54.8566	-0.53095		-41.5336	-0.29974		-41.6382	-0.33726		-57.5639	-0.54406
	-54.7955	-0.53047		-41.381	-0.28913		-41.5772	-0.337		-57.4723	-0.5426
	-54.704	-0.52836		-41.4268	-0.29576		-41.5466	-0.3357		-57.4418	-0.54275
	-54.6429	-0.52601		-41.3199	-0.29178		-41.4246	-0.33544		-57.4266	-0.54202
	-54.6735	-0.52742		-41.2437	-0.2951		-41.4856	-0.33804		-57.3503	-0.54056
	-54.5361	-0.52531		-41.2437	-0.28316		-41.3025	-0.33596		-57.2282	-0.53837
	-54.5972	-0.52719		-41.2437	-0.29576		-41.3635	-0.33544		-57.3198	-0.53895
	-54.4904	-0.5246		-41.0911	-0.28648		-41.2415	-0.33414		-57.1214	-0.53647
	-54.4751	-0.52601		-41.0758	-0.29775		-41.1499	-0.3344		-57.1977	-0.53822
	-54.4446	-0.52695		-41.0758	-0.2878		-41.2109	-0.33258		-57.1824	-0.53837
	-54.4293	-0.52648		-40.8927	-0.29841		-41.1804	-0.33388		-57.1061	-0.53764
	-54.3073	-0.52155		-40.9537	-0.29841		-40.9363	-0.33284		-56.9993	-0.53588
	-54.3073	-0.52225		-40.8774	-0.28714		-41.0889	-0.33206		-57.0909	-0.53574
	-54.2462	-0.52249		-40.8011	-0.28846		-40.8752	-0.33024		-56.9841	-0.53413
	-54.2004	-0.52155		-40.7401	-0.2951		-40.8752	-0.33128		-56.923	-0.53457
	-54.2004	-0.52225		-40.7096	-0.28382		-40.8447	-0.32764		-56.9078	-0.53457
	-54.2157	-0.52225		-40.557	-0.28647		-40.8752	-0.32894		-56.8772	-0.53311
	-54.0173	-0.52037		-40.5723	-0.29642		-40.6616	-0.3279		-56.7857	-0.53282
	-54.0631	-0.52343		-40.4807	-0.2752		-40.6616	-0.32686		-56.862	-0.53544
	-54.0173	-0.52366		-40.4502	-0.2825		-40.6311	-0.32738		-56.7247	-0.53398
	-53.941	-0.52249		-40.3892	-0.29045		-40.4785	-0.32712		-56.7094	-0.53369
	-53.9105	-0.52225		-40.4044	-0.28117		-40.448	-0.3253		-56.6636	-0.53267
	-53.9563	-0.52108		-40.2061	-0.27454		-40.4785	-0.32686		-56.6331	-0.53209
	-53.7885	-0.52014		-40.3281	-0.29045		-40.3259	-0.3266		-56.5263	-0.5296
	-53.7427	-0.52178		-40.1755	-0.27321		-40.3565	-0.3253		-56.6026	-0.53165
	-53.7274	-0.52202		-40.0992	-0.28449		-40.2954	-0.32452		-56.4653	-0.53033
	-53.7427	-0.52131		-40.084	-0.28449		-40.1123	-0.3214		-56.4347	-0.53106
	-53.6664	-0.5199		-40.0687	-0.28316		-40.2344	-0.32244		-56.4195	-0.53004
	-53.6816	-0.52037		-39.9314	-0.26857		-40.1123	-0.32166		-56.3737	-0.52829
	-53.5596	-0.51732		-39.8704	-0.28382		-40.0207	-0.32062		-56.2364	-0.52683
	-53.5291	-0.51708		-39.8856	-0.27454		-39.9902	-0.32062		-56.3584	-0.52931
	-53.5138	-0.51708		-39.7635	-0.2825		-39.9902	-0.3214		-56.2822	-0.52931
	-53.4833	-0.51567		-39.7025	-0.27852		-39.7766	-0.31932		-56.2059	-0.52829
	-53.3917	-0.5145		-39.6873	-0.27122		-39.9292	-0.32114		-56.2364	-0.52785
	-53.4375	-0.5152		-39.6415	-0.27388		-39.7766	-0.31932		-56.1296	-0.52639
	-53.3459	-0.5138		-39.5499	-0.27984		-39.7461	-0.31698		-56.038	-0.52508
	-53.2239	-0.51238		-39.5194	-0.27388		-39.7156	-0.31672		-56.099	-0.52552
	-53.2544	-0.51262		-39.4279	-0.26592		-39.7156	-0.3188		-56.0533	-0.5242
	-53.2239	-0.51333		-39.4126	-0.27321		-39.5325	-0.31568		-55.9465	-0.52347
	-53.0713	-0.51027		-39.3668	-0.2752		-39.624	-0.31698		-55.9922	-0.52479
	-53.1628	-0.51121		-39.3668	-0.27122		-39.3799	-0.31542		-55.9007	-0.52376
	-53.1323	-0.51074		-39.199	-0.27122		-39.3799	-0.31516		-55.9159	-0.52391
	-52.9797	-0.50651		-39.1685	-0.26923		-39.3494	-0.31308		-55.8091	-0.5226
	-52.9797	-0.50839		-39.1379	-0.2699		-39.3188	-0.31438		-55.7786	-0.52157
	-53.0103	-0.5098		-39.0922	-0.27056		-39.1663	-0.31256		-55.6565	-0.51997
	-52.8882	-0.50792		-39.0464	-0.27122		-39.1663	-0.31308		-55.7481	-0.52113
	-52.8577	-0.50816		-39.0464	-0.27785		-39.0137	-0.311		-55.6565	-0.52011
	-52.8577	-0.50863		-38.8633	-0.26061		-39.0442	-0.31048		-55.6413	-0.51997
	-52.7203	-0.50487		-38.8938	-0.27321		-39.1052	-0.31152		-55.5955	-0.51982
	-52.7661	-0.50628		-38.7565	-0.25929		-38.9221	-0.31204		-55.6413	-0.5204
	-52.6898	-0.50651		-38.7412	-0.25862		-38.8611	-0.31074		-55.4887	-0.51924
	-52.6135	-0.50463		-38.7107	-0.26724		-38.8611	-0.30996		-55.4887	-0.51924
	-52.583	-0.50487		-38.6649	-0.26658		-38.7695	-0.30762		-55.4582	-0.51909
	-52.6288	-0.50604		-38.5428	-0.25929		-38.6475	-0.30814		-55.3971	-0.51705
	-52.4915	-0.50299		-38.5276	-0.27388		-38.7085	-0.3084		-55.3208	-0.51705
	-52.522	-0.50416		-38.4971	-0.26327		-38.6475	-0.3084		-55.3666	-0.51821
	-52.4457	-0.50322		-38.4055	-0.25995		-38.5864	-0.3071		-55.1988	-0.51661
	-52.4457	-0.50299		-38.3903	-0.26128		-38.4949	-0.30736		-55.2446	-0.51617
	-52.3694	-0.50252		-38.2834	-0.26061		-38.4033	-0.30554		-55.2446	-0.51705
	-52.3694	-0.50416		-38.2529	-0.2573		-38.3118	-0.30372		-55.1072	-0.51529
	-52.2321	-0.50158		-38.1919	-0.26857		-38.4338	-0.30528		-55.0767	-0.51427
	-52.2168	-0.50322		-38.1309	-0.25464		-38.2507	-0.30216		-55.092	-0.51486
	-52.1863	-0.50299		-38.0851	-0.26128		-38.2812	-0.30242		-55.0157	-0.51486
	-52.11	-0.50158		-38.0393	-0.2573		-38.0981	-0.29982		-55.0004	-0.51515
	-52.0947	-0.50205		-37.9783	-0.25531		-38.1592	-0.30242		-54.9699	-0.51529
	-52.0795	-0.50134		-37.9478	-0.25332		-38.0981	-0.30008		-54.8936	-0.5131
	-51.9421	-0.49782		-37.8409	-0.25995		-38.0676	-0.2993		-54.8783	-0.51179
	-51.9879	-0.4957		-37.902	-0.26194		-37.8845	-0.29904		-54.8478	-0.51091
	-51.9574	-0.49336		-37.6884	-0.25531		-37.8845	-0.29982		-54.7563	-0.51062
	-51.8964	-0.49195		-37.7341	-0.27454		-37.854	-0.298		-54.741	-0.51048
	-51.8353	-0.49242		-37.5968	-0.24801		-37.8235	-0.29956		-54.7563	-0.51106
	-51.8048	-0.49359		-37.6731	-0.25862		-37.6709	-0.2967		-54.6952	-0.51062
	-51.759	-0.49453		-37.5052	-0.25862		-37.6709	-0.29696		-54.6495	-0.51091
	-51.637	-0.49195		-37.5052	-0.25796		-37.6099	-0.2954		-54.5427	-0.51018
	-51.637	-0.49171		-37.429	-0.24801		-37.6099	-0.29592		-54.5732	-0.51033
	-51.6827	-0.49265		-37.3832	-0.26658		-37.3962	-0.29332		-54.4053	-0.50712
	-51.5607	-0.49265		-37.3221	-0.24801		-37.5488	-0.29462		-54.5274	-0.50741
	-51.5607	-0.49265		-37.3069	-0.25464		-37.4268	-0.2915		-54.3443	-0.50551
	-51.5302	-0.49242		-37.1696	-0.24801		-37.3047	-0.29306		-54.4206	-0.50799
	-51.4691	-0.49171		-37.2001	-0.25464		-37.3047	-0.29046		-54.3443	-0.50741
	-51.4386	-0.49312		-37.139	-0.24801		-37.2742	-0.28916		-54.329	-0.5077
	-51.3928	-0.49148		-37.0322	-0.25133		-37.1521	-0.28942		-54.2527	-0.5061
	-51.3318	-0.4903		-37.017	-0.24337		-37.1826	-0.2876		-54.3138	-0.50668
	-51.2708	-0.49007		-36.9254	-0.25199		-37.1216	-0.28812		-54.1307	-0.50376
	-51.2555	-0.49171		-36.8644	-0.25266		-36.908	-0.2889		-54.207	-0.50405
	-51.2097	-0.49054		-36.8033	-0.24536		-37.03	-0.28786		-54.1154	-0.50274
	-51.1487	-0.48889		-36.7728	-0.24934		-36.9385	-0.28682		-54.1154	-0.50405
	-51.0876	-0.48654		-36.605	-0.24337		-36.7249	-0.28656		-53.9476	-0.50332
	-51.1029	-0.48537		-36.6813	-0.25067		-36.8469	-0.28604		-54.0544	-0.50478
	-51.0266	-0.48584		-36.6202	-0.24271		-36.8164	-0.2863		-53.917	-0.50215
	-51.0419	-0.48725		-36.5897	-0.24205		-36.5417	-0.28604		-53.8713	-0.50098
	-50.9198	-0.48466		-36.4982	-0.25199		-36.7249	-0.28552		-53.795	-0.49982
	-50.9045	-0.4856		-36.5287	-0.24669		-36.5723	-0.28292		-53.9018	-0.50215
	-50.9045	-0.48537		-36.3303	-0.24072		-36.5112	-0.28474		-53.6882	-0.5004
	-50.8435	-0.48396		-36.4066	-0.24536		-36.4807	-0.28188		-53.795	-0.50186
	-50.7214	-0.48325		-36.2998	-0.24138		-36.4807	-0.28214		-53.7492	-0.50055
	-50.7672	-0.48584		-36.2388	-0.24205		-36.2366	-0.28058		-53.5508	-0.49792
	-50.6757	-0.4849		-36.132	-0.24602		-36.2671	-0.28032		-53.6729	-0.50025
	-50.6299	-0.4849		-36.132	-0.24271		-36.2671	-0.2811		-53.5813	-0.49967
	-50.6757	-0.48701		-36.0099	-0.23674		-36.145	-0.28058		-53.5051	-0.49938
	-50.5688	-0.48161		-36.0709	-0.24934		-36.1755	-0.27902		-53.5356	-0.50011
	-50.4773	-0.47762		-35.9031	-0.23409		-36.2061	-0.28058		-53.5203	-0.49938
	-50.5383	-0.47996		-35.8573	-0.23409		-35.9314	-0.27798		-53.3525	-0.49777
	-50.3705	-0.47785		-35.8878	-0.23873		-36.0229	-0.27928		-53.3982	-0.49777
	-50.401	-0.47903		-35.8115	-0.23939		-35.9009	-0.27772		-53.3067	-0.49617
	-50.3552	-0.47879		-35.6895	-0.22878		-35.8093	-0.27772		-53.2457	-0.49456
	-50.3094	-0.47808		-35.6895	-0.24735		-35.7483	-0.2759		-53.2762	-0.49558
	-50.2637	-0.47691		-35.6437	-0.23011		-35.8398	-0.27798		-53.2609	-0.49631
	-50.2484	-0.47903		-35.5216	-0.24006		-35.7178	-0.27694		-53.1388	-0.495
	-50.1111	-0.47808		-35.4911	-0.24337		-35.7483	-0.27746		-53.1846	-0.49558
	-50.1569	-0.47903		-35.5521	-0.24138		-35.6567	-0.27616		-53.1388	-0.49412
	-50.1111	-0.4748		-35.3538	-0.22613		-35.5042	-0.27564		-53.0473	-0.49193
	-50.0653	-0.47292		-35.2622	-0.23541		-35.5042	-0.2746		-53.0168	-0.49135
	-49.9738	-0.47315		-35.3843	-0.23077		-35.5042	-0.27616		-53.0625	-0.49252
	-49.9738	-0.47574		-35.1859	-0.22878		-35.3821	-0.27486		-52.9252	-0.49076
	-49.8975	-0.47644		-35.1859	-0.23608		-35.3516	-0.27278		-52.91	-0.49062
	-49.8364	-0.4755		-35.1859	-0.23541		-35.3516	-0.27226		-52.8794	-0.49076
	-49.8822	-0.47315		-35.0486	-0.22679		-35.1379	-0.27017		-52.8642	-0.49033
	-49.8212	-0.47151		-34.9723	-0.2374		-35.1379	-0.26966		-52.7726	-0.48887
	-49.7296	-0.47033		-35.0486	-0.23807		-35.0769	-0.26992		-52.7879	-0.48945
	-49.7296	-0.46939		-34.8807	-0.22878		-34.9548	-0.26757		-52.6506	-0.48784
	-49.6533	-0.46798		-34.8502	-0.2321		-34.9854	-0.2681		-52.6963	-0.48887
	-49.6381	-0.4661		-34.8502	-0.23674		-34.9854	-0.27122		-52.6506	-0.48857
	-49.577	-0.46704		-34.7434	-0.22547		-34.7717	-0.26809		-52.6048	-0.48799
	-49.6075	-0.46916		-34.6366	-0.23011		-34.9243	-0.26991		-52.5743	-0.48784
	-49.4702	-0.46704		-34.7129	-0.23276		-34.8328	-0.27096		-52.5132	-0.48682
	-49.5007	-0.46798		-34.5603	-0.22547		-34.7107	-0.26914		-52.4827	-0.48507
	-49.3787	-0.46704		-34.484	-0.22679		-34.6497	-0.26783		-52.4369	-0.48492
	-49.3634	-0.46869		-34.4077	-0.22746		-34.6802	-0.26732		-52.4369	-0.48609
	-49.3481	-0.47057		-34.4687	-0.23342		-34.4666	-0.26289		-52.2996	-0.48478
	-49.3481	-0.4708		-34.3314	-0.22281		-34.5886	-0.26523		-52.3454	-0.48507
	-49.2566	-0.46798		-34.3619	-0.23342		-34.3445	-0.26263		-52.2538	-0.48449
	-49.2261	-0.46751		-34.2704	-0.22812		-34.375	-0.26393		-52.1623	-0.48346
	-49.2261	-0.46657		-34.2094	-0.22679		-34.375	-0.26289		-52.1165	-0.48244
	-49.1345	-0.46422		-34.1025	-0.22547		-34.314	-0.26393		-52.1775	-0.48259
	-49.0582	-0.46516		-34.1025	-0.22414		-34.1919	-0.26107		-52.0707	-0.48186
	-49.0582	-0.46681		-34.0415	-0.21817		-34.2224	-0.26159		-52.1012	-0.48244
	-48.9819	-0.46563		-33.9805	-0.22812		-34.0698	-0.25899		-52.0402	-0.48346
	-48.9514	-0.46352		-33.8889	-0.22016		-33.9783	-0.25899		-52.025	-0.482
	-48.9362	-0.46399		-33.8279	-0.22149		-34.0393	-0.26107		-51.8876	-0.48098
	-48.7683	-0.46258		-33.8279	-0.22348		-34.0088	-0.26055		-51.9639	-0.48156
	-48.8293	-0.46164		-33.7516	-0.21419		-33.9172	-0.25847		-51.7961	-0.47952
	-48.7378	-0.45906		-33.7211	-0.21751		-33.8562	-0.25821		-51.8266	-0.47967
	-48.7531	-0.45882		-33.6295	-0.22679		-33.7036	-0.25613		-51.8266	-0.47981
	-48.692	-0.45788		-33.6295	-0.21353		-33.7646	-0.25665		-51.7656	-0.47923
	-48.692	-0.45976		-33.4769	-0.21883		-33.7341	-0.25639		-51.6893	-0.4785
	-48.6462	-0.46046		-33.538	-0.22215		-33.5815	-0.25639		-51.6893	-0.4785
	-48.6005	-0.45835		-33.4312	-0.21486		-33.6121	-0.25613		-51.5824	-0.47704
	-48.4784	-0.45436		-33.3549	-0.21287		-33.3984	-0.25431		-51.6587	-0.47835
	-48.4937	-0.45506		-33.3091	-0.21883		-33.5205	-0.25405		-51.5367	-0.47718
	-48.4326	-0.45483		-33.2786	-0.21287		-33.3984	-0.25275		-51.4909	-0.47587
	-48.3411	-0.4553		-33.1412	-0.20889		-33.3679	-0.25275		-51.4146	-0.47426
	-48.3258	-0.45647		-33.1565	-0.23077		-33.1848	-0.25041		-51.4909	-0.4747
	-48.3105	-0.45694		-33.1107	-0.21154		-33.3069	-0.25119		-51.4146	-0.47426
	-48.2495	-0.45718		-33.0497	-0.21486		-33.0933	-0.24911		-51.3383	-0.4747
	-48.2495	-0.45741		-32.9429	-0.21353		-33.1848	-0.24963		-51.2773	-0.47383
	-48.1885	-0.45506		-32.9429	-0.21751		-32.9407	-0.24573		-51.2925	-0.47339
	-48.1427	-0.45295		-32.8971	-0.21021		-33.0627	-0.24859		-51.1705	-0.47193
	-48.0359	-0.45201		-32.7903	-0.22281		-32.9102	-0.24755		-51.201	-0.47164
	-48.0969	-0.45177		-32.775	-0.20756		-32.9102	-0.24651		-51.1552	-0.47149
	-48.0054	-0.44942		-32.714	-0.20955		-32.7576	-0.24547		-51.1247	-0.47047
	-47.9901	-0.44872		-32.6072	-0.20756		-32.8796	-0.24729		-51.0942	-0.47076
	-47.9291	-0.44895		-32.653	-0.2122		-32.7271	-0.24365		-51.0484	-0.47018
	-47.8375	-0.44848		-32.5919	-0.21154		-32.6355	-0.24625		-51.0026	-0.47032
	-47.8223	-0.45013		-32.4088	-0.21552		-32.605	-0.24469		-50.9416	-0.47076
	-47.8528	-0.44989		-32.4546	-0.20955		-32.605	-0.24391		-50.9416	-0.47061
	-47.6849	-0.44519		-32.3478	-0.20822		-32.4829	-0.24209		-50.8042	-0.46886
	-47.7612	-0.44825		-32.3325	-0.2069		-32.4829	-0.24339		-50.8653	-0.4693
	-47.6697	-0.44919		-32.2715	-0.2069		-32.4219	-0.24209		-50.7737	-0.4674
	-47.6392	-0.44942		-32.2715	-0.21088		-32.3608	-0.24287		-50.7737	-0.4674
	-47.6086	-0.44707		-32.0884	-0.20027		-32.2388	-0.24157		-50.6974	-0.46682
	-47.6086	-0.44684		-32.1189	-0.2122		-32.2998	-0.24157		-50.7432	-0.46696
	-47.4408	-0.44496		-32.0426	-0.20358		-32.1472	-0.24053		-50.5906	-0.46506
	-47.5323	-0.44801		-31.9968	-0.20292		-32.1472	-0.24079		-50.5906	-0.46565
	-47.4255	-0.44496		-31.9358	-0.20756		-32.0557	-0.23741		-50.6211	-0.46623
	-47.3798	-0.44449		-31.9205	-0.2069		-31.9946	-0.23845		-50.5143	-0.46448
	-47.334	-0.44426		-31.7985	-0.20292		-31.9641	-0.23741		-50.438	-0.46302
	-47.334	-0.44402		-31.7832	-0.20093		-32.0251	-0.23767		-50.5143	-0.46375
	-47.2272	-0.44402		-31.7069	-0.2069		-31.8115	-0.23741		-50.2854	-0.462
	-47.1814	-0.44308		-31.6917	-0.1996		-31.72	-0.23559		-50.4075	-0.4639
	-47.2119	-0.44426		-31.6306	-0.20358		-31.8115	-0.23455		-50.3617	-0.46302
	-47.0898	-0.44355		-31.5848	-0.21419		-31.5979	-0.23351		-50.2397	-0.462
	-47.0288	-0.44355		-31.4628	-0.19563		-31.6589	-0.23403		-50.1786	-0.46068
	-47.0898	-0.44402		-31.5238	-0.20491		-31.6284	-0.23325		-50.2244	-0.46171
	-47.0135	-0.44261		-31.3712	-0.19762		-31.5369	-0.23403		-50.1329	-0.45937
	-46.922	-0.44167		-31.2949	-0.19231		-31.4148	-0.23221		-50.0871	-0.45893
	-46.9678	-0.44379		-31.2491	-0.20292		-31.4148	-0.23195		-50.1023	-0.45908
	-46.8304	-0.44144		-31.2186	-0.20358		-31.3232	-0.23169		-50.026	-0.45733
	-46.8152	-0.44144		-31.1576	-0.19364		-31.3232	-0.23143		-49.9955	-0.4566
	-46.8304	-0.43956		-31.0966	-0.20955		-31.2622	-0.23065		-50.0413	-0.45689
	-46.7389	-0.43697		-31.1118	-0.18966		-31.2012	-0.23117		-49.9192	-0.4563
	-46.7236	-0.43556		-30.9287	-0.18369		-31.0486	-0.22805		-49.8582	-0.45587
	-46.6473	-0.4358		-30.9592	-0.19894		-31.0791	-0.22883		-49.904	-0.4566
	-46.571	-0.43556		-30.944	-0.19165		-30.896	-0.22753		-49.7972	-0.45601
	-46.6626	-0.43862		-30.8219	-0.18833		-30.9265	-0.22857		-49.7361	-0.45601
	-46.51	-0.43509		-30.7456	-0.19894		-30.896	-0.22623		-49.6904	-0.4547
	-46.4948	-0.43556		-30.7914	-0.19695		-30.8044	-0.22623		-49.6904	-0.45499
	-46.4337	-0.43415		-30.6388	-0.18104		-30.7129	-0.22415		-49.6293	-0.45513
	-46.4185	-0.43204		-30.6083	-0.19563		-30.7434	-0.22441		-49.6598	-0.45572
	-46.3116	-0.43204		-30.593	-0.19496		-30.6213	-0.22311		-49.492	-0.45338
	-46.3574	-0.43556		-30.4557	-0.18104		-30.6519	-0.22493		-49.5225	-0.45368
	-46.2659	-0.43392		-30.4099	-0.20027		-30.6519	-0.22467		-49.431	-0.45338
	-46.2506	-0.43321		-30.5167	-0.19032		-30.5298	-0.22363		-49.4462	-0.45309
	-46.2201	-0.4318		-30.3031	-0.17971		-30.4687	-0.22285		-49.4004	-0.45295
	-46.1743	-0.43063		-30.2878	-0.1943		-30.4687	-0.22415		-49.3394	-0.45236
	-46.0675	-0.42875		-30.2726	-0.19231		-30.3162	-0.22103		-49.3241	-0.45207
	-46.1133	-0.42875		-30.2115	-0.18502		-30.3162	-0.22103		-49.2479	-0.45134
	-45.9912	-0.42687		-30.1047	-0.19098		-30.1941	-0.22103		-49.2326	-0.45046
	-45.976	-0.42758		-30.1353	-0.19098		-30.072	-0.21869		-49.2326	-0.44944
	-45.9454	-0.42851		-29.9979	-0.17175		-30.1331	-0.21895		-49.0953	-0.44798
	-45.9454	-0.42758		-29.9064	-0.18104		-30.1331	-0.21999		-49.0647	-0.44886
	-45.8081	-0.4257		-29.9064	-0.18767		-30.072	-0.21869		-49.08	-0.449
	-45.8539	-0.42898		-29.9064	-0.18369		-29.95	-0.21869		-49.019	-0.44915
	-45.7471	-0.42875		-29.7843	-0.19165		-29.95	-0.21947		-48.9732	-0.44827
	-45.7013	-0.42804		-29.7996	-0.19629		-29.8584	-0.21713		-48.9579	-0.44769
	-45.6555	-0.4264		-29.7385	-0.18104		-29.8584	-0.21791		-48.9274	-0.44725
	-45.625	-0.42405		-29.6165	-0.18833		-29.7058	-0.21635		-48.9427	-0.4474
	-45.564	-0.42452		-29.5402	-0.18833		-29.6753	-0.21687		-48.8664	-0.44623
	-45.5945	-0.42593		-29.5249	-0.17639		-29.6753	-0.21661		-48.7443	-0.44404
	-45.4572	-0.421		-29.4486	-0.17772		-29.6753	-0.21609		-48.7748	-0.44404
	-45.5029	-0.42194		-29.4181	-0.18899		-29.4922	-0.21453		-48.7291	-0.44448
	-45.4266	-0.42241		-29.3723	-0.17706		-29.5532	-0.21427		-48.6222	-0.44404
	-45.4114	-0.42194		-29.235	-0.17706		-29.4006	-0.21245		-48.6528	-0.44521
	-45.3503	-0.421		-29.296	-0.18037		-29.3701	-0.21141		-48.5917	-0.44433
	-45.3046	-0.42147		-29.1434	-0.17242		-29.3396	-0.21141		-48.5002	-0.44345
	-45.2435	-0.42076		-29.0977	-0.17971		-29.3091	-0.21167		-48.5765	-0.44462
	-45.213	-0.42006		-29.0977	-0.18369		-29.187	-0.20959		-48.4697	-0.44302
	-45.213	-0.42053		-29.0519	-0.1817		-29.187	-0.20985		-48.4086	-0.44141
	-45.1215	-0.41841		-28.9146	-0.17308		-29.0344	-0.20803		-48.3781	-0.44126
	-45.0909	-0.42006		-28.9603	-0.187		-29.1565	-0.21115		-48.3934	-0.44141
	-45.0146	-0.42076		-28.884	-0.17441		-28.9429	-0.20855		-48.2713	-0.43951
	-44.9841	-0.41865		-28.7925	-0.17838		-29.0039	-0.20881		-48.3171	-0.44039
	-44.9384	-0.41888		-28.762	-0.18568		-28.7903	-0.20543		-48.1797	-0.43834
	-44.9536	-0.41912		-28.7162	-0.17971		-28.8513	-0.20829		-48.2255	-0.43776
	-44.8468	-0.41818		-28.5941	-0.18303		-28.7903	-0.20725		-48.1492	-0.43776
	-44.8163	-0.41841		-28.6246	-0.17838		-28.7598	-0.20621		-48.134	-0.43791
	-44.8315	-0.41794		-28.5483	-0.17441		-28.5461	-0.20387		-48.0119	-0.43688
	-44.7095	-0.41536		-28.472	-0.16844		-28.6682	-0.20543		-48.0577	-0.43732
	-44.6484	-0.41489		-28.411	-0.17706		-28.5461	-0.20309		-48.0119	-0.43674
	-44.7247	-0.41771		-28.3652	-0.17706		-28.4546	-0.20387		-47.9814	-0.43586
	-44.6027	-0.41559		-28.2889	-0.16578		-28.3936	-0.20257		-47.844	-0.43455
	-44.5874	-0.4163		-28.2584	-0.17507		-28.4546	-0.20361		-47.9356	-0.43498
	-44.5874	-0.41465		-28.2432	-0.16844		-28.3325	-0.20283		-47.783	-0.43338
	-44.4501	-0.41136		-28.1211	-0.17242		-28.2104	-0.20127		-47.8135	-0.4344
	-44.4043	-0.41254		-28.0906	-0.16446		-28.302	-0.20257		-47.7067	-0.43367
	-44.4653	-0.41418		-28.0143	-0.17374		-28.1189	-0.20101		-47.7372	-0.43352
	-44.328	-0.41136		-28.0143	-0.17706		-28.0579	-0.20101		-47.6457	-0.43323
	-44.3738	-0.4123		-27.877	-0.16247		-28.0579	-0.19971		-47.6915	-0.43294
	-44.2822	-0.41184		-27.938	-0.17507		-27.9968	-0.19919		-47.5846	-0.43192
	-44.2517	-0.41184		-27.8007	-0.16976		-27.9053	-0.19893		-47.5999	-0.43177
	-44.1602	-0.41113		-27.7396	-0.16578		-27.9968	-0.19893		-47.5541	-0.43119
	-44.1754	-0.41019		-27.7091	-0.17175		-27.7832	-0.19763		-47.4931	-0.43119
	-44.0686	-0.40761		-27.6023	-0.16578		-27.7527	-0.19789		-47.4168	-0.43104
	-44.0533	-0.40925		-27.526	-0.15915		-27.8137	-0.19632		-47.4473	-0.43119
	-44.0228	-0.40925		-27.5718	-0.1764		-27.6611	-0.19633		-47.3405	-0.42973
	-44.0076	-0.40996		-27.4955	-0.17374		-27.5085	-0.19503		-47.2795	-0.42914
	-43.9008	-0.40808		-27.4497	-0.16512		-27.6611	-0.19659		-47.31	-0.42973
	-43.916	-0.40808		-27.3887	-0.16512		-27.478	-0.19503		-47.1879	-0.42812
	-43.8702	-0.40596		-27.3582	-0.17374		-27.5391	-0.19529		-47.1116	-0.42768
	-43.8245	-0.40761		-27.2361	-0.15982		-27.417	-0.19294		-47.1574	-0.429
	-43.7939	-0.40972		-27.2666	-0.17772		-27.2644	-0.19191		-47.1269	-0.42812
	-43.7939	-0.40831		-27.1445	-0.16844		-27.2644	-0.19243		-47.0506	-0.42695
	-43.6414	-0.40479		-27.0835	-0.16048		-27.3254	-0.19243		-47.0964	-0.42812
	-43.7024	-0.40596		-27.053	-0.16976		-27.1729	-0.1906		-46.9438	-0.42622
	-43.5345	-0.40385		-26.9309	-0.17043		-27.1423	-0.19295		-46.9285	-0.42564
	-43.5956	-0.40432		-26.9462	-0.15385		-27.1118	-0.1906		-46.8827	-0.42593
	-43.504	-0.40267		-26.8851	-0.16645		-27.0203	-0.18982		-46.959	-0.42681
	-43.4125	-0.40103		-26.8241	-0.16777		-26.8677	-0.18904		-46.7454	-0.42476
	-43.4277	-0.40126		-26.7631	-0.15584		-26.9897	-0.18982		-46.8675	-0.42608
	-43.4277	-0.40103		-26.7631	-0.16048		-26.8066	-0.18774		-46.7454	-0.42433
	-43.3057	-0.39844		-26.6715	-0.16578		-26.7761	-0.18904		-46.7454	-0.42476
	-43.3362	-0.4015		-26.58	-0.15385		-26.7761	-0.188		-46.6844	-0.42433
	-43.2294	-0.40056		-26.5494	-0.16777		-26.6846	-0.18592		-46.7149	-0.42389
	-43.1989	-0.39797		-26.4884	-0.15783		-26.6235	-0.18644		-46.5318	-0.42214
	-43.1989	-0.3968		-26.4121	-0.14854		-26.5625	-0.18592		-46.5928	-0.42316
	-43.1378	-0.39515		-26.3816	-0.16777		-26.4404	-0.18436		-46.486	-0.4217
	-43.1378	-0.39445		-26.3358	-0.16645		-26.3489	-0.18358		-46.425	-0.42082
	-43.031	-0.39327		-26.2443	-0.14987		-26.3794	-0.18306		-46.3792	-0.42009
	-42.97	-0.39327		-26.1222	-0.15119		-26.2573	-0.1815		-46.425	-0.42038
	-42.9547	-0.39445		-26.29	-0.16446		-26.2268	-0.18124		-46.3334	-0.41936
	-42.9242	-0.39234		-26.0764	-0.14987		-26.1658	-0.17994		-46.3792	-0.42009
	-42.8937	-0.39257		-26.0154	-0.15783		-26.1353	-0.18124		-46.3029	-0.41863
	-42.8326	-0.39163		-26.0764	-0.16777		-26.0437	-0.17994		-46.2571	-0.41849
	-42.7869	-0.39163		-25.9696	-0.14987		-26.1658	-0.18176		-46.1656	-0.41892
	-42.7563	-0.39187		-25.8018	-0.15915		-25.9827	-0.18046		-46.1656	-0.41834
	-42.619	-0.38787		-25.8933	-0.16181		-25.9521	-0.1802		-46.1351	-0.41776
	-42.7258	-0.39046		-25.756	-0.14987		-25.9521	-0.17942		-46.0588	-0.41615
	-42.558	-0.38811		-25.7255	-0.15982		-25.8911	-0.17916		-46.0588	-0.41586
	-42.5885	-0.38952		-25.6797	-0.1565		-25.769	-0.17734		-45.9825	-0.41556
	-42.558	-0.39116		-25.6492	-0.15584		-25.8301	-0.17994		-45.9062	-0.41571
	-42.5275	-0.39163		-25.5271	-0.14987		-25.6165	-0.17682		-45.9367	-0.41644
	-42.4054	-0.39022		-25.5424	-0.15584		-25.5859	-0.17682		-45.9062	-0.41542
	-42.4359	-0.38975		-25.4813	-0.14655		-25.5859	-0.17604		-45.8299	-0.41454
	-42.3291	-0.3867		-25.3745	-0.15186		-25.5554	-0.17656		-45.7994	-0.41367
	-42.3291	-0.38693		-25.283	-0.14987		-25.4944	-0.175		-45.7383	-0.4125
	-42.2681	-0.38693		-25.3135	-0.14456		-25.5859	-0.17682		-45.7231	-0.41235
	-42.2681	-0.38834		-25.1914	-0.15186		-25.3113	-0.17318		-45.6773	-0.41191
	-42.1765	-0.38764		-25.2219	-0.15517		-25.3418	-0.1737		-45.6163	-0.41133
	-42.2223	-0.38858		-25.1609	-0.14921		-25.3113	-0.17214		-45.601	-0.41089
	-42.085	-0.38529		-24.9625	-0.14854		-25.1587	-0.17214		-45.5857	-0.41133
	-42.1307	-0.38599		-25.0541	-0.15517		-25.0977	-0.17084		-45.4789	-0.40899
	-42.0544	-0.38435		-24.9167	-0.1439		-25.1587	-0.17292		-45.4637	-0.40841
	-42.0087	-0.38458		-24.932	-0.14987		-25.0977	-0.17084		-45.4332	-0.40797
	-41.9019	-0.38411		-24.8405	-0.15716		-24.9756	-0.1711		-45.3721	-0.4071
	-42.0087	-0.38552		-24.8252	-0.15053		-24.9756	-0.17058		-45.2806	-0.40622
	-41.8256	-0.38106		-24.6573	-0.13793		-24.8535	-0.16954		-45.4179	-0.40841
	-41.8256	-0.38129		-24.7489	-0.15186		-24.7925	-0.16824		-45.2806	-0.40637
	-41.7798	-0.38106		-24.5963	-0.14257		-24.7314	-0.16954		-45.2195	-0.40607
	-41.7035	-0.38059		-24.5658	-0.14324		-24.7925	-0.16876		-45.2195	-0.40622
	-41.6272	-0.37965		-24.5505	-0.15053		-24.6399	-0.16772		-45.128	-0.40505
	-41.734	-0.38059		-24.4895	-0.14125		-24.6094	-0.16746		-45.0822	-0.40374
	-41.6119	-0.37847		-24.3522	-0.14523		-24.4263	-0.16564		-45.1432	-0.40578
	-41.6272	-0.37941		-24.4285	-0.15451		-24.4873	-0.16668		-44.9906	-0.40418
	-41.5662	-0.37894		-24.2759	-0.14324		-24.3958	-0.16538		-44.9601	-0.40418
	-41.4899	-0.37754		-24.2606	-0.1512		-24.4568	-0.16642		-44.9449	-0.40403
	-41.3983	-0.37754		-24.1996	-0.14257		-24.2737	-0.16434		-44.8686	-0.40315
	-41.4594	-0.37894		-24.1691	-0.1512		-24.2737	-0.16408		-44.8991	-0.40403
	-41.2762	-0.37472		-24.0012	-0.12666		-24.2737	-0.16486		-44.8533	-0.40374
	-41.2915	-0.37542		-24.047	-0.14257		-24.1821	-0.1646		-44.7465	-0.40257
	-41.2457	-0.37589		-23.9707	-0.13395		-24.0906	-0.16278		-44.7313	-0.40286
	-41.2305	-0.37472		-23.8792	-0.14059		-24.0906	-0.16356		-44.777	-0.4033
	-41.1237	-0.37237		-23.8334	-0.12799		-23.9685	-0.16174		-44.6855	-0.40257
	-41.1847	-0.37424		-23.8181	-0.14324		-23.999	-0.16122		-44.6244	-0.40198
	-41.1084	-0.37354		-23.696	-0.1313		-23.8464	-0.15966		-44.5634	-0.40067
	-41.0321	-0.3719		-23.696	-0.13329		-23.9075	-0.16044		-44.5787	-0.40038
	-41.0016	-0.37072		-23.7266	-0.13462		-23.7549	-0.1594		-44.4413	-0.3995
	-41.0016	-0.37119		-23.5435	-0.13528		-23.7854	-0.16044		-44.4871	-0.3995
	-40.849	-0.37072		-23.5282	-0.12334		-23.6328	-0.15784		-44.4108	-0.39848
	-40.91	-0.37284		-23.4366	-0.14191		-23.6328	-0.16018		-44.4108	-0.39819
	-40.8795	-0.37072		-23.3909	-0.12931		-23.6023	-0.15732		-44.3193	-0.3976
	-40.6964	-0.3679		-23.3146	-0.12732		-23.4497	-0.15576		-44.365	-0.39819
	-40.7727	-0.36955		-23.3756	-0.14058		-23.4802	-0.1568		-44.2125	-0.39658
	-40.7574	-0.36908		-23.223	-0.14125		-23.4192	-0.1568		-44.2887	-0.39746
	-40.6506	-0.36673		-23.223	-0.12931		-23.2971	-0.15498		-44.1819	-0.39629
	-40.6354	-0.36626		-23.1772	-0.14058		-23.2971	-0.15654		-44.1667	-0.39629
	-40.6049	-0.36767		-23.101	-0.13594		-23.2666	-0.15472		-44.1056	-0.39541
	-40.5133	-0.36579		-22.9789	-0.12401		-23.1445	-0.15186		-44.1514	-0.39644
	-40.5133	-0.36626		-23.0094	-0.13926		-23.114	-0.15394		-43.9836	-0.39527
	-40.4675	-0.36696		-22.8873	-0.13793		-23.0225	-0.15316		-44.0446	-0.39571
	-40.3912	-0.36626		-22.8263	-0.12799		-23.0835	-0.15342		-43.9683	-0.39425
	-40.376	-0.3672		-22.7958	-0.13263		-22.9309	-0.15394		-43.9225	-0.39293
	-40.3455	-0.36649		-22.7195	-0.126		-22.8699	-0.15212		-43.7852	-0.39206
	-40.2081	-0.3632		-22.689	-0.12666		-22.7783	-0.14978		-43.892	-0.39293
	-40.2692	-0.36226		-22.6737	-0.13727		-22.7478	-0.15186		-43.7089	-0.39103
	-40.1471	-0.36156		-22.5822	-0.126		-22.7783	-0.1516		-43.8157	-0.39206
	-40.1318	-0.36203		-22.5211	-0.12069		-22.7478	-0.15004		-43.7242	-0.39206
	-40.0708	-0.36179		-22.4296	-0.12799		-22.5342	-0.1503		-43.6326	-0.39016
	-40.1471	-0.36438		-22.399	-0.1313		-22.6562	-0.15082		-43.6021	-0.3906
	-40.025	-0.36203		-22.3838	-0.11936		-22.3511	-0.14666		-43.6174	-0.39089
	-39.9487	-0.36062		-22.3075	-0.13329		-22.4731	-0.14952		-43.5716	-0.39016
	-39.9793	-0.36132		-22.2159	-0.11937		-22.3816	-0.1477		-43.5105	-0.38914
	-39.9335	-0.36156		-22.2312	-0.12401		-22.4426	-0.1477		-43.5411	-0.38928
	-39.7961	-0.35992		-22.1702	-0.1313		-22.2595	-0.14562		-43.419	-0.38768
	-39.8877	-0.36273		-22.1244	-0.12931		-22.229	-0.14588		-43.3732	-0.38797
	-39.7656	-0.36085		-21.9871	-0.11207		-22.1985	-0.14406		-43.3732	-0.38753
	-39.7656	-0.35944		-21.9871	-0.11936		-22.1069	-0.14536		-43.3122	-0.38651
	-39.6893	-0.35874		-21.9413	-0.12467		-22.1069	-0.1451		-43.1901	-0.38578
	-39.6741	-0.35757		-21.8345	-0.12003		-22.0459	-0.1451		-43.2206	-0.3868
	-39.5673	-0.35639		-21.8497	-0.11804		-21.8628	-0.14354		-43.1138	-0.38695
	-39.6435	-0.35757		-21.7277	-0.12135		-21.8933	-0.14354		-43.1138	-0.38695
	-39.4757	-0.35522		-21.7429	-0.12003		-21.7102	-0.14146		-43.1138	-0.38665
	-39.5062	-0.35686		-21.5903	-0.12202		-21.7102	-0.14172		-43.0986	-0.38592
	-39.3842	-0.35334		-21.6971	-0.13395		-21.7102	-0.14068		-43.007	-0.38461
	-39.4605	-0.35334		-21.514	-0.11008		-21.5881	-0.13938		-43.0223	-0.38388
	-39.3384	-0.35099		-21.4225	-0.11738		-21.4966	-0.1386		-42.9612	-0.38286
	-39.3231	-0.35146		-21.4988	-0.11804		-21.5881	-0.13912		-42.946	-0.383
	-39.2621	-0.34981		-21.3767	-0.12533		-21.4661	-0.13782		-42.8239	-0.38183
	-39.2316	-0.35005		-21.2699	-0.11605		-21.4355	-0.1386		-42.8544	-0.38213
	-39.1705	-0.35099		-21.3767	-0.12467		-21.4966	-0.14016		-42.7934	-0.38169
	-39.1705	-0.35193		-21.1783	-0.11207		-21.344	-0.1386		-42.7629	-0.38169
	-39.0637	-0.35146		-21.1478	-0.12799		-21.3135	-0.13834		-42.7323	-0.38198
	-39.0942	-0.35146		-21.1478	-0.11738		-21.283	-0.13756		-42.6866	-0.38037
	-39.0637	-0.35052		-21.0563	-0.11605		-21.1609	-0.13548		-42.595	-0.37964
	-38.9111	-0.34887		-20.98	-0.11273		-21.0388	-0.13496		-42.6255	-0.37979
	-38.9722	-0.34981		-20.98	-0.12003		-21.0693	-0.13678		-42.5492	-0.37906
	-38.8806	-0.3477		-20.8427	-0.11008		-20.9473	-0.13418		-42.5492	-0.37964
	-38.8043	-0.34605		-20.7816	-0.11008		-20.9473	-0.13548		-42.4882	-0.37848
	-38.8196	-0.3477		-20.8427	-0.11804		-20.9473	-0.13444		-42.4577	-0.37745
	-38.7891	-0.3477		-20.7511	-0.10743		-20.8862	-0.13262		-42.3814	-0.37687
	-38.6823	-0.34488		-20.6443	-0.10478		-20.7642	-0.13314		-42.3661	-0.37672
	-38.7128	-0.34558		-20.5985	-0.11605		-20.7947	-0.13418		-42.3051	-0.37526
	-38.667	-0.34323		-20.5833	-0.10411		-20.6726	-0.13054		-42.2898	-0.3757
	-38.5449	-0.33995		-20.3696	-0.11008		-20.6421	-0.13106		-42.3051	-0.37629
	-38.5449	-0.34182		-20.4917	-0.10942		-20.459	-0.12924		-42.1525	-0.37497
	-38.5602	-0.34441		-20.3544	-0.11141		-20.6116	-0.13184		-42.1678	-0.37453
	-38.4381	-0.34277		-20.3849	-0.11074		-20.459	-0.13054		-42.0915	-0.37366
	-38.4381	-0.34206		-20.2933	-0.10809		-20.4895	-0.1308		-42.0304	-0.37307
	-38.4076	-0.34159		-20.2323	-0.10478		-20.3674	-0.12768		-41.9847	-0.37264
	-38.3466	-0.34112		-20.156	-0.11671		-20.3369	-0.12976		-42.0915	-0.37351
	-38.2398	-0.34112		-20.1865	-0.12003		-20.1843	-0.12638		-41.9389	-0.37161
	-38.316	-0.34253		-20.0339	-0.10677		-20.2454	-0.1282		-41.9084	-0.37161
	-38.1787	-0.33995		-20.0645	-0.1134		-20.1233	-0.1269		-41.8779	-0.37234
	-38.1329	-0.34089		-19.9424	-0.10478		-20.0928	-0.1282		-41.8168	-0.37264
	-38.1177	-0.34135		-19.9424	-0.10809		-20.0623	-0.1269		-41.7405	-0.37205
	-38.0872	-0.33971		-19.8203	-0.10212		-19.8792	-0.12482		-41.8473	-0.37278
	-38.0414	-0.34042		-19.9119	-0.1134		-19.9707	-0.12664		-41.6642	-0.37118
	-38.0719	-0.34394		-19.6982	-0.1008		-19.8486	-0.12664		-41.7253	-0.37176
	-37.904	-0.34065		-19.6525	-0.10345		-19.8181	-0.12534		-41.5879	-0.36942
	-37.904	-0.33971		-19.6372	-0.10544		-19.7266	-0.12482		-41.5879	-0.36942
	-37.7972	-0.33783		-19.5762	-0.10478		-19.7266	-0.12456		-41.5727	-0.36913
	-37.8735	-0.3376		-19.4388	-0.10411		-19.635	-0.1243		-41.5727	-0.36942
	-37.7362	-0.33642		-19.5304	-0.10942		-19.635	-0.1243		-41.3743	-0.36694
	-37.7972	-0.33807		-19.4236	-0.10279		-19.4519	-0.12248		-41.4659	-0.36753
	-37.6752	-0.33501		-19.3168	-0.10942		-19.4824	-0.12222		-41.3896	-0.36753
	-37.6904	-0.33595		-19.332	-0.1061		-19.4214	-0.123		-41.3743	-0.36826
	-37.5531	-0.3336		-19.2252	-0.09748		-19.4214	-0.12248		-41.2522	-0.36753
	-37.5989	-0.33501		-19.1489	-0.09615		-19.1772	-0.11858		-41.2828	-0.36826
	-37.4616	-0.33243		-19.1794	-0.09947		-19.3298	-0.12326		-41.237	-0.3668
	-37.5378	-0.33313		-19.1184	-0.10279		-19.1772	-0.11962		-41.176	-0.36563
	-37.4463	-0.33196		-18.9658	-0.10279		-19.1467	-0.11936		-41.1149	-0.36519
	-37.4158	-0.33196		-18.92	-0.09284		-19.0857	-0.12014		-41.1149	-0.36548
	-37.3395	-0.33078		-18.9353	-0.09881		-19.1162	-0.12014		-41.0844	-0.36563
	-37.3547	-0.33219		-18.9048	-0.10875		-18.9026	-0.11754		-41.0081	-0.36358
	-37.2937	-0.33031		-18.8132	-0.09814		-18.9941	-0.11962		-41.0386	-0.36314
	-37.2327	-0.32961		-18.8285	-0.10809		-18.8721	-0.11806		-40.9318	-0.36227
	-37.1716	-0.33008		-18.6301	-0.09284		-18.8416	-0.1178		-40.9318	-0.36314
	-37.1411	-0.33102		-18.6454	-0.10146		-18.7195	-0.11624		-40.886	-0.36227
	-37.0801	-0.33031		-18.5386	-0.09748		-18.7805	-0.11884		-40.8555	-0.36198
	-37.1411	-0.33266		-18.5691	-0.10743		-18.5974	-0.11441		-40.7792	-0.36095
	-37.019	-0.33031		-18.4318	-0.08422		-18.689	-0.11676		-40.825	-0.36168
	-36.958	-0.32796		-18.447	-0.1008		-18.5669	-0.11493		-40.6877	-0.35964
	-36.9275	-0.32749		-18.3097	-0.10212		-18.4448	-0.11311		-40.7334	-0.36022
	-36.9275	-0.32796		-18.3097	-0.0935		-18.4448	-0.11285		-40.5961	-0.35847
	-36.8054	-0.32538		-18.2181	-0.08289		-18.4753	-0.11389		-40.6114	-0.35833
	-36.8359	-0.32538		-18.2487	-0.10345		-18.3228	-0.11181		-40.5046	-0.3573
	-36.7444	-0.32397		-18.1571	-0.09284		-18.2312	-0.11363		-40.5809	-0.35818
	-36.6833	-0.32467		-18.0808	-0.09947		-18.1702	-0.11259		-40.3672	-0.35657
	-36.7444	-0.32655		-18.0045	-0.09218		-18.1702	-0.11181		-40.5656	-0.3592
	-36.5918	-0.3242		-17.9587	-0.10345		-18.0786	-0.11103		-40.3672	-0.3573
	-36.6223	-0.32233		-17.8977	-0.08422		-18.1091	-0.11285		-40.3367	-0.35701
	-36.5918	-0.3228		-17.8519	-0.09417		-17.9871	-0.10947		-40.3215	-0.35657
	-36.4545	-0.32162		-17.8062	-0.10013		-17.8955	-0.10895		-40.2909	-0.35657
	-36.4087	-0.32045		-17.6993	-0.0882		-17.9565	-0.10999		-40.1689	-0.35482
	-36.4697	-0.32256		-17.7299	-0.09284		-17.7124	-0.10687		-40.2604	-0.35614
	-36.3477	-0.32092		-17.6536	-0.09616		-17.7734	-0.10765		-40.1841	-0.35497
	-36.3629	-0.32068		-17.6536	-0.09085		-17.7124	-0.10791		-40.1231	-0.35409
	-36.3171	-0.32021		-17.4705	-0.08687		-17.6819	-0.10635		-40.0621	-0.35234
	-36.2561	-0.31786		-17.501	-0.09682		-17.5598	-0.10609		-40.0468	-0.35117
	-36.134	-0.31622		-17.3942	-0.08753		-17.6208	-0.10687		-39.9247	-0.34986
	-36.2256	-0.31974		-17.4247	-0.09881		-17.3462	-0.10245		-39.9552	-0.35102
	-36.0577	-0.31645		-17.2721	-0.08687		-17.4072	-0.10505		-39.879	-0.35029
	-36.1035	-0.31622		-17.2874	-0.0882		-17.4377	-0.10609		-39.8637	-0.35044
	-36.012	-0.31457		-17.2111	-0.08886		-17.4072	-0.10505		-39.8179	-0.35059
	-35.9815	-0.3141		-17.1348	-0.09748		-17.2852	-0.10427		-39.8332	-0.35015
	-35.9051	-0.31387		-17.089	-0.08554		-17.3462	-0.10635		-39.7721	-0.34986
	-35.9509	-0.31575		-17.1042	-0.09151		-17.1631	-0.10271		-39.7111	-0.34854
	-35.8746	-0.31551		-16.8906	-0.09019		-17.1631	-0.10479		-39.6806	-0.34898
	-35.7983	-0.31387		-16.9669	-0.08554		-17.1326	-0.10349		-39.6196	-0.34811
	-35.8289	-0.3141		-16.8754	-0.08422		-17.1021	-0.10193		-39.6501	-0.34781
	-35.7831	-0.31269		-16.8296	-0.09615		-16.98	-0.10063		-39.4975	-0.34591
	-35.6152	-0.30917		-16.7228	-0.08554		-16.98	-0.10141		-39.5585	-0.34679
	-35.6763	-0.31152		-16.7686	-0.09549		-16.7969	-0.09907		-39.467	-0.3465
	-35.6152	-0.31128		-16.616	-0.08289		-16.7969	-0.10115		-39.467	-0.34621
	-35.6	-0.31058		-16.5702	-0.09019		-16.7664	-0.10011		-39.3602	-0.3446
	-35.5084	-0.3094		-16.6007	-0.09085		-16.6748	-0.09907		-39.3296	-0.34402
	-35.5389	-0.31081		-16.4634	-0.08886		-16.5527	-0.09907		-39.2839	-0.34329
	-35.4016	-0.30846		-16.4329	-0.08223		-16.6138	-0.10011		-39.3449	-0.34518
	-35.4169	-0.30917		-16.4176	-0.09682		-16.5833	-0.09855		-39.1923	-0.34358
	-35.3558	-0.30776		-16.2955	-0.08223		-16.4612	-0.09985		-39.2381	-0.34445
	-35.3253	-0.3087		-16.2192	-0.08753		-16.4307	-0.09855		-39.116	-0.34241
	-35.249	-0.30987		-16.2498	-0.08356		-16.3086	-0.09699		-39.1618	-0.34329
	-35.2948	-0.3094		-16.1429	-0.08687		-16.2781	-0.09673		-39.0702	-0.34241
	-35.127	-0.30565		-16.0972	-0.08024		-16.2781	-0.09673		-39.0702	-0.34285
	-35.1575	-0.30565		-16.0514	-0.08289		-16.1255	-0.09647		-38.9024	-0.3408
	-35.0812	-0.30588		-16.0209	-0.08289		-16.0339	-0.09517		-39.0092	-0.34226
	-34.9896	-0.30541		-15.853	-0.07958		-16.1255	-0.09621		-38.8414	-0.34007
	-34.9744	-0.30447		-15.9598	-0.08422		-16.0339	-0.09465		-38.8108	-0.33978
	-34.9896	-0.30494		-15.731	-0.07626		-16.0034	-0.09439		-38.8261	-0.34095
	-34.8676	-0.30306		-15.8073	-0.08952		-15.8813	-0.09387		-38.8261	-0.34066
	-34.837	-0.30306		-15.6699	-0.08157		-15.8813	-0.09361		-38.7193	-0.33993
	-34.8828	-0.30283		-15.6699	-0.08157		-15.6677	-0.09127		-38.7956	-0.3411
	-34.8065	-0.30048		-15.5784	-0.0809		-15.7898	-0.09309		-38.6583	-0.3392
	-34.7607	-0.30095		-15.6241	-0.08753		-15.7288	-0.09231		-38.6583	-0.33847
	-34.7455	-0.30142		-15.38	-0.06897		-15.6677	-0.09205		-38.6125	-0.3373
	-34.6539	-0.29907		-15.5326	-0.09284		-15.5457	-0.08971		-38.5209	-0.33642
	-34.6692	-0.30165		-15.3647	-0.07427		-15.5762	-0.09101		-38.4446	-0.33628
	-34.5929	-0.30095		-15.2885	-0.07891		-15.3625	-0.08841		-38.5209	-0.33672
	-34.5471	-0.29977		-15.2732	-0.08223		-15.5151	-0.09049		-38.4294	-0.33555
	-34.5319	-0.29766		-15.2732	-0.08554		-15.332	-0.08737		-38.3989	-0.3354
	-34.4098	-0.29672		-15.0291	-0.07427		-15.332	-0.08893		-38.3989	-0.33526
	-34.4403	-0.29813		-15.1511	-0.08356		-15.1794	-0.08789		-38.2615	-0.3338
	-34.3335	-0.29648		-15.0748	-0.07493		-15.2405	-0.08711		-38.2768	-0.33423
	-34.3488	-0.29883		-14.9375	-0.06698		-15.1184	-0.08685		-38.2768	-0.33409
	-34.303	-0.29836		-14.9985	-0.06897		-15.1489	-0.08867		-38.1852	-0.3335
	-34.2572	-0.2986		-14.9528	-0.07029		-14.9353	-0.08503		-38.0479	-0.33117
	-34.1504	-0.29507		-14.7849	-0.06764		-14.9963	-0.08685		-38.1547	-0.33321
	-34.2114	-0.29601		-14.7697	-0.0756		-14.9353	-0.08711		-38.0479	-0.33175
	-34.0894	-0.2946		-14.8154	-0.0809		-14.9048	-0.08659		-38.0784	-0.33204
	-34.0436	-0.29343		-14.6476	-0.08024		-14.7217	-0.08373		-37.9716	-0.33073
	-33.9978	-0.29272		-14.6171	-0.07096		-14.8132	-0.08659		-37.9869	-0.33146
	-34.0436	-0.29531		-14.5408	-0.07029		-14.6912	-0.08477		-37.8648	-0.33014
	-33.8605	-0.29155		-14.5408	-0.07096		-14.6301	-0.08399		-37.8648	-0.33044
	-33.9368	-0.29413		-14.4034	-0.0683		-14.5691	-0.08347		-37.7732	-0.32898
	-33.8452	-0.29085		-14.495	-0.0756		-14.5691	-0.08529		-37.819	-0.32941
	-33.8147	-0.28897		-14.3424	-0.06897		-14.5081	-0.08295		-37.7732	-0.32927
	-33.7842	-0.28826		-14.2509	-0.07029		-14.3555	-0.08217		-37.7275	-0.32912
	-33.7994	-0.28943		-14.2356	-0.06432		-14.4165	-0.08399		-37.6969	-0.32795
	-33.6316	-0.28826		-14.1898	-0.07096		-14.2944	-0.08035		-37.6664	-0.32868
	-33.6926	-0.29085		-14.083	-0.07493		-14.2334	-0.08061		-37.5901	-0.32737
	-33.6163	-0.2899		-14.0677	-0.07493		-14.2029	-0.08035		-37.5749	-0.32752
	-33.5858	-0.2892		-13.9762	-0.06499		-14.1724	-0.08061		-37.5444	-0.32635
	-33.5248	-0.28826		-13.9762	-0.07759		-14.0503	-0.07905		-37.4986	-0.32562
	-33.5248	-0.28943		-13.8999	-0.06565		-14.1113	-0.08035		-37.4528	-0.32416
	-33.3264	-0.28497		-13.8846	-0.06565		-13.9282	-0.07827		-37.4223	-0.32547
	-33.418	-0.28638		-13.8389	-0.07361		-13.9587	-0.07931		-37.3765	-0.32547
	-33.3264	-0.28333		-13.7626	-0.07295		-13.8977	-0.07879		-37.3155	-0.32562
	-33.2959	-0.28262		-13.671	-0.05836		-13.7451	-0.07723		-37.3155	-0.32562
	-33.1891	-0.28215		-13.671	-0.07295		-13.7756	-0.07801		-37.2544	-0.3246
	-33.2501	-0.28427		-13.5337	-0.06963		-13.8062	-0.07931		-37.1781	-0.32357
	-33.1128	-0.28309		-13.5032	-0.07029		-13.5925	-0.07515		-37.1171	-0.3227
	-33.1738	-0.28427		-13.5337	-0.06698		-13.623	-0.07723		-37.2087	-0.32328
	-33.0975	-0.2838		-13.4269	-0.07295		-13.501	-0.07489		-37.0408	-0.32182
	-33.0975	-0.28333		-13.3658	-0.06234		-13.4705	-0.07463		-36.995	-0.32124
	-33.0212	-0.28239		-13.2896	-0.05968		-13.3789	-0.07567		-37.0103	-0.32168
	-32.9907	-0.2838		-13.3048	-0.07294		-13.501	-0.07853		-36.9493	-0.32036
	-32.9144	-0.28356		-13.1217	-0.06035		-13.3179	-0.07437		-36.9035	-0.32065
	-32.9297	-0.2838		-13.1522	-0.06234		-13.2874	-0.07593		-36.9493	-0.32051
	-32.8381	-0.28145		-13.0149	-0.05968		-13.2568	-0.07515		-36.7662	-0.3189
	-32.7771	-0.2798		-13.0607	-0.06499		-13.1348	-0.07125		-36.7814	-0.31978
	-32.7771	-0.28004		-12.9539	-0.06432		-13.1042	-0.07281		-36.7051	-0.3189
	-32.7618	-0.28004		-12.9233	-0.07294		-13.1348	-0.07359		-36.6899	-0.31861
	-32.6855	-0.27863		-12.847	-0.05305		-12.8906	-0.06917		-36.5983	-0.31715
	-32.6855	-0.2791		-12.8623	-0.06565		-12.9211	-0.07255		-36.7051	-0.31832
	-32.5635	-0.27792		-12.725	-0.06432		-12.9211	-0.07281		-36.522	-0.31598
	-32.5024	-0.27792		-12.7097	-0.06432		-12.7991	-0.07021		-36.5678	-0.31729
	-32.5787	-0.27769		-12.6487	-0.06167		-12.7686	-0.07177		-36.522	-0.31657
	-32.4719	-0.2744		-12.5876	-0.06698		-12.738	-0.07281		-36.5373	-0.31686
	-32.4414	-0.27487		-12.4961	-0.05371		-12.677	-0.06995		-36.3542	-0.31554
	-32.3041	-0.2744		-12.5571	-0.06698		-12.5854	-0.06969		-36.4457	-0.31642
	-32.3804	-0.2751		-12.3893	-0.06233		-12.616	-0.07073		-36.3084	-0.31496
	-32.243	-0.27558		-12.3588	-0.06233		-12.5244	-0.06891		-36.3237	-0.31481
	-32.3346	-0.27769		-12.3893	-0.06167		-12.4329	-0.06969		-36.2474	-0.3135
	-32.1515	-0.27487		-12.2367	-0.07096		-12.4329	-0.06839		-36.2321	-0.31321
	-32.182	-0.27393		-12.1604	-0.05371		-12.4023	-0.06761		-36.1863	-0.31291
	-32.1057	-0.27299		-12.1604	-0.06101		-12.2192	-0.06657		-36.2016	-0.3135
	-32.0752	-0.27299		-12.0994	-0.05703		-12.3413	-0.06917		-36.0795	-0.31262
	-31.9989	-0.27158		-12.0078	-0.05769		-12.1277	-0.06553		-36.0948	-0.31291
	-32.0294	-0.27182		-12.0078	-0.05703		-12.1582	-0.06683		-36.0185	-0.31189
	-31.9684	-0.26994		-11.8705	-0.06366		-12.0972	-0.06579		-35.9727	-0.31072
	-31.9074	-0.26994		-11.901	-0.04841		-12.0667	-0.06501		-35.9574	-0.30985
	-31.8768	-0.27041		-11.84	-0.06366		-11.9141	-0.06423		-35.9117	-0.31014
	-31.8768	-0.27041		-11.7484	-0.05371		-11.9751	-0.06631		-35.8812	-0.31014
	-31.7395	-0.26782		-11.6569	-0.05371		-11.7615	-0.06267		-35.7591	-0.30868
	-31.8158	-0.26947		-11.6874	-0.06233		-11.731	-0.06345		-35.8659	-0.30985
	-31.6632	-0.26594		-11.5653	-0.05305		-11.7615	-0.06345		-35.7438	-0.30926
	-31.648	-0.26712		-11.5653	-0.05703		-11.7004	-0.06345		-35.7133	-0.30926
	-31.6327	-0.26829		-11.4738	-0.06035		-11.6089	-0.06293		-35.637	-0.30853
	-31.6022	-0.26806		-11.4585	-0.0557		-11.5784	-0.06371		-35.6675	-0.30912
	-31.5106	-0.26571		-11.3364	-0.05438		-11.4868	-0.06137		-35.4997	-0.30678
	-31.6022	-0.26853		-11.3822	-0.05968		-11.4563	-0.06189		-35.5455	-0.30693
	-31.4496	-0.26547		-11.1381	-0.04642		-11.3647	-0.06111		-35.4844	-0.30649
	-31.3885	-0.265		-11.2601	-0.05239		-11.3342	-0.06059		-35.4844	-0.30634
	-31.4191	-0.2643		-11.1075	-0.04775		-11.3647	-0.06085		-35.4234	-0.30503
	-31.3275	-0.26195		-11.1381	-0.05371		-11.2427	-0.06085		-35.4844	-0.30503
	-31.2512	-0.26148		-10.9855	-0.04841		-11.1816	-0.06007		-35.3013	-0.30357
	-31.2512	-0.26312		-11.0618	-0.0504		-11.1206	-0.05981		-35.3776	-0.30459
	-31.0986	-0.2603		-10.8634	-0.04244		-11.0596	-0.05955		-35.2403	-0.30299
	-31.1749	-0.26336		-10.8939	-0.063		-11.0291	-0.05799		-35.2708	-0.30284
	-31.0834	-0.26218		-10.8176	-0.04841		-10.9985	-0.05877		-35.1335	-0.30153
	-31.0376	-0.26054		-10.7566	-0.05305		-10.8765	-0.05825		-35.1945	-0.30196
	-30.9918	-0.25936		-10.6956	-0.04708		-10.8459	-0.05773		-35.1029	-0.30167
	-30.9918	-0.25889		-10.665	-0.05172		-10.7239	-0.05565		-35.1487	-0.30167
	-30.9003	-0.25772		-10.543	-0.04841		-10.8154	-0.05825		-35.0114	-0.30021
	-30.9003	-0.25936		-10.5887	-0.05305		-10.6628	-0.05617		-34.9656	-0.2986
	-30.9308	-0.2596		-10.5125	-0.0504		-10.7239	-0.05513		-34.9961	-0.29919
	-30.8087	-0.25678		-10.3751	-0.04443		-10.4492	-0.05461		-34.9656	-0.29933
	-30.7629	-0.25655		-10.4362	-0.05106		-10.6018	-0.05643		-34.8436	-0.2989
	-30.8087	-0.25631		-10.3446	-0.04642		-10.4187	-0.05279		-34.7978	-0.29817
	-30.6714	-0.2542		-10.2378	-0.04443		-10.4797	-0.05617		-34.813	-0.29831
	-30.6256	-0.25537		-10.1615	-0.04377		-10.2966	-0.05331		-34.752	-0.29744
	-30.6714	-0.25772		-10.2683	-0.04509		-10.3882	-0.05383		-34.7215	-0.29787
	-30.5341	-0.25655		-10.0547	-0.04244		-10.2661	-0.05279		-34.6299	-0.29714
	-30.5646	-0.25678		-10.0699	-0.04907		-10.2356	-0.05409		-34.6147	-0.29598
	-30.5341	-0.25655		-10.0242	-0.03249		-10.083	-0.05227		-34.5689	-0.29583
	-30.4273	-0.25467		-9.9326	-0.04708		-10.144	-0.05357		-34.5689	-0.29656
	-30.3967	-0.25373		-9.9174	-0.03979		-10.0525	-0.05201		-34.5079	-0.29583
	-30.3662	-0.2542		-9.9021	-0.05504		-9.9609	-0.05201		-34.5231	-0.29671
	-30.2899	-0.25255		-9.7343	-0.0431		-9.8999	-0.05123		-34.4316	-0.29496
	-30.2899	-0.25232		-9.719	-0.05172		-9.8999	-0.05175		-34.3858	-0.29349
	-30.2289	-0.25208		-9.6274	-0.03448		-9.7473	-0.04889		-34.3553	-0.29306
	-30.1831	-0.25232		-9.6427	-0.05305		-9.8083	-0.05071		-34.34	-0.29335
	-30.0458	-0.25044		-9.5511	-0.04377		-9.7473	-0.05149		-34.2179	-0.29087
	-30.0916	-0.25091		-9.5817	-0.04443		-9.5947	-0.04915		-34.279	-0.29262
	-30.061	-0.25138		-9.4291	-0.03581		-9.5642	-0.04967		-34.1569	-0.29072
	-30.0458	-0.2502		-9.4291	-0.04443		-9.5642	-0.05019		-34.1416	-0.29116
	-29.9695	-0.24809		-9.3528	-0.04045		-9.4727	-0.04733		-34.0654	-0.28999
	-29.939	-0.24762		-9.2917	-0.04178		-9.4116	-0.04811		-34.1416	-0.29203
	-29.8627	-0.24644		-9.246	-0.04576		-9.3506	-0.04811		-33.9585	-0.28955
	-29.8779	-0.24715		-9.2002	-0.04841		-9.3201	-0.04603		-34.0348	-0.29043
	-29.7559	-0.2455		-9.0781	-0.0305		-9.259	-0.04733		-33.9585	-0.28941
	-29.7559	-0.24574		-9.0781	-0.04642		-9.1675	-0.04837		-33.9738	-0.28955
	-29.7711	-0.24668		-9.0629	-0.04045		-9.1675	-0.04577		-33.8365	-0.28838
	-29.7253	-0.24574		-8.9561	-0.03979		-8.9844	-0.04473		-33.8822	-0.28999
	-29.5575	-0.24315		-8.9713	-0.04178		-9.137	-0.04785		-33.7907	-0.28853
	-29.649	-0.24597		-8.8035	-0.03913		-9.0149	-0.04473		-33.7754	-0.28795
	-29.527	-0.24386		-8.7882	-0.03714		-8.9844	-0.04603		-33.7144	-0.28736
	-29.527	-0.24386		-8.7882	-0.04244		-8.8928	-0.04603		-33.6992	-0.28722
	-29.3896	-0.24127		-8.6814	-0.03647		-8.8623	-0.04421		-33.5771	-0.28619
	-29.3896	-0.24104		-8.5593	-0.03714		-8.7097	-0.04291		-33.6534	-0.28722
	-29.3744	-0.2401		-8.6051	-0.03846		-8.7402	-0.04499		-33.5618	-0.28619
	-29.3439	-0.24104		-8.483	-0.04244		-8.6182	-0.04265		-33.516	-0.28634
	-29.2676	-0.23893		-8.4678	-0.03714		-8.5571	-0.04395		-33.4855	-0.28634
	-29.2828	-0.23822		-8.3762	-0.03316		-8.5876	-0.04447		-33.394	-0.28576
	-29.1303	-0.23705		-8.4067	-0.04244		-8.5266	-0.04291		-33.3177	-0.28488
	-29.176	-0.23752		-8.2389	-0.02586		-8.313	-0.04135		-33.3024	-0.28444
	-29.0997	-0.23705		-8.2999	-0.03979		-8.4351	-0.04421		-33.3177	-0.2843
	-29.0997	-0.23705		-8.1321	-0.03515		-8.3435	-0.04187		-33.2109	-0.28196
	-29.0234	-0.23611		-8.1931	-0.04111		-8.2214	-0.04291		-33.2566	-0.28225
	-29.0082	-0.23658		-8.071	-0.03714		-8.252	-0.04135		-33.1803	-0.28138
	-28.9014	-0.23517		-7.9795	-0.0431		-8.1909	-0.04109		-33.1956	-0.2824
	-28.9471	-0.23728		-7.9948	-0.0305		-8.0688	-0.04005		-33.1041	-0.28167
	-28.7946	-0.23564		-7.949	-0.04178		-8.1299	-0.04161		-33.1041	-0.28211
	-28.8251	-0.2354		-7.7354	-0.02918		-8.0078	-0.03953		-32.9667	-0.27977
	-28.7335	-0.23423		-7.8422	-0.04178		-7.9163	-0.03927		-33.0278	-0.2805
	-28.8098	-0.23611		-7.7659	-0.03448		-7.9773	-0.03901		-32.9057	-0.27875
	-28.6877	-0.23399		-7.6285	-0.03647		-7.8247	-0.03849		-32.8904	-0.27889
	-28.6267	-0.23352		-7.6743	-0.02851		-7.7637	-0.03875		-32.8447	-0.2786
	-28.6267	-0.23399		-7.598	-0.03647		-7.7942	-0.03953		-32.9209	-0.2805
	-28.5199	-0.23164		-7.4454	-0.02984		-7.6416	-0.03692		-32.7531	-0.27831
	-28.5046	-0.23235		-7.4454	-0.02785		-7.55	-0.03718		-32.7989	-0.27933
	-28.5199	-0.23258		-7.476	-0.03448		-7.6721	-0.03849		-32.6768	-0.27772
	-28.3978	-0.23094		-7.3234	-0.03515		-7.4585	-0.03536		-32.6768	-0.27772
	-28.4131	-0.23094		-7.2471	-0.02719		-7.4585	-0.03718		-32.6463	-0.27787
	-28.3826	-0.23117		-7.2166	-0.03448		-7.428	-0.03692		-32.6158	-0.27787
	-28.2452	-0.23023		-7.2166	-0.03515		-7.3669	-0.0351		-32.5547	-0.27612
	-28.2758	-0.22929		-7.1097	-0.02918		-7.2144	-0.03458		-32.509	-0.27539
	-28.2147	-0.22859		-7.1555	-0.02851		-7.2449	-0.03536		-32.5242	-0.27495
	-28.1232	-0.22741		-7.0182	-0.02918		-7.0923	-0.03328		-32.3869	-0.27349
	-28.1384	-0.22741		-6.9266	-0.02852		-7.1838	-0.03588		-32.3259	-0.27276
	-28.1537	-0.22812		-6.8656	-0.0252		-7.0923	-0.03484		-32.3259	-0.27334
	-28.0164	-0.22624		-6.8351	-0.03382		-7.0312	-0.03406		-32.3106	-0.27334
	-28.0316	-0.22624		-6.7893	-0.03647		-6.9092	-0.03198		-32.2648	-0.27334
	-27.9553	-0.22624		-6.7893	-0.03316		-7.0007	-0.03484		-32.2648	-0.2732
	-27.879	-0.22506		-6.6978	-0.02785		-6.6956	-0.03146		-32.1733	-0.27261
	-27.879	-0.22624		-6.6367	-0.0378		-6.7871	-0.03276		-32.1733	-0.27232
	-27.9248	-0.22671		-6.6367	-0.02719		-6.7871	-0.03146		-32.158	-0.27349
	-27.7875	-0.22389		-6.5604	-0.03647		-6.6956	-0.03198		-32.0665	-0.27247
	-27.7722	-0.22459		-6.4994	-0.02719		-6.604	-0.0312		-32.0512	-0.27261
	-27.7112	-0.22436		-6.4231	-0.02454		-6.6345	-0.03224		-32.0512	-0.27159
	-27.7112	-0.22366		-6.3926	-0.02719		-6.4209	-0.0273		-31.8834	-0.26911
	-27.5891	-0.22271		-6.3621	-0.03912		-6.4819	-0.03146		-31.9596	-0.26969
	-27.6349	-0.22436		-6.2552	-0.0252		-6.4209	-0.03016		-31.8681	-0.2694
	-27.4976	-0.22107		-6.2095	-0.0252		-6.3599	-0.03094		-31.8376	-0.26867
	-27.467	-0.22178		-6.2247	-0.02387		-6.2683	-0.02938		-31.7918	-0.26882
	-27.5128	-0.22295		-6.0721	-0.02122		-6.1768	-0.02886		-31.8223	-0.26911
	-27.4518	-0.22154		-6.0569	-0.02321		-6.2683	-0.02964		-31.6392	-0.2675
	-27.406	-0.22154		-5.9806	-0.02719		-6.1157	-0.02834		-31.685	-0.26853
	-27.4365	-0.22342		-5.9348	-0.02122		-6.1157	-0.02886		-31.6545	-0.26853
	-27.2229	-0.21966		-5.828	-0.02785		-5.9326	-0.02756		-31.6087	-0.26765
	-27.2992	-0.22084		-5.9043	-0.02586		-5.9937	-0.02704		-31.5477	-0.26663
	-27.2076	-0.22013		-5.7517	-0.02321		-5.9021	-0.02782		-31.5324	-0.26633
	-27.1466	-0.21731		-5.7059	-0.0179		-5.9021	-0.02808		-31.4714	-0.2656
	-27.0398	-0.21567		-5.6602	-0.02454		-5.6885	-0.02496		-31.4714	-0.26575
	-27.1619	-0.21919		-5.6144	-0.02188		-5.8411	-0.02756		-31.4103	-0.26531
	-27.0245	-0.21637		-5.4771	-0.02255		-5.658	-0.02652		-31.3493	-0.26487
	-27.0245	-0.2159		-5.4923	-0.01989		-5.6274	-0.02522		-31.2883	-0.264
	-26.9482	-0.21567		-5.4771	-0.01989		-5.5664	-0.02522		-31.3646	-0.26414
	-26.9482	-0.21543		-5.3855	-0.02454		-5.5359	-0.02548		-31.2272	-0.26283
	-26.8262	-0.21332		-5.2939	-0.01923		-5.4138	-0.02418		-31.1815	-0.26196
	-26.8719	-0.21449		-5.3245	-0.02984		-5.4138	-0.02418		-31.1967	-0.26283
	-26.7956	-0.21285		-5.1719	-0.01724		-5.3528	-0.02496		-31.1204	-0.26239
	-26.7499	-0.21238		-5.2024	-0.02918		-5.3528	-0.02418		-31.0594	-0.26225
	-26.7499	-0.21238		-5.0803	-0.01525		-5.1086	-0.02158		-31.0594	-0.2621
	-26.6431	-0.21097		-5.0803	-0.02719		-5.2612	-0.02652		-30.9831	-0.26122
	-26.5668	-0.21026		-4.9735	-0.01923		-5.1392	-0.0221		-30.8915	-0.25947
	-26.6431	-0.21238		-4.943	-0.01923		-5.0476	-0.02366		-30.9526	-0.2602
	-26.5362	-0.20979		-4.8667	-0.00995		-5.0171	-0.02392		-30.8305	-0.25889
	-26.4905	-0.21003		-4.8514	-0.03249		-5.0171	-0.02262		-30.8305	-0.25918
	-26.4294	-0.2105		-4.7904	-0.00995		-4.895	-0.02132		-30.7542	-0.25903
	-26.3684	-0.20956		-4.7446	-0.01989		-4.895	-0.02314		-30.8	-0.25947
	-26.2769	-0.20885		-4.7141	-0.0179		-4.7729	-0.02028		-30.6169	-0.25772
	-26.3074	-0.20932		-4.592	-0.01724		-4.8035	-0.02158		-30.7389	-0.25874
	-26.2006	-0.20697		-4.5768	-0.01194		-4.7424	-0.02184		-30.6169	-0.25714
	-26.17	-0.20651		-4.531	-0.02255		-4.6204	-0.01898		-30.5406	-0.25655
	-26.1853	-0.20744		-4.4089	-0.02321		-4.5593	-0.01846		-30.5711	-0.25714
	-26.109	-0.20604		-4.3632	-0.0126		-4.5593	-0.02106		-30.5863	-0.25787
	-26.0022	-0.20345		-4.4089	-0.02653		-4.5288	-0.02002		-30.388	-0.25611
	-26.0785	-0.20533		-4.2411	-0.01525		-4.4067	-0.01976		-30.4948	-0.25714
	-26.0175	-0.20369		-4.2258	-0.0126		-4.4067	-0.0208		-30.3727	-0.25582
	-25.9259	-0.20204		-4.1801	-0.01724		-4.3152	-0.01898		-30.4032	-0.25582
	-26.0022	-0.20322		-4.119	-0.02122		-4.1626	-0.01742		-30.2812	-0.25465
	-25.8954	-0.2011		-4.0122	-0.00597		-4.2236	-0.0195		-30.3422	-0.25495
	-25.8496	-0.20063		-4.0427	-0.01989		-4.1321	-0.01664		-30.1744	-0.25305
	-25.7886	-0.20016		-3.8901	-0.01658		-4.01	-0.01586		-30.2049	-0.25349
	-25.8038	-0.2011		-3.9359	-0.01326		-4.1016	-0.01846		-30.1286	-0.2529
	-25.6207	-0.19946		-3.8291	-0.0179		-3.9795	-0.01638		-30.0523	-0.25173
	-25.7123	-0.20181		-3.8138	-0.02188		-3.8879	-0.01612		-30.0523	-0.25246
	-25.6207	-0.20181		-3.6765	-0.0073		-3.8574	-0.0169		-30.1133	-0.25276
	-25.5902	-0.20228		-3.7375	-0.01658		-3.8574	-0.01534		-30.0065	-0.25188
	-25.5597	-0.20134		-3.6002	-0.00928		-3.7048	-0.01456		-29.976	-0.25144
	-25.4987	-0.20157		-3.5544	-0.01525		-3.7964	-0.0169		-29.976	-0.25115
	-25.3766	-0.19969		-3.5544	-0.01194		-3.6133	-0.01326		-29.8997	-0.25013
	-25.5292	-0.20228		-3.4476	-0.0179		-3.5828	-0.01482		-29.8997	-0.25071
	-25.3613	-0.19899		-3.3561	-0.01194		-3.5828	-0.01586		-29.8539	-0.25071
	-25.3613	-0.19993		-3.4019	-0.01459		-3.4607	-0.01482		-29.7776	-0.24984
	-25.2087	-0.19687		-3.2493	-0.00663		-3.3081	-0.013		-29.7013	-0.2494
	-25.2545	-0.19875		-3.2187	-0.00796		-3.4302	-0.01612		-29.7471	-0.25013
	-25.224	-0.19758		-3.234	-0.01592		-3.2471	-0.01248		-29.6251	-0.24881
	-25.2087	-0.19546		-3.0967	-0.01857		-3.2471	-0.01378		-29.5945	-0.24779
	-25.0561	-0.19358		-3.0814	-0.00729		-3.2471	-0.0143		-29.5182	-0.24706
	-25.1477	-0.19452		-3.0509	-0.01592		-3.186	-0.01274		-29.6098	-0.24867
	-24.9493	-0.19123		-2.9594	-0.00928		-3.064	-0.01222		-29.3962	-0.24662
	-25.0409	-0.19452		-2.8831	-0.01857		-3.125	-0.01508		-29.4877	-0.24735
	-24.873	-0.19264		-2.8983	-0.0179		-2.9724	-0.01118		-29.3656	-0.24545
	-24.9646	-0.19288		-2.6694	-0.00928		-2.8809	-0.01196		-29.3351	-0.24472
	-24.8425	-0.1917		-2.7915	-0.01194		-2.9419	-0.01196		-29.3046	-0.24472
	-24.873	-0.19217		-2.7	-0.02056		-2.7893	-0.00936		-29.3351	-0.24487
	-24.751	-0.19123		-2.6542	-0.01591		-2.6978	-0.00962		-29.1825	-0.24297
	-24.7662	-0.19241		-2.5474	-0.01194		-2.6978	-0.01144		-29.2436	-0.2437
	-24.6594	-0.191		-2.5626	-0.01525		-2.6672	-0.01014		-29.1673	-0.24268
	-24.6899	-0.19147		-2.3948	-0.00597		-2.6062	-0.01092		-29.152	-0.24297
	-24.6136	-0.19241		-2.3948	-0.00796		-2.6062	-0.00988		-29.03	-0.2421
	-24.6136	-0.1917		-2.3948	-0.01658		-2.4841	-0.00884		-29.0757	-0.2421
	-24.4916	-0.18889		-2.3185	-0.01127		-2.4231	-0.00936		-28.9079	-0.24034
	-24.5068	-0.18959		-2.2422	-0.00332		-2.3926	-0.0091		-28.9689	-0.24166
	-24.4763	-0.19053		-2.2574	-0.01724		-2.2705	-0.0078		-28.8621	-0.24034
	-24.3848	-0.18865		-2.0896	-0.00133		-2.24	-0.0078		-28.8316	-0.23976
	-24.3237	-0.18794		-2.1201	-0.0126		-2.3621	-0.00988		-28.8316	-0.2402
	-24.3085	-0.18841		-2.0286	-0.00597		-2.1179	-0.00702		-28.8621	-0.24034
	-24.2322	-0.18654		-1.998	-0.01061		-2.1179	-0.0078		-28.74	-0.23903
	-24.2322	-0.1863		-1.8912	-0.00398		-2.0569	-0.00624		-28.8011	-0.23918
	-24.2627	-0.18677		-1.9065	-0.00796		-1.9653	-0.00754		-28.679	-0.2383
	-24.1101	-0.18513		-1.8149	0.00199		-1.9348	-0.00676		-28.6332	-0.23757
	-24.1101	-0.18607		-1.7844	-0.01127		-1.9653	-0.00754		-28.5722	-0.23801
	-24.1711	-0.18677		-1.7081	-0.00133		-1.7822	-0.00494		-28.5569	-0.23772
	-24.0338	-0.18442		-1.6471	-0.01127		-1.8127	-0.0065		-28.4654	-0.23684
	-23.988	-0.18513		-1.6776	-0.00729		-1.6602	-0.00468		-28.4806	-0.23684
	-24.0033	-0.18513		-1.4945	-0.00928		-1.7822	-0.00598		-28.4501	-0.23582
	-23.8355	-0.18066		-1.464	-0.00398		-1.5991	-0.00468		-28.3891	-0.2348
	-23.8507	-0.1816		-1.403	-0.00729		-1.6602	-0.0065		-28.3433	-0.23509
	-23.7897	-0.18043		-1.3572	-0.00663		-1.3855	-0.00286		-28.2823	-0.23421
	-23.7592	-0.18043		-1.2504	-0.00133		-1.4771	-0.00546		-28.267	-0.23436
	-23.6676	-0.18019		-1.3572	-0.01923		-1.416	-0.00364		-28.2823	-0.23421
	-23.7286	-0.18278		-1.2046	-0.00398		-1.3855	-0.00468		-28.2212	-0.23407
	-23.576	-0.17902		-1.1283	-0.00862		-1.1719	-0.00234		-28.0687	-0.23231
	-23.6371	-0.17972		-1.0673	-0.00199		-1.2939	-0.00442		-28.206	-0.2345
	-23.5913	-0.17949		-1.113	-0.01061		-1.1719	-0.0026		-28.0534	-0.23246
	-23.5608	-0.17949		-0.9452	0.000662755		-1.1414	-0.00286		-28.0687	-0.23231
	-23.4082	-0.17737		-0.9147	-0.00464		-1.0498	-0.00234		-27.9924	-0.231
	-23.4998	-0.18019		-0.8842	0.00199		-1.0193	-0.00338		-27.9924	-0.23173
	-23.3166	-0.1769		-0.8384	-0.00928		-0.9583	-0.00182		-27.8855	-0.23012
	-23.3472	-0.17643		-0.7773	0		-0.8362	-0.000260034		-27.8703	-0.23027
	-23.3014	-0.1762		-0.7621	-0.00862		-0.8972	-0.00312		-27.8703	-0.22998
	-23.3319	-0.1769		-0.6095	0.00531		-0.8057	-0.0013		-27.8398	-0.22983
	-23.1793	-0.17361		-0.6248	-0.01194		-0.6836	0		-27.7635	-0.22896
	-23.1946	-0.17408		-0.5027	0.00597		-0.7141	-0.00234		-27.7787	-0.2291
	-23.103	-0.17291		-0.4722	-0.000662755		-0.6531	0.000520068		-27.6414	-0.22764
	-23.103	-0.17267		-0.4111	0.00597		-0.4395	0.0013		-27.6872	-0.22852
	-23.0267	-0.17361		-0.4264	0		-0.6226	-0.00156		-27.5498	-0.22647
	-22.9962	-0.17291		-0.3196	4.34594e-07		-0.47	-0.000520067		-27.5804	-0.22691
	-22.9199	-0.17056		-0.2891	-0.00663		-0.3784	0.00156		-27.5041	-0.22589
	-22.9047	-0.17127		-0.228	-0.00133		-0.3479	0.000520067		-27.5193	-0.22618
	-22.8894	-0.17079		-0.167	-0.00464		-0.3784	0.000260034		-27.3973	-0.22472
	-22.8894	-0.17032		-0.1517	-0.00133		-0.1648	0.00312		-27.4125	-0.2253
	-22.7673	-0.17009		-0.0449	0.00133		-0.2258	0.000260034		-27.3667	-0.22443
	-22.8131	-0.17032		0.0009	0.00398		-0.0122	0.00286		-27.321	-0.22399
	-22.6605	-0.16892		0.0771	-0.00332		-0.1038	0.00182		-27.2447	-0.22414
	-22.691	-0.17079		0.0924	-0.00066319		-0.0427	0.0013		-27.321	-0.2256
	-22.6453	-0.16986		0.1687	0.00663		-0.0427	0.00208		-27.2142	-0.22399
	-22.5232	-0.16704		0.184	-0.00663		0.1709	0.00494		-27.1379	-0.22282
	-22.5385	-0.16868		0.3213	0.00995		0.0793	0.0026		-27.1531	-0.22297
	-22.5537	-0.16821		0.3518	0.00663		0.2014	0.00468		-27.0463	-0.22195
	-22.4164	-0.16586		0.3365	0.00265		0.3845	0.00546		-27.0768	-0.22224
	-22.4316	-0.16657		0.4281	0.00398		0.2625	0.00338		-26.9548	-0.22078
	-22.4011	-0.16657		0.5197	0.00531		0.3235	0.00442		-26.9853	-0.22063
	-22.2943	-0.16516		0.4891	-0.00199		0.4456	0.0065		-26.8785	-0.22034
	-22.218	-0.16398		0.5959	0.00663		0.415	0.00286		-26.909	-0.22107
	-22.2485	-0.16539		0.5807	0.00133		0.4761	0.00468		-26.8174	-0.22034
	-22.218	-0.16516		0.718	0.00729		0.6592	0.00546		-26.8174	-0.2199
	-22.1265	-0.16398		0.7485	-0.00464		0.6592	0.0039		-26.7869	-0.22005
	-22.1112	-0.16398		0.8248	0.00464		0.6287	0.0039		-26.7564	-0.22034
	-22.0807	-0.16234		0.7943	-0.00133		0.8118	0.00728		-26.6496	-0.21903
	-21.9739	-0.16046		0.9622	0.00729		0.8118	0.00442		-26.6801	-0.21917
	-22.0196	-0.16187		0.9774	0.00464		0.8728	0.0065		-26.558	-0.21771
	-21.9128	-0.15999		1.0232	0.00332		0.9644	0.00806		-26.558	-0.21771
	-21.8518	-0.15928		1.1453	-0.00199		0.8423	0.0052		-26.4817	-0.21654
	-21.8671	-0.16022		1.0537	0.01061		0.9949	0.00754		-26.5275	-0.21742
	-21.7602	-0.15811		1.2063	0.00265		1.0864	0.00806		-26.4207	-0.21669
	-21.7908	-0.15905		1.3131	0.01459		1.1169	0.00598		-26.4512	-0.21742
	-21.745	-0.15717		1.2826	0.0126		1.1475	0.0078		-26.4054	-0.21654
	-21.7145	-0.15811		1.3131	0.00729		1.3306	0.0091		-26.3597	-0.2164
	-21.5924	-0.15576		1.5115	0.00995		1.239	0.00624		-26.2681	-0.21538
	-21.6382	-0.15764		1.4199	0.00332		1.3611	0.00936		-26.2376	-0.21581
	-21.5466	-0.1574		1.5573	0.00796		1.4221	0.00962		-26.1766	-0.2145
	-21.5008	-0.1567		1.5573	0.00597		1.3916	0.00832		-26.1613	-0.21421
	-21.4093	-0.15505		1.6488	0.01127		1.4221	0.00728		-26.1918	-0.21435
	-21.5008	-0.15646		1.7098	0.00265		1.6052	0.00988		-26.1003	-0.21362
	-21.3788	-0.15388		1.7404	0.00796		1.5137	0.00754		-26.0087	-0.21202
	-21.333	-0.15459		1.7556	0.00796		1.6663	0.01118		-25.9935	-0.2126
	-21.3025	-0.15482		1.8319	0.00265		1.7578	0.01092		-25.9782	-0.21245
	-21.2415	-0.15552		1.9387	0.00796		1.7883	0.00988		-25.9019	-0.21245
	-21.1804	-0.15435		2.0455	0.0179		1.7578	0.0091		-25.9172	-0.21216
	-21.2109	-0.15318		1.9082	-0.00265		1.9714	0.01118		-25.7951	-0.21114
	-21.0889	-0.15177		2.0913	0.01658		1.8799	0.01014		-25.7493	-0.21012
	-21.1041	-0.152		2.0913	0.00862		2.124	0.01404		-25.7493	-0.21027
	-21.0278	-0.15083		2.1676	0.01061		2.0935	0.0117		-25.7035	-0.20953
	-21.0278	-0.15177		2.1981	0.01127		2.0325	0.01066		-25.5967	-0.2088
	-20.9515	-0.15012		2.366	0.01525		2.1545	0.01118		-25.673	-0.2091
	-20.9973	-0.1513		2.3202	0.00332		2.2766	0.01274		-25.5815	-0.20866
	-20.8295	-0.14848		2.3965	0.01592		2.2156	0.0117		-25.5967	-0.20851
	-20.86	-0.14895		2.488	0.01127		2.3682	0.01248		-25.5052	-0.20778
	-20.8295	-0.14848		2.5033	0.01127		2.5208	0.01326		-25.5357	-0.20837
	-20.7532	-0.14754		2.6254	0.00597		2.3987	0.01222		-25.3984	-0.20705
	-20.6464	-0.1466		2.6101	0.01194		2.4902	0.01326		-25.4594	-0.20837
	-20.7379	-0.14871		2.7322	0.02056		2.5513	0.01352		-25.3221	-0.20632
	-20.5853	-0.1466		2.7627	0.01061		2.5513	0.01326		-25.3526	-0.2072
	-20.6006	-0.14824		2.7627	0.00729		2.7649	0.01482		-25.2763	-0.20632
	-20.5548	-0.14918		2.8542	0.01194		2.7649	0.0143		-25.2153	-0.20545
	-20.4785	-0.1473		2.9763	0.0126		2.7039	0.01404		-25.1847	-0.20545
	-20.4175	-0.14613		2.8695	0.01326		2.887	0.01482		-25.261	-0.20661
	-20.4785	-0.14777		3.0374	0.01658		2.9175	0.01508		-25.0779	-0.20428
	-20.387	-0.14566		3.0374	0.00928		3.009	0.0156		-25.1237	-0.20501
	-20.3107	-0.14566		3.0679	0.01061		2.948	0.01404		-25.0016	-0.20428
	-20.3259	-0.14613		3.1594	0.01857		3.1311	0.0169		-25.0016	-0.20355
	-20.2496	-0.14495		3.3273	0.01989		3.0396	0.01534		-24.9711	-0.2034
	-20.1428	-0.14307		3.2052	0.00398		3.3142	0.01768		-24.9559	-0.20326
	-20.1733	-0.14401		3.373	0.01857		3.1311	0.01638		-24.8796	-0.20238
	-20.0665	-0.1426		3.4036	0.00398		3.3142	0.0169		-24.849	-0.20209
	-20.0665	-0.14331		3.4036	0.01724		3.2837	0.01586		-24.8185	-0.20209
	-20.0665	-0.14378		3.4493	0.01459		3.4363	0.01846		-24.7575	-0.20092
	-19.975	-0.1419		3.6172	0.02122		3.3752	0.01586		-24.727	-0.20077
	-19.8987	-0.14096		3.5409	0.01194		3.5278	0.01768		-24.6965	-0.20092
	-19.9139	-0.14096		3.724	0.02653		3.5583	0.01742		-24.6507	-0.20077
	-19.8224	-0.13931		3.724	0.00729		3.5889	0.0182		-24.5896	-0.19961
	-19.7919	-0.13931		3.7393	0.02056		3.6499	0.01846		-24.5896	-0.19888
	-19.7766	-0.14002		3.8003	0.01326		3.772	0.02002		-24.4371	-0.19727
	-19.7308	-0.13884		3.9071	0.01658		3.7109	0.01872		-24.5133	-0.19815
	-19.6393	-0.13837		3.8918	0.00597		3.8635	0.01898		-24.4371	-0.19742
	-19.624	-0.13837		3.9834	0.01989		3.833	0.01846		-24.4065	-0.19712
	-19.6088	-0.1372		4.1055	0.01791		3.9856	0.02106		-24.376	-0.19639
	-19.5172	-0.13603		4.075	0.01525		3.9551	0.01846		-24.376	-0.19727
	-19.5172	-0.1365		4.2275	0.02321		4.0771	0.02106		-24.2082	-0.19522
	-19.5172	-0.13767		4.2428	0.02122		4.0771	0.02002		-24.315	-0.19654
	-19.3951	-0.13626		4.3038	0.01724		4.1382	0.01898		-24.1777	-0.19522
	-19.3494	-0.13579		4.3038	0.01923		4.2603	0.01924		-24.1624	-0.19493
	-19.4257	-0.1379		4.3954	0.01989		4.2297	0.02106		-24.1166	-0.1942
	-19.2578	-0.13391		4.3344	0.01326		4.2908	0.01976		-24.1624	-0.19552
	-19.2883	-0.13438		4.5327	0.02255		4.3823	0.02028		-23.964	-0.19333
	-19.212	-0.13438		4.4869	0.01658		4.4739	0.02288		-24.0556	-0.19479
	-19.212	-0.13415		4.6243	0.01194		4.4739	0.02106		-23.964	-0.19333
	-19.1052	-0.13297		4.67	0.0179		4.4739	0.02132		-23.9793	-0.19362
	-19.151	-0.13556		4.7921	0.02852		4.5959	0.02262		-23.8115	-0.19143
	-18.9984	-0.13297		4.6548	0.00332		4.6265	0.02002		-23.9183	-0.19274
	-19.0442	-0.13415		4.9447	0.02984		4.5959	0.02002		-23.7962	-0.19187
	-18.9832	-0.13344		4.8379	0.01592		4.9011	0.02444		-23.7809	-0.19187
	-18.8916	-0.13156		4.96	0.02122		4.7485	0.02002		-23.6894	-0.19011
	-18.8306	-0.13062		4.9752	0.01923		4.9011	0.02236		-23.7199	-0.18982
	-18.9069	-0.13274		5.0363	0.02454		4.8706	0.02288		-23.5521	-0.1888
	-18.7238	-0.12945		5.021	0.01592		4.9622	0.02262		-23.6589	-0.19099
	-18.7848	-0.13086		5.1888	0.02851		4.8401	0.0221		-23.6131	-0.19011
	-18.7238	-0.13062		5.1583	0.02056		5.1758	0.02574		-23.5368	-0.18909
	-18.6627	-0.12851		5.2499	0.01592		5.0537	0.02184		-23.5063	-0.18836
	-18.5864	-0.12686		5.3109	0.02056		5.1453	0.0247		-23.4147	-0.18778
	-18.6017	-0.1278		5.3719	0.02918		5.3284	0.02678		-23.3842	-0.18792
	-18.4644	-0.12616		5.3872	0.02056		5.2673	0.02392		-23.3079	-0.18734
	-18.5406	-0.12804		5.5245	0.02586		5.2673	0.0247		-23.3537	-0.18763
	-18.4644	-0.12757		5.5551	0.02719		5.481	0.02652		-23.2469	-0.18646
	-18.3881	-0.12592		5.5093	0.02188		5.4199	0.02392		-23.2621	-0.1869
	-18.2965	-0.12522		5.6924	0.01724		5.5725	0.02652		-23.1553	-0.18573
	-18.3728	-0.1271		5.6924	0.0252		5.603	0.02626		-23.1858	-0.1853
	-18.2812	-0.12569		5.7382	0.01989		5.5725	0.0247		-23.079	-0.18398
	-18.2507	-0.12475		5.7839	0.0305		5.5725	0.02548		-23.079	-0.18427
	-18.1744	-0.12451		5.8755	0.02653		5.7861	0.02756		-22.957	-0.18325
	-18.1592	-0.12475		5.8755	0.02387		5.6946	0.02418		-23.0332	-0.18442
	-18.0829	-0.12357		6.0128	0.02321		5.7556	0.02678		-22.9112	-0.18296
	-18.0981	-0.12451		5.9823	0.02719		5.9082	0.02782		-22.9722	-0.18384
	-18.0524	-0.12381		6.0891	0.02122		5.8777	0.02574		-22.8044	-0.18179
	-17.9303	-0.12146		6.1654	0.02454		5.9387	0.02678		-22.8654	-0.18267
	-17.9913	-0.12287		6.1501	0.02255		6.1523	0.0286		-22.7281	-0.18062
	-17.915	-0.12216		6.1959	0.01857		6.0913	0.02652		-22.8044	-0.18208
	-17.8082	-0.12075		6.379	0.03117		6.0913	0.0273		-22.7281	-0.18091
	-17.7625	-0.12075		6.318	0.02122		6.3049	0.0299		-22.7128	-0.18121
	-17.8387	-0.12216		6.4095	0.02387		6.1829	0.02652		-22.5907	-0.17931
	-17.7014	-0.12028		6.4553	0.02918		6.2744	0.02782		-22.5907	-0.17989
	-17.6709	-0.12028		6.5469	0.03515		6.3965	0.02886		-22.5602	-0.1796
	-17.7014	-0.12193		6.5164	0.02056		6.427	0.02938		-22.545	-0.17931
	-17.5946	-0.11911		6.6384	0.02785		6.427	0.02964		-22.4839	-0.17829
	-17.5031	-0.11794		6.6842	0.02719		6.6406	0.0299		-22.4687	-0.17931
	-17.5793	-0.11958		6.7147	0.0252		6.5796	0.02834		-22.3619	-0.178
	-17.3962	-0.11653		6.8063	0.02653		6.7627	0.0312		-22.3771	-0.17843
	-17.3657	-0.117		6.8521	0.02851		6.7017	0.02938		-22.3161	-0.17727
	-17.3962	-0.11817		6.9283	0.02586		6.7017	0.03068		-22.2093	-0.1758
	-17.3199	-0.11676		6.9283	0.02387		6.7932	0.0286		-22.194	-0.1758
	-17.2284	-0.11488		7.0657	0.02653		6.9153	0.03042		-22.194	-0.1761
	-17.2742	-0.11653		7.0352	0.02719		6.8848	0.0299		-22.1482	-0.17537
	-17.1368	-0.11465		7.1725	0.03515		7.0679	0.03354		-22.0872	-0.17507
	-17.1674	-0.11488		7.1267	0.0252		7.0068	0.02964		-22.1635	-0.1761
	-17.1521	-0.11512		7.2335	0.02984		7.0679	0.0312		-22.0109	-0.17391
	-17.0758	-0.11347		7.264	0.0252		7.1289	0.03094		-21.9804	-0.17361
	-16.9843	-0.113		7.3861	0.0378		7.251	0.03224		-21.9957	-0.17391
	-17.0911	-0.11512		7.4166	0.03117		7.251	0.03068		-21.8888	-0.17376
	-16.9232	-0.11253		7.5082	0.02785		7.312	0.03198		-21.8126	-0.17288
	-16.9385	-0.11324		7.4471	0.02785		7.373	0.03276		-21.9194	-0.17391
	-16.8622	-0.11277		7.6455	0.0305		7.373	0.03172		-21.7515	-0.17215
	-16.8317	-0.11253		7.5997	0.02785		7.5562	0.0325		-21.7668	-0.17201
	-16.6791	-0.10901		7.6608	0.03117		7.4951	0.03354		-21.7362	-0.17142
	-16.7859	-0.11112		7.7371	0.02387		7.5562	0.03198		-21.6447	-0.17084
	-16.6333	-0.10924		7.7981	0.02719		7.6477	0.03276		-21.5837	-0.17026
	-16.7401	-0.11112		7.7676	0.02653		7.7698	0.03354		-21.6905	-0.17172
	-16.6486	-0.10948		7.9507	0.04111		7.7393	0.03328		-21.5074	-0.16996
	-16.6638	-0.10948		7.9965	0.03316		7.8308	0.03406		-21.5531	-0.17069
	-16.5265	-0.1083		7.9354	0.03714		7.8308	0.0351		-21.4311	-0.16909
	-16.5265	-0.10901		8.0422	0.02851		8.0139	0.03562		-21.4616	-0.16923
	-16.4502	-0.10807		8.149	0.03117		7.9224	0.0338		-21.4006	-0.16894
	-16.4197	-0.10807		8.1033	0.02255		8.0139	0.03536		-21.3853	-0.16836
	-16.3434	-0.1076		8.2559	0.03316		8.1055	0.03484		-21.248	-0.16734
	-16.4044	-0.10995		8.2406	0.02321		8.1665	0.0351		-21.3548	-0.16821
	-16.2671	-0.10783		8.3016	0.03249		8.1665	0.03432		-21.2327	-0.16675
	-16.2671	-0.1076		8.4237	0.03979		8.2581	0.03666		-21.1564	-0.1669
	-16.1908	-0.10642		8.4695	0.02851		8.2886	0.0351		-21.1869	-0.16748
	-16.1603	-0.10501		8.5305	0.0378		8.3801	0.0351		-21.1564	-0.16734
	-16.0992	-0.10525		8.561	0.0378		8.4412	0.03666		-21.0496	-0.16573
	-16.084	-0.10548		8.6526	0.03117		8.5022	0.03588		-21.0954	-0.16617
	-16.0382	-0.10384		8.6373	0.03183		8.4717	0.03458		-21.0191	-0.16544
	-15.9924	-0.10337		8.7899	0.03913		8.6243	0.03796		-20.9275	-0.165
	-15.9314	-0.1029		8.7136	0.03117		8.5632	0.03484		-20.9428	-0.16529
	-15.9467	-0.10384		8.8357	0.03448		8.7158	0.03744		-20.8665	-0.16442
	-15.8246	-0.1022		8.8204	0.03249		8.8379	0.03901		-20.836	-0.16398
	-15.8246	-0.1022		8.9425	0.03448		8.7158	0.03718		-20.775	-0.16325
	-15.7483	-0.10032		8.9272	0.03117		8.7769	0.03588		-20.8055	-0.16325
	-15.7178	-0.10055		9.0951	0.03912		8.96	0.04005		-20.6681	-0.16193
	-15.7178	-0.10196		9.0341	0.03117		8.8989	0.03718		-20.7139	-0.16266
	-15.6873	-0.10126		9.1561	0.04377		9.0515	0.03979		-20.6224	-0.16179
	-15.5652	-0.09961		9.2019	0.03316		9.0515	0.03823		-20.5766	-0.16106
	-15.611	-0.10102		9.2324	0.03183		9.082	0.03692		-20.5613	-0.16106
	-15.5499	-0.10079		9.2629	0.03117		9.1431	0.03796		-20.5613	-0.16135
	-15.4584	-0.09938		9.4613	0.04576		9.2957	0.04135		-20.4087	-0.16047
	-15.5042	-0.10079		9.4155	0.02918		9.2957	0.03823		-20.4698	-0.16106
	-15.4279	-0.09961		9.5223	0.04045		9.3262	0.03953		-20.363	-0.15945
	-15.3516	-0.0982		9.5529	0.02984		9.5398	0.04187		-20.3935	-0.16047
	-15.2753	-0.09773		9.5986	0.03581		9.4177	0.03822		-20.3477	-0.15974
	-15.3058	-0.09867		9.6444	0.02719		9.5093	0.03953		-20.3325	-0.1596
	-15.1685	-0.0975		9.736	0.03448		9.6008	0.04161		-20.2256	-0.15843
[truncated: 1,937 more rows]

## Sheet: Fig3g
	Figure 3g
			I40/I-40
	GluA2		0.137	0.0594	0.1273	0.1724	0.116	0.177	0.104
	GluA2-y5		0.5997	0.6079	0.2879	0.451	0.339	0.472	0.516
	GluA2-CNIH2		0.482	0.67	0.535	1.004	0.63	0.324	0.198	0.427	1.071	0.823	0.462	0.358	0.586
	GluA2-y5-CNIH2		0.45	0.3774	0.611	0.469	1.005	0.596	0.503	0.623
