# Supplementary material for: Modulation of GluA2–γ5 synaptic complex desensitization, polyamine block and antiepileptic perampanel inhibition by auxiliary subunit cornichon-2
Source: Nat Struct Mol Biol. 2023 Aug 31;30(10):1481–94. doi: 10.1038/s41594-023-01080-x (PMC10584687; doi:10.1038/s41594-023-01080-x)
Supplement: Supplementary file 6 — Current ratio values for Fig. 5b. [file 41594_2023_1080_MOESM6_ESM.xlsx]

## Sheet: Fig5a
	Figure 5 panel a
	Time (s)	I (pA)
			PMP concentration
		0 (Control)	0.12 uM	0.37 uM	1.11 uM	3.33 uM	10 uM	30 uM
	0	-16.61	2.249	-15.7	8.26	8.19	-2.76	16.56
	0.0001	-10.507	-3.854	-9.6	11.31	11.24	3.35	-7.86
	0.0002	4.752	8.353	-12.65	2.16	11.24	-11.91	1.3
	0.0003	-10.507	11.404	-12.65	5.21	14.29	-18.02	1.3
	0.0004	-10.507	-6.906	-12.65	2.16	8.19	3.35	-10.91
	0.0005	-13.559	11.404	-0.44	-3.95	23.45	-5.81	-20.06
	0.0006	-4.403	14.456	-9.6	2.16	23.45	0.3	16.56
	0.0007	1.7	-3.854	-6.55	11.31	20.4	3.35	4.35
	0.0008	-1.352	5.301	-9.6	2.16	17.34	-14.96	13.51
	0.0009	-7.455	2.249	-6.55	14.36	11.24	-2.76	22.66
	0.001	-4.403	-6.906	-6.55	14.36	17.34	3.35	1.3
	0.0011	-7.455	14.456	-6.55	11.31	17.34	-5.81	-1.75
	0.0012	-13.559	11.404	-3.49	14.36	17.34	-5.81	22.66
	0.0013	-7.455	-0.803	-0.44	8.26	17.34	3.35	7.4
	0.0014	-7.455	5.301	2.61	2.16	20.4	-14.96	-1.75
	0.0015	1.7	8.353	-9.6	5.21	2.09	-2.76	16.56
	0.0016	-1.352	-13.01	-6.55	-10.05	5.14	-11.91	16.56
	0.0017	7.804	5.301	-12.65	-3.95	5.14	-11.91	7.4
	0.0018	1.7	5.301	-9.6	-13.1	14.29	-8.86	10.45
	0.0019	-10.507	-19.113	-6.55	2.16	23.45	-11.91	13.51
	0.002	-19.662	5.301	-0.44	-7	35.66	-27.17	7.4
	0.0021	-1.352	5.301	-3.49	-0.9	20.4	-11.91	19.61
	0.0022	-16.61	-9.958	-0.44	-13.1	23.45	-21.07	4.35
	0.0023	-13.559	2.249	-12.65	2.16	23.45	-18.02	4.35
	0.0024	-4.403	2.249	-12.65	-3.95	23.45	-21.07	13.51
	0.0025	-7.455	-6.906	-18.75	5.21	8.19	-18.02	22.66
	0.0026	-25.766	17.508	-9.6	-3.95	23.45	-14.96	4.35
	0.0027	-1.352	5.301	-12.65	-10.05	23.45	-11.91	13.51
	0.0028	-10.507	-13.01	-0.44	-22.26	23.45	-18.02	1.3
	0.0029	-4.403	-0.803	-18.75	-3.95	23.45	-5.81	4.35
	0.003	-4.403	11.404	5.66	-10.05	17.34	-11.91	10.45
	0.0031	-4.403	-6.906	-3.49	-7	14.29	-2.76	7.4
	0.0032	-13.559	11.404	-15.7	-0.9	23.45	-8.86	-1.75
	0.0033	-10.507	2.249	-9.6	2.16	23.45	-8.86	16.56
	0.0034	7.804	-6.906	-3.49	-7	17.34	-21.07	4.35
	0.0035	-10.507	-3.854	-24.86	-3.95	23.45	-18.02	4.35
	0.0036	-13.559	-0.803	-15.7	-0.9	23.45	-18.02	1.3
	0.0037	-4.403	-16.061	-6.55	-10.05	2.09	-14.96	4.35
	0.0038	-10.507	8.353	-27.91	-0.9	20.4	-8.86	7.4
	0.0039	-7.455	-0.803	-21.8	-3.95	29.55	-11.91	7.4
	0.004	-1.352	2.249	-3.49	-16.15	-0.97	-11.91	-1.75
	0.0041	-16.61	-0.803	-12.65	-10.05	17.34	-14.96	4.35
	0.0042	-7.455	5.301	-6.55	-7	17.34	-5.81	10.45
	0.0043	-4.403	-3.854	-3.49	-19.21	11.24	-11.91	1.3
	0.0044	-16.61	8.353	-15.7	-0.9	17.34	-2.76	10.45
	0.0045	-16.61	-0.803	-15.7	-16.15	29.55	-8.86	7.4
	0.0046	4.752	-0.803	-0.44	-13.1	17.34	-8.86	10.45
	0.0047	-25.766	-0.803	-6.55	-13.1	17.34	-8.86	7.4
	0.0048	-22.714	-0.803	-24.86	11.31	5.14	-2.76	7.4
	0.0049	4.752	-0.803	-0.44	-19.21	-4.02	-24.12	-4.8
	0.005	-13.559	-0.803	-9.6	5.21	5.14	-14.96	1.3
	0.0051	-34.921	2.249	-9.6	2.16	14.29	-14.96	-7.86
	0.0052	-7.455	11.404	-6.55	-3.95	-10.12	-18.02	7.4
	0.0053	-25.766	2.249	-9.6	-13.1	-0.97	-8.86	4.35
	0.0054	-19.662	-0.803	-30.96	8.26	11.24	-2.76	7.4
	0.0055	-13.559	-6.906	2.61	-19.21	-10.12	-27.17	4.35
	0.0056	-25.766	-9.958	-12.65	2.16	-7.07	-11.91	7.4
	0.0057	-34.921	2.249	-27.91	5.21	2.09	-2.76	-17.01
	0.0058	1.7	2.249	-21.8	-13.1	-0.97	3.35	-1.75
	0.0059	-16.61	2.249	-3.49	-13.1	5.14	-14.96	1.3
	0.006	-31.869	-6.906	-12.65	11.31	8.19	3.35	7.4
	0.0061	-19.662	-0.803	-6.55	2.16	-0.97	-14.96	4.35
	0.0062	-19.662	2.249	-9.6	8.26	8.19	-14.96	13.51
	0.0063	-25.766	-3.854	-24.86	20.47	5.14	0.3	7.4
	0.0064	-4.403	-13.01	-0.44	5.21	-4.02	-24.12	1.3
	0.0065	-16.61	-3.854	-3.49	-3.95	14.29	-21.07	-4.8
	0.0066	-34.921	-9.958	-15.7	8.26	23.45	0.3	-1.75
	0.0067	-7.455	-0.803	-12.65	5.21	-0.97	-5.81	-4.8
	0.0068	-1.352	2.249	-0.44	-7	8.19	-14.96	4.35
	0.0069	-19.662	8.353	-9.6	29.62	8.19	0.3	7.4
	0.007	-16.61	-3.854	-9.6	14.36	-0.97	-5.81	-4.8
	0.0071	-10.507	2.249	-9.6	5.21	5.14	-21.07	1.3
	0.0072	-19.662	-6.906	-18.75	14.36	11.24	-14.96	1.3
	0.0073	-1.352	11.404	-6.55	5.21	-0.97	-8.86	-7.86
	0.0074	-7.455	11.404	-3.49	-3.95	14.29	-33.27	10.45
	0.0075	-16.61	-6.906	-18.75	26.57	5.14	6.4	13.51
	0.0076	-4.403	2.249	-0.44	2.16	8.19	-8.86	-10.91
	0.0077	-1.352	-9.958	-0.44	-10.05	8.19	-21.07	13.51
	0.0078	-19.662	-13.01	-0.44	-7	17.34	-24.12	-1.75
	0.0079	-1.352	11.404	5.66	2.16	14.29	3.35	-4.8
	0.008	-7.455	-13.01	5.66	-10.05	23.45	-27.17	1.3
	0.0081	-7.455	-9.958	-12.65	14.36	17.34	-5.81	4.35
	0.0082	-10.507	2.249	-0.44	5.21	20.4	-8.86	-17.01
	0.0083	-7.455	5.301	-12.65	2.16	8.19	-21.07	7.4
	0.0084	-13.559	-16.061	-9.6	11.31	14.29	-2.76	-1.75
	0.0085	4.752	5.301	-6.55	5.21	14.29	0.3	-10.91
	0.0086	-4.403	5.301	-12.65	-0.9	23.45	-21.07	-10.91
	0.0087	-1.352	-9.958	-21.8	11.31	14.29	-11.91	7.4
	0.0088	-7.455	2.249	-3.49	8.26	11.24	-5.81	-23.12
	0.0089	-1.352	-3.854	-15.7	5.21	11.24	-14.96	1.3
	0.009	-7.455	-0.803	-12.65	14.36	23.45	-14.96	10.45
	0.0091	-7.455	-13.01	-12.65	5.21	14.29	-14.96	-10.91
	0.0092	-7.455	-0.803	-6.55	8.26	17.34	-11.91	-10.91
	0.0093	1.7	-19.113	-12.65	5.21	20.4	-5.81	4.35
	0.0094	7.804	-0.803	-3.49	2.16	14.29	-2.76	-7.86
	0.0095	-1.352	8.353	-12.65	-3.95	5.14	-5.81	-7.86
	0.0096	-13.559	2.249	-9.6	5.21	-0.97	9.45	4.35
	0.0097	-16.61	-0.803	-12.65	-0.9	8.19	0.3	-10.91
	0.0098	-4.403	5.301	-9.6	8.26	5.14	-5.81	1.3
	0.0099	-4.403	-19.113	-3.49	-0.9	14.29	-8.86	4.35
	0.01	-4.403	2.249	-0.44	14.36	11.24	-5.81	-4.8
	0.0101	-7.455	-0.803	5.66	11.31	14.29	-14.96	-7.86
	0.0102	1.7	-16.061	-6.55	17.42	-4.02	-8.86	-4.8
	0.0103	-7.455	8.353	2.61	11.31	8.19	-8.86	-13.96
	0.0104	-10.507	11.404	-9.6	23.52	2.09	-8.86	4.35
	0.0105	-7.455	-13.01	-6.55	20.47	11.24	-14.96	13.51
	0.0106	1.7	8.353	-9.6	32.67	14.29	0.3	-1.75
	0.0107	-10.507	2.249	-0.44	17.42	11.24	-5.81	-1.75
	0.0108	4.752	-0.803	-6.55	11.31	-16.22	0.3	7.4
	0.0109	-1.352	20.56	-0.44	5.21	14.29	-2.76	-10.91
	0.011	-13.559	23.611	-0.44	23.52	11.24	-5.81	7.4
	0.0111	-7.455	-3.854	17.87	14.36	5.14	0.3	1.3
	0.0112	-1.352	8.353	-0.44	11.31	23.45	0.3	-7.86
	0.0113	-13.559	11.404	-0.44	14.36	32.6	-8.86	-7.86
	0.0114	4.752	-6.906	-6.55	23.52	2.09	3.35	-4.8
	0.0115	-13.559	11.404	-0.44	11.31	14.29	-5.81	-13.96
	0.0116	-13.559	5.301	-9.6	14.36	17.34	-14.96	4.35
	0.0117	-7.455	5.301	-3.49	17.42	5.14	-21.07	1.3
	0.0118	4.752	8.353	-6.55	20.47	14.29	-14.96	1.3
	0.0119	-19.662	11.404	-12.65	23.52	29.55	-11.91	4.35
	0.012	-4.403	-6.906	-18.75	17.42	8.19	-14.96	10.45
	0.0121	-4.403	8.353	-12.65	14.36	20.4	-11.91	10.45
	0.0122	-4.403	-0.803	-27.91	5.21	29.55	-5.81	4.35
	0.0123	-7.455	2.249	-0.44	5.21	20.4	-5.81	-1.75
	0.0124	4.752	-6.906	5.66	2.16	26.5	-18.02	1.3
	0.0125	-13.559	8.353	-21.8	23.52	35.66	-5.81	-1.75
	0.0126	1.7	-0.803	-3.49	20.47	23.45	-2.76	-4.8
	0.0127	1.7	8.353	-6.55	5.21	23.45	-11.91	4.35
	0.0128	-7.455	-0.803	-18.75	23.52	35.66	-8.86	-1.75
	0.0129	-4.403	-0.803	-3.49	23.52	11.24	-11.91	4.35
	0.013	16.959	-0.803	-9.6	17.42	8.19	-18.02	1.3
	0.0131	1.7	5.301	-12.65	26.57	11.24	3.35	-1.75
	0.0132	-10.507	2.249	8.71	14.36	17.34	-5.81	-1.75
	0.0133	16.959	5.301	8.71	11.31	14.29	3.35	7.4
	0.0134	-7.455	2.249	-18.75	23.52	35.66	-2.76	-1.75
	0.0135	-16.61	11.404	-6.55	20.47	14.29	-5.81	10.45
	0.0136	-7.455	8.353	8.71	8.26	32.6	-14.96	7.4
	0.0137	-1.352	5.301	-12.65	23.52	35.66	0.3	10.45
	0.0138	-16.61	-0.803	2.61	35.73	26.5	-5.81	4.35
	0.0139	13.907	-0.803	-0.44	5.21	5.14	-5.81	7.4
	0.014	1.7	2.249	-6.55	14.36	38.71	-11.91	13.51
	0.0141	-13.559	-3.854	-6.55	26.57	2.09	3.35	13.51
	0.0142	-7.455	-0.803	-0.44	5.21	11.24	-14.96	7.4
	0.0143	-1.352	-6.906	-27.91	5.21	20.4	-14.96	10.45
	0.0144	-25.766	2.249	5.66	8.26	2.09	9.45	-1.75
	0.0145	1.7	2.249	-3.49	-10.05	8.19	-18.02	10.45
	0.0146	1.7	-3.854	-18.75	-3.95	29.55	-18.02	7.4
	0.0147	-16.61	-16.061	-24.86	14.36	14.29	0.3	-1.75
	0.0148	-13.559	2.249	-0.44	-0.9	8.19	-8.86	10.45
	0.0149	1.7	-6.906	-15.7	8.26	17.34	-21.07	16.56
	0.015	-10.507	-0.803	-6.55	20.47	14.29	-5.81	-4.8
	0.0151	-10.507	-0.803	-0.44	2.16	11.24	-18.02	4.35
	0.0152	1.7	8.353	-18.75	8.26	14.29	-21.07	10.45
	0.0153	-10.507	-3.854	-6.55	20.47	11.24	0.3	-4.8
	0.0154	-1.352	-0.803	11.76	8.26	14.29	-5.81	10.45
	0.0155	10.856	-9.958	-6.55	8.26	32.6	-8.86	16.56
	0.0156	-4.403	2.249	-0.44	26.57	29.55	24.71	-7.86
	0.0157	1.7	-0.803	2.61	-0.9	35.66	-5.81	4.35
	0.0158	16.959	-9.958	-15.7	8.26	29.55	-11.91	16.56
	0.0159	-1.352	-6.906	-3.49	17.42	35.66	-2.76	-1.75
	0.016	10.856	-6.906	-12.65	14.36	23.45	3.35	13.51
	0.0161	23.063	-6.906	-27.91	8.26	32.6	-11.91	7.4
	0.0162	7.804	5.301	-12.65	23.52	23.45	0.3	1.3
	0.0163	-1.352	-13.01	-3.49	-3.95	29.55	-2.76	-1.75
	0.0164	16.959	-13.01	-18.75	11.31	23.45	-8.86	31.82
	0.0165	-1.352	2.249	2.61	2.16	29.55	0.3	4.35
	0.0166	7.804	-0.803	-6.55	5.21	23.45	0.3	4.35
	0.0167	1.7	-19.113	-0.44	-3.95	29.55	-21.07	10.45
	0.0168	-4.403	-0.803	-9.6	8.26	23.45	0.3	7.4
	0.0169	-7.455	14.456	-6.55	-7	26.5	-11.91	-4.8
	0.017	1.7	-13.01	-18.75	2.16	26.5	-14.96	19.61
	0.0171	-16.61	5.301	-6.55	11.31	35.66	3.35	4.35
	0.0172	-1.352	5.301	-18.75	8.26	26.5	12.5	7.4
	0.0173	-7.455	2.249	-15.7	5.21	23.45	-14.96	19.61
	0.0174	-4.403	-6.906	-15.7	11.31	14.29	-5.81	22.66
	0.0175	-4.403	14.456	-12.65	-3.95	20.4	-5.81	-1.75
	0.0176	-10.507	-9.958	-15.7	8.26	17.34	-18.02	31.82
	0.0177	-13.559	17.508	-15.7	8.26	17.34	0.3	1.3
	0.0178	1.7	20.56	-15.7	-0.9	17.34	-2.76	-4.8
	0.0179	7.804	2.249	-3.49	8.26	17.34	-5.81	10.45
	0.018	4.752	11.404	-0.44	8.26	29.55	3.35	10.45
	0.0181	-1.352	26.663	2.61	11.31	32.6	-11.91	-4.8
	0.0182	-4.403	-6.906	-3.49	5.21	20.4	-21.07	16.56
	0.0183	7.804	5.301	-12.65	14.36	17.34	-5.81	4.35
	0.0184	-1.352	2.249	-9.6	8.26	20.4	-21.07	-4.8
	0.0185	4.752	-16.061	-15.7	17.42	5.14	-8.86	16.56
	0.0186	7.804	-3.854	-15.7	5.21	23.45	-8.86	4.35
	0.0187	16.959	26.663	-12.65	11.31	20.4	-5.81	1.3
	0.0188	1.7	-0.803	-3.49	-0.9	14.29	-2.76	4.35
	0.0189	1.7	8.353	-9.6	8.26	14.29	3.35	7.4
	0.019	1.7	11.404	-0.44	5.21	35.66	-8.86	4.35
	0.0191	1.7	-16.061	-12.65	11.31	26.5	-2.76	13.51
	0.0192	-1.352	5.301	-3.49	-3.95	35.66	-8.86	-7.86
	0.0193	23.063	23.611	-0.44	8.26	23.45	-5.81	-7.86
	0.0194	1.7	2.249	-0.44	5.21	26.5	-5.81	1.3
	0.0195	1.7	8.353	-12.65	17.42	20.4	0.3	4.35
	0.0196	7.804	5.301	-21.8	8.26	35.66	-2.76	4.35
	0.0197	1.7	-6.906	-12.65	2.16	20.4	3.35	16.56
	0.0198	4.752	5.301	-6.55	-7	32.6	0.3	10.45
	0.0199	13.907	5.301	-12.65	-0.9	32.6	3.35	19.61
	0.02	1.7	-6.906	-3.49	-3.95	20.4	0.3	13.51
	0.0201	-1.352	-6.906	-15.7	2.16	14.29	-2.76	13.51
	0.0202	7.804	2.249	-15.7	20.47	26.5	-2.76	1.3
	0.0203	1.7	-9.958	-6.55	5.21	26.5	-2.76	10.45
	0.0204	-13.559	8.353	-9.6	-3.95	8.19	-5.81	4.35
	0.0205	13.907	8.353	-21.8	14.36	17.34	3.35	4.35
	0.0206	1.7	5.301	5.66	5.21	23.45	0.3	-1.75
	0.0207	-4.403	-0.803	-9.6	-0.9	11.24	-8.86	1.3
	0.0208	4.752	8.353	-18.75	2.16	32.6	-5.81	-4.8
	0.0209	1.7	-3.854	-3.49	-10.05	26.5	-2.76	4.35
	0.021	1.7	2.249	-15.7	-7	2.09	0.3	10.45
	0.0211	1.7	-0.803	-9.6	-3.95	20.4	-2.76	4.35
	0.0212	-1.352	-0.803	-0.44	14.36	17.34	9.45	16.56
	0.0213	-13.559	5.301	-15.7	-13.1	5.14	-2.76	10.45
	0.0214	4.752	2.249	-21.8	5.21	17.34	0.3	16.56
	0.0215	1.7	-3.854	2.61	-0.9	29.55	-11.91	13.51
	0.0216	-10.507	5.301	-12.65	5.21	8.19	-5.81	13.51
	0.0217	1.7	2.249	-18.75	-7	26.5	-5.81	4.35
	0.0218	16.959	8.353	-0.44	11.31	8.19	6.4	1.3
	0.0219	-7.455	8.353	-6.55	-7	8.19	-2.76	-13.96
	0.022	10.856	-3.854	-15.7	17.42	14.29	0.3	-4.8
	0.0221	10.856	-6.906	5.66	-0.9	8.19	0.3	-10.91
	0.0222	-7.455	-6.906	-9.6	-3.95	11.24	3.35	4.35
	0.0223	-1.352	2.249	-9.6	2.16	20.4	-11.91	4.35
	0.0224	7.804	-0.803	-9.6	20.47	8.19	9.45	1.3
	0.0225	-13.559	5.301	-15.7	-16.15	8.19	0.3	4.35
	0.0226	-4.403	-0.803	-18.75	-0.9	11.24	-11.91	22.66
	0.0227	1.7	2.249	-0.44	11.31	17.34	9.45	4.35
	0.0228	-4.403	2.249	-0.44	2.16	5.14	-2.76	4.35
	0.0229	-16.61	2.249	-15.7	2.16	14.29	-8.86	-4.8
	0.023	4.752	-0.803	-15.7	23.52	2.09	-5.81	-1.75
	0.0231	-16.61	2.249	-24.86	2.16	2.09	-11.91	1.3
	0.0232	-4.403	-0.803	-18.75	-3.95	8.19	-18.02	4.35
	0.0233	-4.403	5.301	2.61	14.36	2.09	-5.81	-7.86
	0.0234	-7.455	-3.854	-24.86	8.26	-0.97	-2.76	7.4
	0.0235	7.804	14.456	-18.75	-3.95	14.29	-14.96	1.3
	0.0236	16.959	2.249	-12.65	8.26	17.34	-5.81	-13.96
	0.0237	-4.403	-6.906	-12.65	-3.95	8.19	3.35	-1.75
	0.0238	7.804	-9.958	-0.44	-0.9	8.19	-18.02	1.3
	0.0239	4.752	-0.803	8.71	20.47	-0.97	0.3	-4.8
	0.024	-10.507	-3.854	-9.6	-13.1	2.09	0.3	-7.86
	0.0241	-1.352	2.249	-6.55	-7	8.19	-8.86	1.3
	0.0242	-1.352	-3.854	5.66	2.16	8.19	0.3	4.35
	0.0243	-7.455	-0.803	-9.6	-7	-0.97	0.3	1.3
	0.0244	-1.352	-6.906	-3.49	-25.31	17.34	-27.17	19.61
	0.0245	-4.403	17.508	-0.44	-10.05	-0.97	-11.91	4.35
	0.0246	-7.455	-6.906	-15.7	-16.15	-0.97	0.3	-10.91
	0.0247	7.804	-3.854	-12.65	-3.95	-7.07	-21.07	16.56
	0.0248	1.7	5.301	5.66	5.21	-0.97	-11.91	-4.8
	0.0249	7.804	8.353	-12.65	8.26	-13.17	-2.76	1.3
	0.025	-1.352	-6.906	2.61	5.21	-0.97	-18.02	16.56
	0.0251	10.856	2.249	-6.55	17.42	-10.12	9.45	10.45
	0.0252	-4.403	-3.854	-3.49	8.26	-4.02	-2.76	-1.75
	0.0253	1.7	2.249	-6.55	14.36	-13.17	-14.96	19.61
	0.0254	-7.455	5.301	8.71	20.47	-0.97	0.3	-13.96
	0.0255	1.7	-0.803	2.61	11.31	-0.97	6.4	-7.86
	0.0256	-10.507	-3.854	17.87	8.26	2.09	-8.86	1.3
	0.0257	1.7	5.301	5.66	17.42	-7.07	0.3	-4.8
	0.0258	-4.403	-6.906	8.71	8.26	-0.97	-5.81	-1.75
	0.0259	1.7	-19.113	-0.44	14.36	-0.97	-2.76	7.4
	0.026	-4.403	8.353	2.61	14.36	8.19	12.5	-4.8
	0.0261	-1.352	-3.854	-0.44	5.21	5.14	6.4	-4.8
	0.0262	-7.455	8.353	-0.44	8.26	2.09	3.35	16.56
	0.0263	-1.352	14.456	-3.49	11.31	-0.97	6.4	-10.91
	0.0264	10.856	5.301	-0.44	11.31	8.19	-2.76	-13.96
	0.0265	7.804	-3.854	-9.6	5.21	8.19	-8.86	-4.8
	0.0266	-10.507	14.456	-12.65	-3.95	17.34	0.3	-7.86
	0.0267	-10.507	-6.906	-12.65	-13.1	23.45	-11.91	-4.8
	0.0268	4.752	2.249	-3.49	-0.9	14.29	-8.86	-4.8
	0.0269	-4.403	5.301	-3.49	-7	17.34	-14.96	-20.06
	0.027	-1.352	8.353	-6.55	2.16	8.19	-14.96	-13.96
	0.0271	-1.352	-6.906	-9.6	-7	-7.07	-8.86	-4.8
	0.0272	-1.352	8.353	-3.49	-0.9	-0.97	3.35	-20.06
	0.0273	-7.455	-6.906	-0.44	2.16	5.14	-5.81	-20.06
	0.0274	1.7	-13.01	-6.55	17.42	-10.12	0.3	-1.75
	0.0275	-7.455	8.353	8.71	5.21	5.14	-5.81	-7.86
	0.0276	4.752	8.353	-3.49	-0.9	8.19	9.45	-1.75
	0.0277	4.752	2.249	-9.6	-22.26	11.24	-5.81	-1.75
	0.0278	1.7	8.353	-15.7	-13.1	2.09	0.3	-1.75
	0.0279	-1.352	-3.854	-0.44	-13.1	5.14	-2.76	-10.91
	0.028	4.752	-6.906	-12.65	-7	-7.07	12.5	-4.8
	0.0281	-13.559	11.404	-3.49	-7	5.14	9.45	-17.01
	0.0282	16.959	-0.803	-6.55	11.31	8.19	6.4	-4.8
	0.0283	-4.403	2.249	2.61	-13.1	2.09	-5.81	1.3
	0.0284	1.7	8.353	-12.65	-13.1	-4.02	0.3	-1.75
	0.0285	-1.352	2.249	-6.55	-0.9	8.19	-8.86	-4.8
	0.0286	13.907	-0.803	-15.7	-7	-10.12	-5.81	7.4
	0.0287	-1.352	11.404	-9.6	-10.05	-0.97	-2.76	-4.8
	0.0288	7.804	-0.803	2.61	11.31	14.29	-8.86	-1.75
	0.0289	-4.403	8.353	5.66	-3.95	-10.12	-2.76	-7.86
	0.029	-1.352	11.404	-9.6	-7	-10.12	-8.86	-4.8
	0.0291	-4.403	14.456	8.71	2.16	5.14	-2.76	-7.86
	0.0292	7.804	2.249	-9.6	-10.05	-10.12	9.45	-4.8
	0.0293	-7.455	14.456	-3.49	-3.95	5.14	9.45	-4.8
	0.0294	10.856	-3.854	14.82	-3.95	8.19	-2.76	-4.8
	0.0295	1.7	5.301	-9.6	5.21	-22.33	0.3	-1.75
	0.0296	-10.507	2.249	-12.65	-13.1	2.09	-5.81	-4.8
	0.0297	1.7	5.301	2.61	5.21	5.14	-2.76	-1.75
	0.0298	7.804	8.353	-3.49	-7	-19.28	0.3	-7.86
	0.0299	-7.455	14.456	-18.75	-10.05	8.19	6.4	1.3
	0.03	-7.455	14.456	5.66	-3.95	11.24	0.3	1.3
	0.0301	7.804	20.56	-12.65	2.16	-4.02	9.45	4.35
	0.0302	-10.507	11.404	-0.44	-19.21	8.19	-5.81	7.4
	0.0303	1.7	5.301	14.82	-3.95	5.14	3.35	13.51
	0.0304	16.959	5.301	-0.44	-22.26	11.24	6.4	1.3
	0.0305	1.7	5.301	-9.6	-22.26	8.19	9.45	7.4
	0.0306	-7.455	8.353	14.82	-25.31	20.4	0.3	-4.8
	0.0307	13.907	5.301	-3.49	-16.15	-10.12	12.5	-1.75
	0.0308	-4.403	5.301	-3.49	-31.41	8.19	-2.76	4.35
	0.0309	-1.352	8.353	-0.44	8.26	11.24	0.3	4.35
	0.031	13.907	17.508	-0.44	-10.05	-4.02	15.55	-10.91
	0.0311	4.752	14.456	-9.6	-16.15	-0.97	-11.91	1.3
	0.0312	-4.403	17.508	20.92	-7	14.29	-8.86	-1.75
	0.0313	13.907	-0.803	-12.65	-13.1	-0.97	3.35	7.4
	0.0314	-10.507	5.301	-12.65	-13.1	8.19	-5.81	4.35
	0.0315	1.7	-0.803	-6.55	5.21	5.14	-11.91	-1.75
	0.0316	7.804	-0.803	-0.44	-13.1	8.19	0.3	-7.86
	0.0317	7.804	-0.803	-9.6	-19.21	14.29	-5.81	7.4
	0.0318	-1.352	20.56	5.66	-10.05	5.14	-8.86	1.3
	0.0319	10.856	-3.854	-0.44	-19.21	-0.97	3.35	1.3
	0.032	-4.403	2.249	-9.6	-3.95	8.19	0.3	4.35
	0.0321	-1.352	2.249	5.66	-0.9	11.24	-18.02	-1.75
	0.0322	7.804	8.353	-0.44	-7	8.19	6.4	-4.8
	0.0323	-7.455	8.353	-0.44	-13.1	11.24	0.3	1.3
	0.0324	-4.403	5.301	5.66	8.26	11.24	-5.81	1.3
	0.0325	1.7	-0.803	-6.55	5.21	11.24	-2.76	-13.96
	0.0326	-4.403	5.301	-6.55	8.26	11.24	-11.91	-7.86
	0.0327	1.7	8.353	8.71	-0.9	5.14	-21.07	1.3
	0.0328	7.804	11.404	-9.6	-10.05	2.09	12.5	-13.96
	0.0329	-7.455	-16.061	-9.6	-19.21	17.34	-5.81	-1.75
	0.033	1.7	5.301	-3.49	-0.9	8.19	-21.07	4.35
	0.0331	1.7	2.249	-15.7	-16.15	20.4	0.3	-17.01
	0.0332	-4.403	-0.803	-15.7	-19.21	11.24	0.3	7.4
	0.0333	-7.455	-3.854	-3.49	-16.15	23.45	-8.86	1.3
	0.0334	-4.403	2.249	-18.75	-16.15	14.29	15.55	-10.91
	0.0335	-16.61	-6.906	-6.55	-22.26	26.5	-5.81	-1.75
	0.0336	-1.352	8.353	-6.55	-0.9	14.29	-21.07	7.4
	0.0337	-1.352	5.301	-6.55	-13.1	20.4	-2.76	-17.01
	0.0338	1.7	-6.906	-9.6	-3.95	20.4	-2.76	7.4
	0.0339	-4.403	20.56	-0.44	-0.9	20.4	-2.76	4.35
	0.034	-4.403	8.353	-12.65	-16.15	5.14	3.35	10.45
	0.0341	-13.559	-0.803	2.61	-22.26	14.29	-8.86	4.35
	0.0342	-7.455	2.249	-0.44	-3.95	11.24	-5.81	4.35
	0.0343	-13.559	23.611	2.61	-13.1	14.29	-2.76	-13.96
	0.0344	-1.352	-9.958	-3.49	-10.05	-4.02	-18.02	13.51
	0.0345	-4.403	11.404	-0.44	-7	5.14	-11.91	-1.75
	0.0346	-4.403	-3.854	-3.49	-10.05	5.14	-5.81	-7.86
	0.0347	-7.455	-16.061	2.61	-3.95	8.19	-8.86	1.3
	0.0348	-1.352	5.301	-6.55	-10.05	8.19	-11.91	16.56
	0.0349	4.752	20.56	-6.55	-22.26	11.24	-5.81	-4.8
	0.035	4.752	-13.01	-3.49	-25.31	-4.02	-21.07	7.4
	0.0351	-1.352	5.301	-3.49	-10.05	14.29	-11.91	7.4
	0.0352	4.752	5.301	-0.44	-16.15	11.24	-11.91	-10.91
	0.0353	7.804	-9.958	-6.55	-13.1	2.09	-14.96	1.3
	0.0354	4.752	11.404	-0.44	-22.26	11.24	-14.96	7.4
	0.0355	1.7	8.353	2.61	-16.15	8.19	-5.81	4.35
	0.0356	16.959	-13.01	-0.44	-16.15	-4.02	-8.86	10.45
	0.0357	7.804	2.249	5.66	-7	5.14	-5.81	7.4
	0.0358	-7.455	-3.854	11.76	-7	14.29	-14.96	-7.86
	0.0359	10.856	-13.01	-0.44	2.16	2.09	-8.86	7.4
	0.036	-4.403	-0.803	-3.49	-10.05	17.34	-14.96	1.3
	0.0361	4.752	8.353	-6.55	2.16	26.5	-2.76	-1.75
	0.0362	16.959	-3.854	-0.44	-3.95	11.24	-5.81	-4.8
	0.0363	4.752	5.301	-6.55	2.16	-0.97	3.35	-1.75
	0.0364	-1.352	14.456	2.61	-7	11.24	-2.76	-20.06
	0.0365	10.856	2.249	2.61	2.16	-10.12	0.3	-10.91
	0.0366	4.752	11.404	5.66	-3.95	2.09	0.3	-13.96
	0.0367	4.752	2.249	-9.6	2.16	14.29	6.4	-13.96
	0.0368	1.7	-3.854	-0.44	-3.95	5.14	-2.76	-13.96
	0.0369	13.907	2.249	-15.7	-3.95	-10.12	-2.76	-4.8
	0.037	1.7	11.404	-0.44	-3.95	17.34	-2.76	-7.86
	0.0371	23.063	-3.854	-0.44	-0.9	-4.02	6.4	1.3
	0.0372	-1.352	11.404	2.61	-10.05	11.24	12.5	-1.75
	0.0373	-4.403	2.249	-0.44	-3.95	32.6	-2.76	1.3
	0.0374	7.804	-0.803	5.66	2.16	11.24	-5.81	-1.75
	0.0375	13.907	5.301	-15.7	-13.1	5.14	-5.81	-1.75
	0.0376	-13.559	11.404	2.61	5.21	20.4	-2.76	-10.91
	0.0377	4.752	-0.803	14.82	5.21	5.14	-2.76	-7.86
	0.0378	13.907	8.353	-15.7	-3.95	17.34	6.4	-7.86
	0.0379	-13.559	-3.854	-6.55	11.31	35.66	-5.81	-1.75
	0.038	7.804	-0.803	-6.55	2.16	-0.97	15.55	-7.86
	0.0381	4.752	-0.803	-12.65	2.16	11.24	6.4	-10.91
	0.0382	-1.352	5.301	5.66	23.52	11.24	-11.91	-1.75
	0.0383	7.804	11.404	2.61	17.42	11.24	-2.76	-1.75
	0.0384	7.804	14.456	-12.65	-3.95	2.09	12.5	-1.75
	0.0385	-7.455	5.301	5.66	11.31	14.29	-11.91	-1.75
	0.0386	16.959	2.249	11.76	5.21	-10.12	12.5	-4.8
	0.0387	4.752	-0.803	-0.44	-13.1	8.19	6.4	-7.86
	0.0388	1.7	2.249	-0.44	5.21	5.14	-11.91	1.3
	0.0389	10.856	5.301	8.71	-0.9	-13.17	3.35	-4.8
	0.039	4.752	2.249	-6.55	8.26	2.09	12.5	10.45
	0.0391	-7.455	-0.803	17.87	11.31	26.5	-2.76	-4.8
	0.0392	32.218	5.301	-0.44	-0.9	-4.02	-2.76	-7.86
	0.0393	10.856	-0.803	-6.55	-13.1	11.24	-11.91	-13.96
	0.0394	1.7	8.353	-0.44	17.42	5.14	-2.76	4.35
	0.0395	7.804	2.249	2.61	-0.9	-13.17	-5.81	-7.86
	0.0396	-4.403	-9.958	-6.55	-10.05	-7.07	18.61	1.3
	0.0397	-13.559	-6.906	2.61	8.26	8.19	-2.76	1.3
	0.0398	20.011	-3.854	-3.49	-0.9	-10.12	-2.76	7.4
	0.0399	-1.352	-9.958	-12.65	-10.05	-0.97	9.45	-4.8
	0.04	-7.455	-13.01	8.71	14.36	-7.07	-5.81	4.35
	0.0401	-1.352	8.353	5.66	-0.9	-7.07	-8.86	-1.75
	0.0402	-1.352	-9.958	-9.6	-16.15	-7.07	15.55	-4.8
	0.0403	-4.403	-9.958	-0.44	5.21	5.14	0.3	-1.75
	0.0404	10.856	-9.958	-9.6	-10.05	-7.07	-11.91	7.4
	0.0405	1.7	-6.906	-18.75	5.21	2.09	3.35	-1.75
	0.0406	-1.352	-9.958	5.66	14.36	-4.02	-8.86	7.4
	0.0407	4.752	2.249	11.76	-0.9	-4.02	-8.86	7.4
	0.0408	4.752	-16.061	-9.6	-13.1	2.09	15.55	-4.8
	0.0409	-1.352	-6.906	5.66	5.21	2.09	-2.76	19.61
	0.041	4.752	-6.906	14.82	-10.05	2.09	-14.96	13.51
	0.0411	-1.352	-0.803	-0.44	-3.95	-7.07	12.5	-4.8
	0.0412	-4.403	-13.01	14.82	11.31	2.09	-2.76	10.45
	0.0413	7.804	-0.803	2.61	8.26	2.09	-5.81	10.45
	0.0414	1.7	-6.906	-6.55	2.16	8.19	6.4	1.3
	0.0415	-1.352	-13.01	-0.44	11.31	-0.97	-2.76	22.66
	0.0416	4.752	-0.803	-3.49	-7	-0.97	-2.76	1.3
	0.0417	7.804	-9.958	-15.7	5.21	-4.02	27.76	-7.86
	0.0418	1.7	-16.061	-0.44	5.21	-4.02	-2.76	4.35
	0.0419	16.959	5.301	-12.65	8.26	-10.12	-2.76	4.35
	0.042	1.7	5.301	-0.44	2.16	2.09	-2.76	-13.96
	0.0421	4.752	-13.01	-3.49	14.36	-4.02	-8.86	13.51
	0.0422	4.752	2.249	-0.44	-3.95	2.09	-8.86	1.3
	0.0423	10.856	11.404	-9.6	2.16	-7.07	-2.76	-10.91
	0.0424	7.804	-16.061	-0.44	8.26	-0.97	-2.76	7.4
	0.0425	20.011	-0.803	-3.49	23.52	2.09	-5.81	1.3
	0.0426	10.856	2.249	5.66	23.52	20.4	12.5	1.3
	0.0427	20.011	-6.906	-3.49	23.52	11.24	3.35	10.45
	0.0428	-1.352	23.611	-0.44	11.31	17.34	9.45	1.3
	0.0429	1.7	11.404	-3.49	14.36	8.19	15.55	-7.86
	0.043	7.804	2.249	-3.49	17.42	8.19	15.55	13.51
	0.0431	10.856	14.456	-0.44	8.26	5.14	3.35	10.45
	0.0432	4.752	14.456	8.71	8.26	2.09	9.45	-1.75
	0.0433	13.907	-6.906	11.76	8.26	-7.07	3.35	4.35
	0.0434	16.959	8.353	14.82	5.21	-0.97	12.5	-1.75
	0.0435	13.907	2.249	8.71	8.26	-4.02	12.5	-4.8
	0.0436	4.752	-13.01	5.66	17.42	-4.02	9.45	16.56
	0.0437	7.804	11.404	17.87	14.36	2.09	3.35	1.3
	0.0438	7.804	14.456	11.76	29.62	-4.02	15.55	-7.86
	0.0439	7.804	-6.906	11.76	20.47	-0.97	6.4	7.4
	0.044	7.804	14.456	14.82	20.47	14.29	6.4	13.51
	0.0441	23.063	8.353	20.92	20.47	-0.97	0.3	-1.75
	0.0442	10.856	2.249	8.71	35.73	-16.22	6.4	16.56
	0.0443	-1.352	11.404	-0.44	17.42	2.09	-2.76	1.3
	0.0444	10.856	26.663	-0.44	23.52	-0.97	6.4	4.35
	0.0445	1.7	-0.803	5.66	11.31	-7.07	-5.81	13.51
	0.0446	13.907	8.353	-0.44	23.52	-7.07	0.3	7.4
	0.0447	-1.352	8.353	14.82	14.36	2.09	-2.76	-7.86
	0.0448	4.752	-9.958	2.61	17.42	-34.54	-8.86	4.35
	0.0449	-10.507	-0.803	2.61	20.47	-34.54	-30.22	-32.27
	0.045	-1.352	-13.01	-21.8	11.31	-58.95	-45.48	-59.74
	0.0451	-16.61	-43.527	-52.32	-13.1	-80.31	-60.74	-93.31
	0.0452	-41.024	-61.838	-85.89	-3.95	-92.52	-79.05	-111.62
	0.0453	-50.18	-92.355	-104.2	-19.21	-110.83	-100.41	-126.87
	0.0454	-68.49	-150.34	-162.19	-34.46	-156.61	-112.62	-154.34
	0.0455	-102.06	-190.01	-192.7	-25.31	-168.81	-140.09	-197.07
	0.0456	-138.681	-263.25	-247.63	-49.72	-226.8	-191.97	-227.58
	0.0457	-172.25	-330.39	-308.67	-86.34	-281.73	-228.59	-276.41
	0.0458	-224.13	-412.79	-388.02	-98.55	-312.24	-268.26	-319.14
	0.0459	-294.32	-498.24	-449.05	-126.02	-354.97	-304.88	-352.7
	0.046	-364.511	-598.95	-537.55	-150.43	-428.21	-350.66	-398.48
	0.0461	-443.86	-675.24	-662.67	-180.95	-470.94	-408.64	-462.57
	0.0462	-501.84	-772.9	-760.33	-226.73	-562.49	-481.88	-508.34
	0.0463	-599.5	-843.09	-879.35	-290.81	-629.63	-527.66	-541.91
	0.0464	-669.69	-952.95	-992.26	-327.43	-672.35	-603.95	-593.79
	0.0465	-752.08	-1068.92	-1092.97	-351.85	-745.59	-664.99	-657.88
	0.0466	-871.1	-1200.14	-1181.47	-403.73	-803.58	-716.87	-712.81
	0.0467	-1005.38	-1331.37	-1294.39	-412.88	-849.35	-768.75	-752.49
	0.0468	-1090.83	-1447.34	-1349.32	-425.09	-925.65	-835.89	-798.26
	0.0469	-1191.54	-1541.94	-1431.72	-473.92	-1008.05	-869.46	-862.35
	0.047	-1304.45	-1670.11	-1544.63	-498.33	-1044.67	-930.49	-908.12
	0.0471	-1359.38	-1783.03	-1651.44	-528.85	-1133.17	-985.42	-950.85
	0.0472	-1444.83	-1905.1	-1715.53	-586.83	-1227.77	-1055.61	-996.63
	0.0473	-1585.21	-2014.96	-1813.19	-599.04	-1322.38	-1080.03	-1036.3
	0.0474	-1685.92	-2124.83	-1916.95	-644.82	-1395.62	-1153.27	-1106.49
	0.0475	-1786.63	-2228.59	-2029.86	-696.7	-1453.6	-1211.25	-1170.58
	0.0476	-1902.6	-2353.71	-2139.72	-739.42	-1508.53	-1287.55	-1213.3
	0.0477	-1963.63	-2442.21	-2234.33	-797.4	-1569.57	-1327.22	-1231.61
	0.0478	-2067.39	-2509.35	-2289.26	-873.7	-1590.93	-1388.25	-1274.34
	0.0479	-2223.03	-2616.16	-2396.07	-901.16	-1624.5	-1415.72	-1289.59
	0.048	-2345.1	-2722.97	-2447.95	-962.2	-1691.64	-1488.96	-1344.53
	0.0481	-2458.02	-2802.32	-2502.88	-1026.29	-1767.93	-1559.15	-1378.1
	0.0482	-2583.14	-2881.66	-2585.28	-1056.8	-1822.86	-1583.57	-1411.66
	0.0483	-2638.07	-2951.85	-2661.57	-1087.32	-1911.37	-1647.65	-1454.39
	0.0484	-2705.21	-3037.3	-2725.66	-1154.46	-1966.3	-1699.53	-1509.32
	0.0485	-2781.5	-3138.01	-2853.84	-1184.98	-2030.38	-1730.05	-1579.51
	0.0486	-2891.37	-3211.25	-2942.34	-1230.75	-2097.52	-1781.93	-1619.18
	0.0487	-2982.92	-3302.8	-3027.79	-1282.63	-2146.35	-1852.12	-1658.86
	0.0488	-3071.42	-3351.63	-3116.29	-1319.25	-2192.13	-1888.74	-1671.06
	0.0489	-3123.3	-3430.98	-3180.37	-1371.13	-2247.06	-1940.62	-1652.75
	0.049	-3202.65	-3485.91	-3247.51	-1416.91	-2286.73	-1971.14	-1710.74
	0.0491	-3278.94	-3574.41	-3342.12	-1459.64	-2332.51	-2026.07	-1753.46
	0.0492	-3352.18	-3644.6	-3415.36	-1508.46	-2381.34	-2071.85	-1747.36
	0.0493	-3425.42	-3720.9	-3494.7	-1554.24	-2439.32	-2105.42	-1771.77
	0.0494	-3520.03	-3784.98	-3577.1	-1578.65	-2482.04	-2108.47	-1835.86
	0.0495	-3596.32	-3846.02	-3644.24	-1624.43	-2515.61	-2151.19	-1887.74
	0.0496	-3660.41	-3882.64	-3729.69	-1667.16	-2561.39	-2230.54	-1921.31
	0.0497	-3730.6	-4019.97	-3799.88	-1715.98	-2613.27	-2297.68	-1964.03
	0.0498	-3770.27	-4108.47	-3882.28	-1764.81	-2665.15	-2328.2	-1985.4
	0.0499	-3822.15	-4154.24	-3952.47	-1822.79	-2723.13	-2404.49	-2049.48
	0.05	-3874.03	-4221.38	-4040.97	-1838.05	-2811.63	-2431.96	-2086.1
	0.0501	-3928.96	-4303.78	-4111.16	-1889.93	-2863.51	-2474.68	-2098.31
	0.0502	-4014.41	-4380.07	-4208.82	-1935.71	-2903.19	-2517.41	-2101.36
	0.0503	-4124.28	-4483.83	-4275.95	-1960.12	-2967.27	-2581.49	-2150.19
	0.0504	-4170.05	-4575.39	-4364.46	-1969.28	-3040.52	-2639.48	-2162.4
	0.0505	-4234.14	-4648.63	-4428.54	-2018.11	-3101.55	-2682.2	-2180.71
	0.0506	-4276.86	-4746.29	-4520.1	-2060.83	-3177.85	-2691.36	-2199.02
	0.0507	-4319.59	-4801.22	-4565.87	-2115.76	-3251.09	-2724.92	-2226.48
	0.0508	-4374.52	-4822.58	-4660.48	-2158.49	-3330.43	-2804.27	-2235.64
	0.0509	-4447.76	-4908.03	-4742.87	-2195.11	-3394.52	-2865.31	-2305.83
	0.051	-4499.64	-5017.89	-4797.81	-2237.83	-3458.61	-2923.29	-2324.14
	0.0511	-4597.3	-5048.41	-4855.79	-2295.82	-3467.76	-2978.22	-2357.71
	0.0512	-4682.75	-5097.24	-4922.93	-2301.92	-3495.23	-3024	-2403.49
	0.0513	-4774.3	-5133.86	-4983.96	-2326.33	-3537.95	-3072.82	-2403.49
	0.0514	-4826.18	-5201	-5072.46	-2366.01	-3571.52	-3109.45	-2415.69
	0.0515	-4911.63	-5307.81	-5136.55	-2390.42	-3598.99	-3121.65	-2498.09
	0.0516	-4987.92	-5402.41	-5215.9	-2433.15	-3644.76	-3167.43	-2519.45
	0.0517	-5033.7	-5448.19	-5273.88	-2466.72	-3687.49	-3225.41	-2528.61
	0.0518	-5106.94	-5518.38	-5295.24	-2475.87	-3748.52	-3274.24	-2580.49
	0.0519	-5192.39	-5585.52	-5325.76	-2530.8	-3785.15	-3292.55	-2607.95
	0.052	-5253.43	-5640.45	-5374.59	-2610.15	-3824.82	-3344.43	-2635.42
	0.0521	-5326.67	-5683.18	-5414.26	-2649.82	-3891.96	-3387.16	-2699.51
	0.0522	-5375.5	-5768.62	-5463.09	-2686.44	-3925.53	-3426.83	-2720.87
	0.0523	-5467.05	-5826.61	-5499.71	-2735.27	-3952.99	-3457.35	-2714.77
	0.0524	-5515.88	-5887.64	-5518.02	-2802.41	-4020.13	-3521.43	-2754.44
	0.0525	-5567.76	-5973.09	-5563.8	-2848.19	-4084.22	-3539.74	-2788.01
	0.0526	-5610.48	-6073.8	-5633.99	-2890.91	-4093.37	-3548.9	-2827.68
	0.0527	-5656.26	-6143.99	-5688.92	-2945.84	-4154.41	-3555	-2852.09
	0.0528	-5717.29	-6192.82	-5746.9	-3012.98	-4191.03	-3600.78	-2858.2
	0.0529	-5760.02	-6220.28	-5798.78	-3055.7	-4227.65	-3661.81	-2879.56
	0.053	-5787.48	-6253.85	-5804.89	-3095.38	-4288.69	-3750.31	-2925.34
	0.0531	-5836.31	-6290.48	-5856.77	-3095.38	-4346.67	-3793.04	-2928.39
	0.0532	-5888.19	-6314.89	-5875.08	-3116.74	-4374.13	-3829.66	-2989.42
	0.0533	-5940.07	-6333.2	-5872.02	-3153.36	-4419.91	-3869.33	-3032.15
	0.0534	-6016.37	-6382.03	-5875.08	-3144.21	-4441.27	-3899.85	-3062.67
	0.0535	-6089.61	-6415.6	-5893.39	-3141.15	-4444.32	-3942.58	-3077.92
	0.0536	-6144.54	-6458.32	-5930.01	-3199.14	-4493.15	-4000.56	-3099.29
	0.0537	-6193.37	-6485.79	-5951.37	-3251.02	-4541.98	-4037.18	-3126.75
	0.0538	-6257.45	-6494.94	-5945.27	-3293.74	-4532.83	-4058.54	-3172.53
	0.0539	-6312.39	-6528.51	-5923.9	-3339.52	-4554.19	-4086.01	-3199.99
	0.054	-6394.78	-6589.55	-5960.52	-3397.5	-4587.76	-4101.27	-3221.36
	0.0541	-6449.72	-6650.58	-6003.25	-3437.17	-4621.33	-4107.37	-3267.13
	0.0542	-6532.11	-6687.2	-6039.87	-3501.26	-4673.21	-4119.58	-3291.55
	0.0543	-6583.99	-6736.03	-6088.7	-3510.42	-4682.36	-4147.04	-3297.65
	0.0544	-6611.46	-6757.39	-6152.79	-3550.09	-4700.67	-4165.35	-3331.22
	0.0545	-6651.13	-6812.33	-6164.99	-3601.97	-4755.6	-4183.66	-3355.63
	0.0546	-6687.75	-6867.26	-6183.3	-3626.38	-4752.55	-4220.29	-3346.48
	0.0547	-6684.7	-6906.93	-6207.72	-3653.85	-4740.35	-4247.75	-3325.12
	0.0548	-6712.17	-6937.45	-6241.29	-3687.42	-4783.07	-4241.65	-3328.17
	0.0549	-6764.05	-6946.6	-6232.13	-3711.83	-4825.79	-4278.27	-3337.32
	0.055	-6806.77	-6937.45	-6253.49	-3702.68	-4825.79	-4302.68	-3331.22
	0.0551	-6837.29	-6943.55	-6265.7	-3757.61	-4862.42	-4314.89	-3349.53
	0.0552	-6898.32	-6986.28	-6250.44	-3809.49	-4880.73	-4336.25	-3349.53
	0.0553	-6947.15	-7047.31	-6290.11	-3852.21	-4905.14	-4320.99	-3364.79
	0.0554	-6965.46	-7077.83	-6335.89	-3897.99	-4923.45	-4333.2	-3352.58
	0.0555	-7014.29	-7077.83	-6360.31	-3919.35	-4966.18	-4372.87	-3370.89
	0.0556	-7063.12	-7083.93	-6409.13	-3916.3	-4966.18	-4372.87	-3395.31
	0.0557	-7102.79	-7154.12	-6436.6	-3959.02	-4966.18	-4385.08	-3413.62
	0.0558	-7142.46	-7184.64	-6418.29	-3949.87	-4981.43	-4412.55	-3419.72
	0.0559	-7157.72	-7230.42	-6430.5	-3977.34	-4969.23	-4400.34	-3465.5
	0.056	-7139.41	-7267.04	-6439.65	-4020.06	-4993.64	-4415.6	-3465.5
	0.0561	-7197.4	-7297.56	-6436.6	-4062.78	-5039.42	-4433.91	-3480.76
	0.0562	-7240.12	-7303.66	-6461.01	-4093.3	-5048.57	-4455.27	-3492.96
	0.0563	-7292	-7321.97	-6448.81	-4148.23	-5042.47	-4467.48	-3502.12
	0.0564	-7359.14	-7346.38	-6457.96	-4136.03	-5042.47	-4485.79	-3483.81
	0.0565	-7401.86	-7370.8	-6485.43	-4139.08	-4981.43	-4482.74	-3502.12
	0.0566	-7417.12	-7392.16	-6500.69	-4160.44	-4987.54	-4491.89	-3496.02
	0.0567	-7465.95	-7407.42	-6482.38	-4160.44	-5015	-4519.36	-3532.64
	0.0568	-7493.42	-7450.14	-6488.48	-4181.8	-5057.73	-4522.41	-3550.95
	0.0569	-7514.78	-7431.83	-6470.17	-4239.79	-5051.62	-4507.15	-3560.1
	0.057	-7548.35	-7410.47	-6473.22	-4209.27	-5024.16	-4513.25	-3584.52
	0.0571	-7584.97	-7413.52	-6512.89	-4187.91	-5033.31	-4513.25	-3615.03
	0.0572	-7591.07	-7419.63	-6552.57	-4239.79	-5103.5	-4516.31	-3627.24
	0.0573	-7624.64	-7431.83	-6549.51	-4273.36	-5137.07	-4540.72	-3639.45
	0.0574	-7646	-7471.5	-6564.77	-4297.77	-5158.44	-4577.34	-3700.48
	0.0575	-7642.95	-7502.02	-6589.19	-4343.55	-5173.69	-4537.67	-3715.74
	0.0576	-7670.42	-7508.13	-6598.34	-4334.39	-5158.44	-4555.98	-3697.43
	0.0577	-7703.99	-7538.64	-6570.88	-4346.6	-5146.23	-4555.98	-3691.33
	0.0578	-7700.94	-7575.26	-6576.98	-4358.81	-5149.28	-4568.19	-3706.59
	0.0579	-7688.73	-7560.01	-6567.82	-4337.44	-5167.59	-4589.55	-3673.02
	0.058	-7707.04	-7550.85	-6573.93	-4371.01	-5198.11	-4641.43	-3691.33
	0.0581	-7737.56	-7566.11	-6561.72	-4422.89	-5210.32	-4623.12	-3669.97
	0.0582	-7768.07	-7590.52	-6546.46	-4438.15	-5176.75	-4647.53	-3685.22
	0.0583	-7795.54	-7572.21	-6558.67	-4407.63	-5158.44	-4659.74	-3703.53
	0.0584	-7829.11	-7599.68	-6595.29	-4425.94	-5167.59	-4653.64	-3706.59
	0.0585	-7859.63	-7575.26	-6619.7	-4435.1	-5192.01	-4675	-3682.17
	0.0586	-7871.83	-7602.73	-6613.6	-4462.56	-5225.57	-4714.67	-3724.9
	0.0587	-7868.78	-7639.35	-6622.76	-4505.29	-5243.89	-4696.36	-3731
	0.0588	-7899.3	-7617.99	-6622.76	-4529.7	-5234.73	-4723.83	-3724.9
	0.0589	-7917.61	-7614.94	-6665.48	-4541.91	-5253.04	-4729.93	-3706.59
	0.059	-7935.92	-7666.82	-6641.07	-4541.91	-5277.45	-4726.88	-3706.59
	0.0591	-7920.66	-7666.82	-6641.07	-4532.76	-5298.82	-4736.03	-3706.59
	0.0592	-7914.56	-7651.56	-6638.02	-4563.27	-5307.97	-4726.88	-3724.9
	0.0593	-7938.97	-7685.13	-6650.22	-4593.79	-5317.13	-4711.62	-3715.74
	0.0594	-8000.01	-7700.39	-6659.38	-4633.46	-5311.02	-4729.93	-3706.59
	0.0595	-8021.37	-7675.97	-6686.84	-4670.08	-5341.54	-4742.14	-3734.05
	0.0596	-8033.58	-7703.44	-6683.79	-4688.4	-5329.33	-4742.14	-3755.41
	0.0597	-8030.53	-7709.54	-6696	-4654.83	-5320.18	-4766.55	-3721.85
	0.0598	-8042.73	-7666.82	-6665.48	-4657.88	-5289.66	-4787.91	-3776.78
	0.0599	-8064.09	-7709.54	-6659.38	-4685.34	-5304.92	-4800.12	-3798.14
	0.06	-8100.72	-7758.37	-6680.74	-4682.29	-5283.56	-4803.17	-3776.78
	0.0601	-8100.72	-7758.37	-6677.69	-4700.6	-5256.09	-4775.71	-3792.04
	0.0602	-8067.15	-7785.84	-6622.76	-4700.6	-5246.94	-4760.45	-3798.14
	0.0603	-8070.2	-7779.73	-6613.6	-4728.07	-5249.99	-4803.17	-3792.04
	0.0604	-8085.46	-7740.06	-6641.07	-4712.81	-5246.94	-4797.07	-3804.24
	0.0605	-8070.2	-7785.84	-6656.33	-4697.55	-5283.56	-4806.22	-3810.35
	0.0606	-8067.15	-7819.41	-6665.48	-4706.71	-5295.77	-4794.02	-3807.29
	0.0607	-8094.61	-7837.72	-6677.69	-4746.38	-5286.61	-4778.76	-3810.35
	0.0608	-8094.61	-7859.08	-6680.74	-4752.48	-5301.87	-4775.71	-3819.5
	0.0609	-8088.51	-7852.97	-6686.84	-4758.59	-5323.23	-4790.96	-3831.71
	0.061	-8073.25	-7852.97	-6668.53	-4764.69	-5332.39	-4818.43	-3807.29
	0.0611	-8070.2	-7907.91	-6699.05	-4773.84	-5326.28	-4836.74	-3825.6
	0.0612	-8079.35	-7914.01	-6714.31	-4749.43	-5329.33	-4815.38	-3837.81
	0.0613	-8112.92	-7907.91	-6692.95	-4764.69	-5335.44	-4833.69	-3840.86
	0.0614	-8137.34	-7917.06	-6683.79	-4810.47	-5347.65	-4839.79	-3840.86
	0.0615	-8143.44	-7895.7	-6689.9	-4859.29	-5304.92	-4867.26	-3856.12
	0.0616	-8167.85	-7871.29	-6726.52	-4874.55	-5311.02	-4858.1	-3828.66
	0.0617	-8204.48	-7831.61	-6735.67	-4874.55	-5314.08	-4867.26	-3804.24
	0.0618	-8228.89	-7810.25	-6757.03	-4831.83	-5292.71	-4864.21	-3782.88
	0.0619	-8241.1	-7828.56	-6753.98	-4844.03	-5301.87	-4848.95	-3807.29
	0.062	-8213.63	-7856.03	-6769.24	-4862.35	-5329.33	-4836.74	-3822.55
	0.0621	-8210.58	-7849.92	-6760.09	-4853.19	-5311.02	-4861.15	-3846.97
	0.0622	-8228.89	-7874.34	-6735.67	-4813.52	-5301.87	-4876.41	-3840.86
	0.0623	-8250.25	-7883.49	-6738.72	-4810.47	-5326.28	-4888.62	-3846.97
	0.0624	-8231.94	-7886.54	-6778.4	-4853.19	-5350.7	-4916.09	-3853.07
	0.0625	-8283.82	-7883.49	-6738.72	-4865.4	-5362.9	-4922.19	-3874.43
	0.0626	-8332.65	-7883.49	-6747.88	-4877.6	-5387.32	-4940.5	-3868.33
	0.0627	-8326.55	-7886.54	-6741.77	-4908.12	-5344.59	-4919.14	-3846.97
	0.0628	-8317.39	-7883.49	-6726.52	-4898.97	-5341.54	-4928.29	-3834.76
	0.0629	-8329.6	-7837.72	-6720.41	-4880.66	-5350.7	-4946.6	-3840.86
	0.063	-8302.13	-7816.35	-6769.24	-4911.17	-5311.02	-4964.91	-3840.86
	0.0631	-8360.12	-7834.66	-6760.09	-4923.38	-5286.61	-4974.07	-3868.33
	0.0632	-8357.06	-7843.82	-6735.67	-4929.48	-5338.49	-4980.17	-3871.38
	0.0633	-8338.75	-7837.72	-6738.72	-4935.59	-5326.28	-4964.91	-3883.59
	0.0634	-8335.7	-7862.13	-6766.19	-4960	-5317.13	-4977.12	-3889.69
	0.0635	-8323.49	-7865.18	-6750.93	-4935.59	-5298.82	-4964.91	-3886.64
	0.0636	-8320.44	-7877.39	-6757.03	-4966.1	-5307.97	-4940.5	-3877.48
	0.0637	-8354.01	-7886.54	-6750.93	-4972.21	-5301.87	-4922.19	-3856.12
	0.0638	-8350.96	-7910.96	-6723.46	-4947.79	-5341.54	-4940.5	-3846.97
	0.0639	-8354.01	-7923.17	-6741.77	-4950.85	-5341.54	-4964.91	-3843.92
	0.064	-8341.8	-7947.58	-6753.98	-4944.74	-5317.13	-4980.17	-3859.17
	0.0641	-8338.75	-7953.68	-6778.4	-4932.54	-5326.28	-4967.97	-3877.48
	0.0642	-8372.32	-7941.48	-6778.4	-4953.9	-5311.02	-4931.35	-3889.69
	0.0643	-8384.53	-7962.84	-6760.09	-4941.69	-5320.18	-4928.29	-3853.07
	0.0644	-8375.37	-7993.36	-6738.72	-4938.64	-5362.9	-4952.71	-3862.23
	0.0645	-8350.96	-7965.89	-6747.88	-4966.1	-5396.47	-4967.97	-3865.28
	0.0646	-8372.32	-7914.01	-6750.93	-4972.21	-5423.94	-4937.45	-3874.43
	0.0647	-8363.17	-7892.65	-6757.03	-4935.59	-5448.35	-4952.71	-3877.48
	0.0648	-8372.32	-7923.17	-6772.29	-4966.1	-5423.94	-4919.14	-3898.85
	0.0649	-8387.58	-7944.53	-6769.24	-4981.36	-5420.89	-4885.57	-3886.64
	0.065	-8375.37	-7956.73	-6720.41	-5005.78	-5420.89	-4882.52	-3868.33
	0.0651	-8354.01	-7941.48	-6738.72	-5017.98	-5417.84	-4897.78	-3892.74
	0.0652	-8390.63	-7923.17	-6729.57	-5002.73	-5411.73	-4879.47	-3908
	0.0653	-8390.63	-7926.22	-6729.57	-5002.73	-5426.99	-4891.67	-3901.9
	0.0654	-8405.89	-7910.96	-6735.67	-4984.42	-5387.32	-4922.19	-3914.11
	0.0655	-8427.25	-7917.06	-6714.31	-4953.9	-5369.01	-4897.78	-3898.85
	0.0656	-8445.56	-7917.06	-6714.31	-4975.26	-5353.75	-4894.72	-3926.31
	0.0657	-8457.77	-7932.32	-6753.98	-5002.73	-5359.85	-4931.35	-3944.62
	0.0658	-8448.62	-7929.27	-6757.03	-4996.62	-5362.9	-4909.98	-3929.36
	0.0659	-8424.2	-7932.32	-6741.77	-5005.78	-5375.11	-4925.24	-3877.48
	0.066	-8418.1	-7938.42	-6744.83	-5024.09	-5381.21	-4919.14	-3889.69
	0.0661	-8415.05	-7947.58	-6729.57	-5014.93	-5399.52	-4894.72	-3911.05
	0.0662	-8408.94	-7953.68	-6720.41	-5036.3	-5384.27	-4882.52	-3911.05
	0.0663	-8399.79	-7956.73	-6741.77	-5094.28	-5390.37	-4922.19	-3920.21
	0.0664	-8393.68	-7962.84	-6741.77	-5082.07	-5393.42	-4891.67	-3904.95
	0.0665	-8405.89	-7959.79	-6750.93	-5051.55	-5378.16	-4876.41	-3877.48
	0.0666	-8408.94	-7965.89	-6772.29	-5048.5	-5375.11	-4882.52	-3892.74
	0.0667	-8415.05	-7953.68	-6738.72	-5033.24	-5335.44	-4879.47	-3883.59
	0.0668	-8418.1	-7944.53	-6732.62	-5039.35	-5341.54	-4891.67	-3856.12
	0.0669	-8393.68	-7950.63	-6753.98	-5106.49	-5350.7	-4922.19	-3898.85
	0.067	-8372.32	-7959.79	-6769.24	-5118.69	-5323.23	-4943.55	-3889.69
	0.0671	-8372.32	-7950.63	-6757.03	-5118.69	-5332.39	-4946.6	-3892.74
	0.0672	-8387.58	-7956.73	-6769.24	-5097.33	-5362.9	-4958.81	-3926.31
	0.0673	-8415.05	-7981.15	-6793.65	-5106.49	-5341.54	-4931.35	-3929.36
	0.0674	-8433.36	-7968.94	-6827.22	-5112.59	-5323.23	-4906.93	-3898.85
	0.0675	-8473.03	-7968.94	-6821.12	-5121.74	-5317.13	-4913.03	-3929.36
	0.0676	-8494.39	-7984.2	-6808.91	-5100.38	-5286.61	-4891.67	-3929.36
	0.0677	-8488.29	-7981.15	-6787.55	-5100.38	-5262.2	-4873.36	-3944.62
	0.0678	-8445.56	-7981.15	-6790.6	-5094.28	-5262.2	-4870.31	-3950.73
	0.0679	-8396.74	-8005.56	-6775.34	-5115.64	-5262.2	-4879.47	-3932.42
	0.068	-8384.53	-8005.56	-6760.09	-5103.43	-5286.61	-4909.98	-3972.09
	0.0681	-8424.2	-7990.3	-6747.88	-5088.18	-5295.77	-4913.03	-4014.81
	0.0682	-8451.67	-8026.92	-6735.67	-5094.28	-5292.71	-4900.83	-3993.45
	0.0683	-8448.62	-8029.98	-6741.77	-5109.54	-5222.52	-4909.98	-3990.4
	0.0684	-8448.62	-8036.08	-6741.77	-5124.8	-5219.47	-4916.09	-3965.99
	0.0685	-8445.56	-8026.92	-6763.14	-5140.06	-5249.99	-4909.98	-3938.52
	0.0686	-8421.15	-8017.77	-6778.4	-5146.16	-5271.35	-4909.98	-3926.31
	0.0687	-8427.25	-8026.92	-6775.34	-5155.31	-5283.56	-4888.62	-3938.52
	0.0688	-8405.89	-8036.08	-6778.4	-5152.26	-5298.82	-4903.88	-3932.42
	0.0689	-8436.41	-7999.46	-6763.14	-5146.16	-5268.3	-4897.78	-3947.68
	0.069	-8466.93	-8008.61	-6750.93	-5176.68	-5262.2	-4888.62	-3962.93
	0.0691	-8488.29	-8005.56	-6753.98	-5225.5	-5274.4	-4852	-3938.52
	0.0692	-8479.13	-8002.51	-6732.62	-5249.92	-5271.35	-4842.84	-3917.16
	0.0693	-8479.13	-8014.72	-6714.31	-5262.13	-5262.2	-4842.84	-3926.31
	0.0694	-8482.19	-8026.92	-6714.31	-5286.54	-5265.25	-4870.31	-3941.57
	0.0695	-8476.08	-8005.56	-6732.62	-5265.18	-5237.78	-4891.67	-3932.42
	0.0696	-8482.19	-8008.61	-6747.88	-5222.45	-5259.14	-4931.35	-3944.62
	0.0697	-8476.08	-8008.61	-6784.5	-5204.14	-5292.71	-4934.4	-3938.52
	0.0698	-8476.08	-8008.61	-6760.09	-5234.66	-5268.3	-4946.6	-3959.88
	0.0699	-8451.67	-8017.77	-6763.14	-5219.4	-5277.45	-4937.45	-3941.57
	0.07	-8430.31	-8023.87	-6781.45	-5219.4	-5317.13	-4967.97	-3929.36
	0.0701	-8442.51	-8029.98	-6772.29	-5234.66	-5335.44	-4995.43	-3935.47
	0.0702	-8445.56	-8011.67	-6787.55	-5231.61	-5304.92	-4989.33	-3953.78
	0.0703	-8466.93	-7990.3	-6796.71	-5222.45	-5311.02	-4980.17	-3926.31
	0.0704	-8466.93	-7981.15	-6741.77	-5216.35	-5277.45	-4971.02	-3926.31
	0.0705	-8509.65	-7993.36	-6735.67	-5185.83	-5274.4	-4940.5	-3923.26
	0.0706	-8506.6	-7965.89	-6760.09	-5210.25	-5286.61	-4940.5	-3923.26
	0.0707	-8454.72	-7944.53	-6775.34	-5216.35	-5307.97	-4955.76	-3901.9
	0.0708	-8442.51	-7947.58	-6735.67	-5222.45	-5295.77	-4964.91	-3911.05
	0.0709	-8421.15	-7944.53	-6741.77	-5191.94	-5307.97	-4958.81	-3904.95
	0.071	-8448.62	-7935.37	-6732.62	-5219.4	-5301.87	-4937.45	-3889.69
	0.0711	-8500.5	-7962.84	-6723.46	-5191.94	-5268.3	-4937.45	-3883.59
	0.0712	-8546.27	-7953.68	-6729.57	-5191.94	-5280.51	-4952.71	-3886.64
	0.0713	-8552.38	-7941.48	-6775.34	-5167.52	-5304.92	-4983.23	-3889.69
	0.0714	-8552.38	-7917.06	-6735.67	-5161.42	-5283.56	-4983.23	-3926.31
	0.0715	-8503.55	-7938.42	-6747.88	-5194.99	-5295.77	-4980.17	-3908
	0.0716	-8500.5	-7926.22	-6738.72	-5234.66	-5286.61	-4943.55	-3911.05
	0.0717	-8491.34	-7935.37	-6732.62	-5219.4	-5286.61	-4922.19	-3917.16
	0.0718	-8466.93	-7914.01	-6732.62	-5191.94	-5289.66	-4934.4	-3914.11
	0.0719	-8500.5	-7923.17	-6750.93	-5216.35	-5292.71	-4949.66	-3904.95
	0.072	-8555.43	-7926.22	-6735.67	-5249.92	-5268.3	-4946.6	-3892.74
	0.0721	-8552.38	-7938.42	-6763.14	-5277.38	-5307.97	-4971.02	-3886.64
	0.0722	-8555.43	-7968.94	-6790.6	-5289.59	-5307.97	-4977.12	-3874.43
	0.0723	-8549.32	-7999.46	-6790.6	-5292.64	-5271.35	-4986.28	-3923.26
	0.0724	-8515.75	-7996.41	-6778.4	-5243.81	-5280.51	-4974.07	-3941.57
	0.0725	-8552.38	-7987.25	-6781.45	-5265.18	-5274.4	-4952.71	-3926.31
	0.0726	-8622.57	-8008.61	-6787.55	-5271.28	-5225.57	-4909.98	-3901.9
	0.0727	-8610.36	-8005.56	-6778.4	-5283.49	-5210.32	-4937.45	-3935.47
	0.0728	-8592.05	-7968.94	-6772.29	-5298.75	-5240.83	-4916.09	-3904.95
	0.0729	-8595.1	-7968.94	-6757.03	-5295.69	-5271.35	-4922.19	-3868.33
	0.073	-8555.43	-7981.15	-6778.4	-5265.18	-5301.87	-4934.4	-3877.48
	0.0731	-8616.46	-7978.1	-6790.6	-5283.49	-5304.92	-4943.55	-3911.05
	0.0732	-8637.83	-8014.72	-6799.76	-5249.92	-5304.92	-4919.14	-3920.21
	0.0733	-8610.36	-8036.08	-6775.34	-5256.02	-5292.71	-4943.55	-3935.47
	0.0734	-8579.84	-8029.98	-6763.14	-5301.8	-5280.51	-4983.23	-3923.26
	0.0735	-8582.89	-8011.67	-6760.09	-5289.59	-5274.4	-4986.28	-3947.68
	0.0736	-8561.53	-8017.77	-6796.71	-5274.33	-5301.87	-4983.23	-3972.09
	0.0737	-8573.74	-8051.34	-6793.65	-5332.32	-5317.13	-4952.71	-3944.62
	0.0738	-8601.2	-8063.55	-6799.76	-5310.95	-5311.02	-4940.5	-3923.26
	0.0739	-8604.26	-8069.65	-6818.07	-5298.75	-5286.61	-4952.71	-3929.36
	0.074	-8579.84	-8094.06	-6802.81	-5329.26	-5262.2	-4943.55	-3932.42
	0.0741	-8579.84	-8081.86	-6775.34	-5335.37	-5231.68	-4928.29	-3911.05
	0.0742	-8573.74	-8084.91	-6760.09	-5329.26	-5237.78	-4940.5	-3917.16
	0.0743	-8619.51	-8051.34	-6741.77	-5347.57	-5262.2	-4943.55	-3920.21
	0.0744	-8646.98	-8051.34	-6741.77	-5332.32	-5289.66	-4955.76	-3950.73
	0.0745	-8662.24	-8036.08	-6772.29	-5323.16	-5265.25	-4980.17	-3965.99
	0.0746	-8677.5	-8045.24	-6775.34	-5344.52	-5246.94	-4967.97	-3950.73
	0.0747	-8701.91	-8039.13	-6766.19	-5350.63	-5228.63	-4925.24	-3917.16
	0.0748	-8680.55	-8066.6	-6796.71	-5365.89	-5237.78	-4937.45	-3944.62
	0.0749	-8671.39	-8075.75	-6790.6	-5390.3	-5253.04	-4897.78	-3938.52
	0.075	-8686.65	-8063.55	-6805.86	-5396.4	-5243.89	-4891.67	-3923.26
	0.0751	-8674.45	-8091.01	-6860.79	-5381.14	-5256.09	-4934.4	-3929.36
	0.0752	-8640.88	-8109.32	-6857.74	-5381.14	-5259.14	-4958.81	-3926.31
	0.0753	-8622.57	-8091.01	-6842.48	-5378.09	-5268.3	-4925.24	-3904.95
	0.0754	-8625.62	-8084.91	-6830.28	-5411.66	-5268.3	-4925.24	-3923.26
	0.0755	-8613.41	-8063.55	-6839.43	-5411.66	-5253.04	-4903.88	-3914.11
	0.0756	-8598.15	-8072.7	-6857.74	-5399.45	-5259.14	-4909.98	-3898.85
	0.0757	-8622.57	-8063.55	-6888.26	-5350.63	-5237.78	-4909.98	-3880.54
	0.0758	-8650.03	-8045.24	-6869.95	-5353.68	-5213.37	-4885.57	-3889.69
	0.0759	-8640.88	-8091.01	-6860.79	-5320.11	-5222.52	-4879.47	-3889.69
	0.076	-8634.77	-8130.68	-6863.85	-5332.32	-5246.94	-4900.83	-3923.26
	0.0761	-8610.36	-8118.48	-6882.16	-5323.16	-5268.3	-4934.4	-3901.9
	0.0762	-8601.2	-8063.55	-6876.05	-5304.85	-5265.25	-4934.4	-3914.11
	0.0763	-8592.05	-8069.65	-6876.05	-5286.54	-5259.14	-4946.6	-3941.57
	0.0764	-8607.31	-8072.7	-6876.05	-5314.01	-5249.99	-4940.5	-3941.57
	0.0765	-8628.67	-8054.39	-6869.95	-5332.32	-5228.63	-4971.02	-3932.42
	0.0766	-8650.03	-8069.65	-6866.9	-5335.37	-5176.75	-4971.02	-3917.16
	0.0767	-8646.98	-8106.27	-6873	-5332.32	-5176.75	-4928.29	-3911.05
	0.0768	-8656.14	-8106.27	-6882.16	-5341.47	-5192.01	-4888.62	-3935.47
	0.0769	-8668.34	-8121.53	-6873	-5353.68	-5216.42	-4909.98	-3920.21
	0.077	-8674.45	-8094.06	-6879.1	-5353.68	-5219.47	-4903.88	-3895.8
	0.0771	-8637.83	-8057.44	-6906.57	-5356.73	-5207.26	-4919.14	-3880.54
	0.0772	-8631.72	-8063.55	-6873	-5371.99	-5204.21	-4906.93	-3877.48
	0.0773	-8622.57	-8042.18	-6860.79	-5359.78	-5243.89	-4906.93	-3874.43
	0.0774	-8637.83	-8005.56	-6882.16	-5338.42	-5216.42	-4906.93	-3883.59
	0.0775	-8637.83	-8042.18	-6909.62	-5323.16	-5192.01	-4940.5	-3923.26
	0.0776	-8610.36	-8042.18	-6912.67	-5326.21	-5204.21	-4949.66	-3935.47
	0.0777	-8610.36	-8026.92	-6888.26	-5320.11	-5222.52	-4980.17	-3941.57
	0.0778	-8619.51	-8054.39	-6882.16	-5341.47	-5213.37	-4980.17	-3920.21
	0.0779	-8585.95	-8078.8	-6876.05	-5344.52	-5210.32	-4961.86	-3908
	0.078	-8521.86	-8060.49	-6869.95	-5314.01	-5231.68	-4961.86	-3911.05
	0.0781	-8521.86	-8069.65	-6888.26	-5347.57	-5243.89	-4983.23	-3944.62
	0.0782	-8527.96	-8054.39	-6876.05	-5356.73	-5240.83	-4977.12	-3944.62
	0.0783	-8521.86	-8048.29	-6888.26	-5371.99	-5228.63	-4967.97	-3956.83
	0.0784	-8534.07	-8078.8	-6912.67	-5350.63	-5228.63	-4958.81	-3956.83
	0.0785	-8567.63	-8103.22	-6927.93	-5344.52	-5265.25	-4955.76	-3972.09
	0.0786	-8573.74	-8124.58	-6940.14	-5350.63	-5274.4	-4949.66	-3969.04
	0.0787	-8601.2	-8103.22	-6912.67	-5356.73	-5274.4	-4952.71	-3962.93
	0.0788	-8595.1	-8057.44	-6918.78	-5310.95	-5268.3	-4919.14	-3950.73
	0.0789	-8616.46	-8042.18	-6888.26	-5341.47	-5253.04	-4882.52	-3953.78
	0.079	-8625.62	-8072.7	-6882.16	-5329.26	-5228.63	-4888.62	-3962.93
	0.0791	-8625.62	-8087.96	-6863.85	-5341.47	-5207.26	-4906.93	-3962.93
	0.0792	-8616.46	-8087.96	-6879.1	-5320.11	-5225.57	-4922.19	-3950.73
	0.0793	-8619.51	-8078.8	-6876.05	-5359.78	-5210.32	-4919.14	-3947.68
	0.0794	-8646.98	-8100.17	-6915.73	-5356.73	-5234.73	-4961.86	-3953.78
	0.0795	-8646.98	-8100.17	-6915.73	-5347.57	-5219.47	-4967.97	-3947.68
	0.0796	-8616.46	-8103.22	-6882.16	-5350.63	-5188.95	-4919.14	-3932.42
	0.0797	-8643.93	-8103.22	-6888.26	-5384.2	-5204.21	-4894.72	-3950.73
	0.0798	-8643.93	-8081.86	-6937.09	-5371.99	-5222.52	-4919.14	-3978.19
	0.0799	-8686.65	-8072.7	-6915.73	-5371.99	-5207.26	-4906.93	-3981.24
	0.08	-8680.55	-8097.12	-6952.35	-5365.89	-5237.78	-4943.55	-3996.5
	0.0801	-8683.6	-8097.12	-6958.45	-5356.73	-5253.04	-4931.35	-3996.5
	0.0802	-8686.65	-8091.01	-6934.04	-5408.61	-5256.09	-4931.35	-3981.24
	0.0803	-8704.96	-8057.44	-6946.24	-5429.97	-5256.09	-4958.81	-3975.14
	0.0804	-8656.14	-8072.7	-6930.98	-5451.33	-5249.99	-4940.5	-3975.14
	0.0805	-8662.24	-8078.8	-6891.31	-5469.65	-5225.57	-4922.19	-3962.93
	0.0806	-8668.34	-8106.27	-6906.57	-5494.06	-5262.2	-4925.24	-3965.99
	0.0807	-8662.24	-8100.17	-6903.52	-5457.44	-5253.04	-4894.72	-3947.68
	0.0808	-8659.19	-8084.91	-6873	-5454.39	-5219.47	-4882.52	-3947.68
	0.0809	-8665.29	-8063.55	-6903.52	-5445.23	-5262.2	-4940.5	-3962.93
	0.081	-8646.98	-8054.39	-6915.73	-5411.66	-5259.14	-4983.23	-3981.24
	0.0811	-8665.29	-8066.6	-6930.98	-5387.25	-5246.94	-4955.76	-3959.88
	0.0812	-8674.45	-8069.65	-6937.09	-5408.61	-5262.2	-4961.86	-3969.04
	0.0813	-8677.5	-8054.39	-6940.14	-5405.56	-5286.61	-4937.45	-3950.73
	0.0814	-8711.07	-8054.39	-6912.67	-5420.82	-5289.66	-4903.88	-3941.57
	0.0815	-8732.43	-8087.96	-6909.62	-5405.56	-5295.77	-4913.03	-3926.31
	0.0816	-8726.33	-8106.27	-6912.67	-5405.56	-5277.45	-4909.98	-3950.73
	0.0817	-8708.02	-8094.06	-6909.62	-5420.82	-5280.51	-4888.62	-3956.83
	0.0818	-8695.81	-8075.75	-6888.26	-5448.28	-5292.71	-4897.78	-3969.04
	0.0819	-8698.86	-8109.32	-6906.57	-5408.61	-5295.77	-4900.83	-3947.68
	0.082	-8692.76	-8109.32	-6912.67	-5384.2	-5256.09	-4885.57	-3923.26
	0.0821	-8683.6	-8109.32	-6946.24	-5405.56	-5249.99	-4885.57	-3935.47
	0.0822	-8692.76	-8094.06	-6927.93	-5414.71	-5249.99	-4888.62	-3932.42
	0.0823	-8677.5	-8094.06	-6940.14	-5408.61	-5249.99	-4906.93	-3926.31
	0.0824	-8674.45	-8130.68	-6961.5	-5420.82	-5228.63	-4916.09	-3932.42
	0.0825	-8646.98	-8158.15	-6973.71	-5417.77	-5271.35	-4934.4	-3914.11
	0.0826	-8640.88	-8155.1	-6955.4	-5417.77	-5298.82	-4928.29	-3914.11
	0.0827	-8625.62	-8158.15	-6952.35	-5451.33	-5295.77	-4958.81	-3904.95
	0.0828	-8643.93	-8182.56	-6930.98	-5457.44	-5268.3	-4949.66	-3895.8
	0.0829	-8643.93	-8164.25	-6912.67	-5457.44	-5243.89	-4949.66	-3850.02
	0.083	-8634.77	-8158.15	-6894.36	-5475.75	-5237.78	-4946.6	-3874.43
	0.0831	-8643.93	-8155.1	-6876.05	-5469.65	-5246.94	-4931.35	-3901.9
	0.0832	-8701.91	-8121.53	-6876.05	-5411.66	-5234.73	-4940.5	-3923.26
	0.0833	-8738.53	-8121.53	-6894.36	-5378.09	-5240.83	-4977.12	-3972.09
	0.0834	-8741.58	-8084.91	-6851.64	-5344.52	-5225.57	-4931.35	-3972.09
	0.0835	-8738.53	-8069.65	-6836.38	-5347.57	-5213.37	-4928.29	-3953.78
	0.0836	-8711.07	-8081.86	-6857.74	-5402.51	-5228.63	-4943.55	-3935.47
	0.0837	-8683.6	-8109.32	-6876.05	-5460.49	-5237.78	-4922.19	-3932.42
	0.0838	-8692.76	-8118.48	-6891.31	-5491.01	-5237.78	-4916.09	-3941.57
	0.0839	-8698.86	-8133.74	-6888.26	-5500.16	-5246.94	-4931.35	-4005.66
	0.084	-8701.91	-8133.74	-6915.73	-5469.65	-5222.52	-4928.29	-3996.5
	0.0841	-8708.02	-8142.89	-6934.04	-5457.44	-5210.32	-4913.03	-3950.73
	0.0842	-8698.86	-8176.46	-6940.14	-5448.28	-5195.06	-4909.98	-3944.62
	0.0843	-8714.12	-8191.72	-6964.55	-5478.8	-5182.85	-4900.83	-3944.62
	0.0844	-8720.22	-8167.31	-6976.76	-5451.33	-5204.21	-4870.31	-3908
	0.0845	-8759.9	-8145.94	-6955.4	-5451.33	-5198.11	-4848.95	-3914.11
	0.0846	-8762.95	-8155.1	-6940.14	-5439.13	-5204.21	-4848.95	-3895.8
	0.0847	-8726.33	-8127.63	-6946.24	-5451.33	-5213.37	-4861.15	-3871.38
	0.0848	-8708.02	-8142.89	-6952.35	-5457.44	-5207.26	-4879.47	-3895.8
	0.0849	-8741.58	-8115.43	-6924.88	-5475.75	-5185.9	-4861.15	-3883.59
	0.085	-8720.22	-8094.06	-6915.73	-5457.44	-5198.11	-4861.15	-3883.59
	0.0851	-8717.17	-8124.58	-6897.41	-5448.28	-5192.01	-4836.74	-3941.57
	0.0852	-8720.22	-8124.58	-6873	-5448.28	-5204.21	-4845.9	-3938.52
	0.0853	-8711.07	-8091.01	-6876.05	-5448.28	-5234.73	-4870.31	-3908
	0.0854	-8683.6	-8100.17	-6888.26	-5463.54	-5198.11	-4916.09	-3911.05
	0.0855	-8689.71	-8087.96	-6909.62	-5442.18	-5182.85	-4916.09	-3917.16
	0.0856	-8692.76	-8072.7	-6934.04	-5439.13	-5207.26	-4870.31	-3935.47
	0.0857	-8747.69	-8109.32	-6943.19	-5439.13	-5195.06	-4836.74	-3914.11
	0.0858	-8741.58	-8127.63	-6988.97	-5439.13	-5228.63	-4858.1	-3886.64
	0.0859	-8717.17	-8112.37	-6992.02	-5433.02	-5234.73	-4861.15	-3908
	0.086	-8686.65	-8155.1	-6976.76	-5442.18	-5204.21	-4891.67	-3935.47
	0.0861	-8711.07	-8179.51	-6958.45	-5433.02	-5185.9	-4897.78	-3932.42
	0.0862	-8747.69	-8182.56	-6934.04	-5408.61	-5216.42	-4909.98	-3920.21
	0.0863	-8756.84	-8185.62	-6918.78	-5390.3	-5213.37	-4925.24	-3886.64
	0.0864	-8747.69	-8191.72	-6912.67	-5393.35	-5210.32	-4946.6	-3886.64
	0.0865	-8689.71	-8170.36	-6927.93	-5393.35	-5210.32	-4952.71	-3886.64
	0.0866	-8686.65	-8206.98	-6918.78	-5423.87	-5195.06	-4983.23	-3877.48
	0.0867	-8720.22	-8219.19	-6924.88	-5454.39	-5237.78	-4995.43	-3868.33
	0.0868	-8726.33	-8213.08	-6912.67	-5491.01	-5243.89	-4989.33	-3895.8
	0.0869	-8680.55	-8200.88	-6943.19	-5491.01	-5213.37	-4977.12	-3923.26
	0.087	-8698.86	-8158.15	-6937.09	-5469.65	-5155.38	-4961.86	-3956.83
	0.0871	-8750.74	-8158.15	-6915.73	-5460.49	-5161.49	-4940.5	-3935.47
	0.0872	-8747.69	-8167.31	-6918.78	-5478.8	-5112.66	-4943.55	-3929.36
	0.0873	-8735.48	-8155.1	-6934.04	-5472.7	-5130.97	-4937.45	-3911.05
	0.0874	-8762.95	-8158.15	-6906.57	-5509.32	-5170.64	-4937.45	-3914.11
	0.0875	-8766	-8152.05	-6891.31	-5503.21	-5152.33	-4940.5	-3889.69
	0.0876	-8769.05	-8118.48	-6906.57	-5506.27	-5115.71	-4949.66	-3874.43
	0.0877	-8729.38	-8136.79	-6921.83	-5484.9	-5130.97	-4961.86	-3859.17
	0.0878	-8708.02	-8158.15	-6891.31	-5494.06	-5121.81	-4943.55	-3856.12
	0.0879	-8711.07	-8158.15	-6912.67	-5469.65	-5127.92	-4946.6	-3853.07
	0.088	-8732.43	-8152.05	-6873	-5494.06	-5130.97	-4916.09	-3853.07
	0.0881	-8692.76	-8179.51	-6885.21	-5475.75	-5146.23	-4888.62	-3868.33
	0.0882	-8695.81	-8206.98	-6897.41	-5445.23	-5146.23	-4873.36	-3865.28
	0.0883	-8720.22	-8210.03	-6866.9	-5451.33	-5176.75	-4873.36	-3846.97
	0.0884	-8708.02	-8188.67	-6888.26	-5478.8	-5164.54	-4891.67	-3856.12
	0.0885	-8714.12	-8170.36	-6909.62	-5448.28	-5207.26	-4934.4	-3859.17
	0.0886	-8762.95	-8124.58	-6891.31	-5405.56	-5240.83	-4934.4	-3853.07
	0.0887	-8750.74	-8149	-6909.62	-5411.66	-5237.78	-4919.14	-3853.07
	0.0888	-8762.95	-8139.84	-6955.4	-5362.83	-5234.73	-4934.4	-3846.97
	0.0889	-8769.05	-8133.74	-6927.93	-5350.63	-5240.83	-4913.03	-3859.17
	0.089	-8753.79	-8139.84	-6903.52	-5393.35	-5204.21	-4888.62	-3850.02
	0.0891	-8729.38	-8155.1	-6918.78	-5426.92	-5188.95	-4934.4	-3865.28
	0.0892	-8732.43	-8179.51	-6921.83	-5408.61	-5207.26	-4925.24	-3843.92
	0.0893	-8695.81	-8188.67	-6943.19	-5411.66	-5185.9	-4925.24	-3837.81
	0.0894	-8692.76	-8188.67	-6982.86	-5350.63	-5167.59	-4916.09	-3846.97
	0.0895	-8714.12	-8206.98	-6958.45	-5350.63	-5143.18	-4909.98	-3859.17
	0.0896	-8698.86	-8203.93	-6927.93	-5399.45	-5118.76	-4906.93	-3865.28
	0.0897	-8708.02	-8194.77	-6915.73	-5420.82	-5155.38	-4925.24	-3908
	0.0898	-8704.96	-8188.67	-6903.52	-5405.56	-5137.07	-4888.62	-3886.64
	0.0899	-8698.86	-8173.41	-6888.26	-5451.33	-5088.25	-4903.88	-3868.33
	0.09	-8695.81	-8167.31	-6894.36	-5454.39	-5082.14	-4931.35	-3868.33
	0.0901	-8735.48	-8167.31	-6882.16	-5420.82	-5082.14	-4919.14	-3874.43
	0.0902	-8741.58	-8161.2	-6918.78	-5436.08	-5121.81	-4888.62	-3831.71
	0.0903	-8738.53	-8142.89	-6940.14	-5448.28	-5146.23	-4882.52	-3834.76
	0.0904	-8738.53	-8152.05	-6952.35	-5451.33	-5167.59	-4873.36	-3853.07
	0.0905	-8741.58	-8155.1	-6964.55	-5466.59	-5173.69	-4852	-3871.38
	0.0906	-8735.48	-8176.46	-6982.86	-5460.49	-5155.38	-4867.26	-3868.33
	0.0907	-8781.26	-8188.67	-6949.29	-5436.08	-5127.92	-4894.72	-3862.23
	0.0908	-8766	-8188.67	-6940.14	-5454.39	-5137.07	-4913.03	-3840.86
	0.0909	-8762.95	-8149	-6927.93	-5463.54	-5134.02	-4909.98	-3865.28
	0.091	-8796.52	-8188.67	-6937.09	-5445.23	-5140.13	-4916.09	-3883.59
	0.0911	-8808.72	-8206.98	-6943.19	-5469.65	-5134.02	-4934.4	-3874.43
	0.0912	-8827.03	-8246.65	-6958.45	-5484.9	-5158.44	-4977.12	-3895.8
	0.0913	-8811.78	-8210.03	-6937.09	-5448.28	-5130.97	-4940.5	-3874.43
	0.0914	-8787.36	-8213.08	-6943.19	-5466.59	-5137.07	-4943.55	-3853.07
	0.0915	-8863.66	-8213.08	-6964.55	-5481.85	-5130.97	-4952.71	-3843.92
	0.0916	-8863.66	-8216.13	-6940.14	-5466.59	-5146.23	-4955.76	-3862.23
	0.0917	-8820.93	-8179.51	-6921.83	-5454.39	-5146.23	-4928.29	-3877.48
	0.0918	-8817.88	-8182.56	-6921.83	-5487.96	-5164.54	-4906.93	-3917.16
	0.0919	-8848.4	-8179.51	-6909.62	-5487.96	-5173.69	-4888.62	-3874.43
	0.092	-8878.91	-8167.31	-6885.21	-5478.8	-5158.44	-4919.14	-3840.86
	0.0921	-8885.02	-8185.62	-6866.9	-5472.7	-5173.69	-4925.24	-3840.86
	0.0922	-8869.76	-8203.93	-6851.64	-5439.13	-5201.16	-4931.35	-3828.66
	0.0923	-8854.5	-8206.98	-6869.95	-5439.13	-5201.16	-4946.6	-3801.19
	0.0924	-8811.78	-8252.75	-6891.31	-5454.39	-5195.06	-4952.71	-3822.55
	0.0925	-8796.52	-8240.55	-6921.83	-5411.66	-5182.85	-4916.09	-3819.5
	0.0926	-8820.93	-8213.08	-6903.52	-5439.13	-5170.64	-4916.09	-3846.97
	0.0927	-8827.03	-8176.46	-6918.78	-5457.44	-5173.69	-4925.24	-3853.07
	0.0928	-8823.98	-8145.94	-6915.73	-5463.54	-5170.64	-4922.19	-3816.45
	0.0929	-8842.29	-8155.1	-6924.88	-5448.28	-5201.16	-4934.4	-3807.29
	0.093	-8857.55	-8179.51	-6937.09	-5451.33	-5192.01	-4906.93	-3874.43
	0.0931	-8820.93	-8179.51	-6979.81	-5463.54	-5213.37	-4906.93	-3853.07
	0.0932	-8820.93	-8164.25	-6955.4	-5469.65	-5228.63	-4931.35	-3856.12
	0.0933	-8796.52	-8170.36	-6906.57	-5463.54	-5231.68	-4934.4	-3868.33
	0.0934	-8793.46	-8142.89	-6897.41	-5494.06	-5234.73	-4922.19	-3868.33
	0.0935	-8781.26	-8145.94	-6921.83	-5484.9	-5265.25	-4922.19	-3856.12
	0.0936	-8778.21	-8170.36	-6921.83	-5445.23	-5240.83	-4928.29	-3862.23
	0.0937	-8775.15	-8176.46	-6949.29	-5405.56	-5219.47	-4946.6	-3850.02
	0.0938	-8787.36	-8182.56	-6937.09	-5381.14	-5179.8	-4928.29	-3859.17
	0.0939	-8799.57	-8222.24	-6934.04	-5371.99	-5195.06	-4900.83	-3868.33
	0.094	-8793.46	-8225.29	-6949.29	-5396.4	-5219.47	-4903.88	-3850.02
	0.0941	-8799.57	-8210.03	-6958.45	-5405.56	-5256.09	-4894.72	-3834.76
	0.0942	-8817.88	-8188.67	-6940.14	-5402.51	-5246.94	-4900.83	-3816.45
	0.0943	-8747.69	-8164.25	-6940.14	-5426.92	-5249.99	-4916.09	-3813.4
	0.0944	-8750.74	-8149	-6973.71	-5439.13	-5240.83	-4903.88	-3840.86
	0.0945	-8753.79	-8182.56	-6958.45	-5439.13	-5210.32	-4879.47	-3880.54
	0.0946	-8772.1	-8234.44	-6921.83	-5429.97	-5204.21	-4873.36	-3871.38
	0.0947	-8790.41	-8219.19	-6873	-5436.08	-5225.57	-4897.78	-3871.38
	0.0948	-8866.71	-8179.51	-6863.85	-5420.82	-5207.26	-4894.72	-3843.92
	0.0949	-8891.12	-8182.56	-6854.69	-5433.02	-5219.47	-4900.83	-3834.76
	0.095	-8909.43	-8182.56	-6900.47	-5423.87	-5213.37	-4891.67	-3807.29
	0.0951	-8906.38	-8213.08	-6915.73	-5457.44	-5185.9	-4879.47	-3795.09
	0.0952	-8906.38	-8200.88	-6934.04	-5463.54	-5188.95	-4845.9	-3807.29
	0.0953	-8912.48	-8158.15	-6879.1	-5484.9	-5179.8	-4824.53	-3822.55
	0.0954	-8918.59	-8149	-6885.21	-5457.44	-5182.85	-4827.59	-3804.24
	0.0955	-8860.6	-8164.25	-6891.31	-5463.54	-5195.06	-4867.26	-3804.24
	0.0956	-8872.81	-8197.82	-6885.21	-5460.49	-5167.59	-4873.36	-3798.14
	0.0957	-8891.12	-8213.08	-6897.41	-5454.39	-5143.18	-4845.9	-3813.4
	0.0958	-8885.02	-8206.98	-6909.62	-5429.97	-5182.85	-4842.84	-3801.19
	0.0959	-8885.02	-8191.72	-6869.95	-5442.18	-5207.26	-4839.79	-3816.45
	0.096	-8878.91	-8188.67	-6885.21	-5454.39	-5204.21	-4845.9	-3843.92
	0.0961	-8857.55	-8170.36	-6888.26	-5448.28	-5201.16	-4855.05	-3862.23
	0.0962	-8845.34	-8185.62	-6894.36	-5451.33	-5213.37	-4852	-3846.97
	0.0963	-8863.66	-8197.82	-6876.05	-5429.97	-5188.95	-4830.64	-3846.97
	0.0964	-8814.83	-8182.56	-6876.05	-5420.82	-5192.01	-4845.9	-3843.92
	0.0965	-8778.21	-8161.2	-6857.74	-5457.44	-5185.9	-4833.69	-3813.4
	0.0966	-8814.83	-8152.05	-6860.79	-5500.16	-5213.37	-4824.53	-3798.14
	0.0967	-8830.09	-8124.58	-6900.47	-5491.01	-5207.26	-4845.9	-3804.24
	0.0968	-8842.29	-8118.48	-6921.83	-5509.32	-5219.47	-4818.43	-3795.09
	0.0969	-8872.81	-8078.8	-6897.41	-5536.78	-5198.11	-4781.81	-3776.78
	0.097	-8845.34	-8094.06	-6897.41	-5503.21	-5213.37	-4794.02	-3764.57
	0.0971	-8823.98	-8118.48	-6894.36	-5475.75	-5237.78	-4784.86	-3776.78
	0.0972	-8854.5	-8152.05	-6894.36	-5451.33	-5234.73	-4806.22	-3804.24
	0.0973	-8854.5	-8167.31	-6927.93	-5472.7	-5228.63	-4809.27	-3795.09
	0.0974	-8820.93	-8173.41	-6937.09	-5487.96	-5256.09	-4815.38	-3785.93
	0.0975	-8833.14	-8158.15	-6915.73	-5487.96	-5243.89	-4787.91	-3792.04
	0.0976	-8823.98	-8152.05	-6897.41	-5469.65	-5234.73	-4815.38	-3810.35
	0.0977	-8848.4	-8142.89	-6891.31	-5506.27	-5210.32	-4787.91	-3798.14
	0.0978	-8881.97	-8161.2	-6891.31	-5527.63	-5176.75	-4800.12	-3788.98
	0.0979	-8857.55	-8176.46	-6915.73	-5515.42	-5164.54	-4833.69	-3764.57
	0.098	-8823.98	-8161.2	-6921.83	-5533.73	-5167.59	-4800.12	-3755.41
	0.0981	-8820.93	-8109.32	-6906.57	-5506.27	-5152.33	-4787.91	-3761.52
	0.0982	-8823.98	-8121.53	-6927.93	-5487.96	-5167.59	-4809.27	-3801.19
	0.0983	-8842.29	-8158.15	-6949.29	-5481.85	-5188.95	-4809.27	-3776.78
	0.0984	-8857.55	-8179.51	-6915.73	-5506.27	-5192.01	-4818.43	-3773.73
	0.0985	-8836.19	-8191.72	-6943.19	-5487.96	-5210.32	-4809.27	-3795.09
	0.0986	-8863.66	-8194.77	-6924.88	-5494.06	-5216.42	-4775.71	-3813.4
	0.0987	-8909.43	-8185.62	-6940.14	-5503.21	-5216.42	-4775.71	-3788.98
	0.0988	-8909.43	-8155.1	-6946.24	-5503.21	-5210.32	-4800.12	-3822.55
	0.0989	-8906.38	-8133.74	-6927.93	-5484.9	-5228.63	-4797.07	-3807.29
	0.099	-8918.59	-8130.68	-6952.35	-5500.16	-5198.11	-4797.07	-3782.88
	0.0991	-8885.02	-8130.68	-7004.23	-5484.9	-5170.64	-4797.07	-3746.26
	0.0992	-8891.12	-8152.05	-6976.76	-5454.39	-5158.44	-4787.91	-3715.74
	0.0993	-8918.59	-8136.79	-6961.5	-5445.23	-5185.9	-4781.81	-3715.74
	0.0994	-8921.64	-8152.05	-6955.4	-5423.87	-5185.9	-4781.81	-3740.16
	0.0995	-8921.64	-8191.72	-6961.5	-5436.08	-5176.75	-4763.5	-3721.85
	0.0996	-8897.22	-8145.94	-6967.6	-5472.7	-5188.95	-4772.65	-3724.9
	0.0997	-8817.88	-8103.22	-6985.92	-5475.75	-5210.32	-4790.96	-3737.1
	0.0998	-8820.93	-8112.37	-6952.35	-5478.8	-5195.06	-4745.19	-3712.69
	0.0999	-8833.14	-8142.89	-6958.45	-5503.21	-5201.16	-4732.98	-3718.79
	0.1	-8851.45	-8152.05	-6973.71	-5481.85	-5188.95	-4748.24	-3731
	0.1001	-8830.09	-8130.68	-6952.35	-5472.7	-5192.01	-4784.86	-3715.74
	0.1002	-8820.93	-8106.27	-6927.93	-5469.65	-5207.26	-4778.76	-3709.64
	0.1003	-8836.19	-8155.1	-6952.35	-5484.9	-5198.11	-4787.91	-3737.1
	0.1004	-8869.76	-8170.36	-6985.92	-5491.01	-5158.44	-4772.65	-3718.79
	0.1005	-8872.81	-8194.77	-6970.66	-5509.32	-5130.97	-4800.12	-3718.79
	0.1006	-8881.97	-8191.72	-6937.09	-5497.11	-5118.76	-4812.33	-3731
	0.1007	-8891.12	-8167.31	-6937.09	-5512.37	-5130.97	-4800.12	-3743.21
	0.1008	-8894.17	-8145.94	-6961.5	-5494.06	-5170.64	-4800.12	-3715.74
	0.1009	-8894.17	-8136.79	-6955.4	-5466.59	-5176.75	-4815.38	-3727.95
	0.101	-8894.17	-8130.68	-6970.66	-5408.61	-5176.75	-4809.27	-3709.64
	0.1011	-8891.12	-8118.48	-6985.92	-5408.61	-5155.38	-4797.07	-3731
	0.1012	-8885.02	-8130.68	-7010.33	-5436.08	-5149.28	-4784.86	-3727.95
	0.1013	-8878.91	-8136.79	-7013.38	-5475.75	-5158.44	-4778.76	-3743.21
	0.1014	-8881.97	-8121.53	-7016.43	-5478.8	-5195.06	-4781.81	-3746.26
	0.1015	-8891.12	-8155.1	-7007.28	-5451.33	-5201.16	-4775.71	-3764.57
	0.1016	-8845.34	-8145.94	-7001.17	-5433.02	-5216.42	-4787.91	-3743.21
	0.1017	-8851.45	-8094.06	-6973.71	-5439.13	-5213.37	-4784.86	-3758.47
	0.1018	-8857.55	-8084.91	-6958.45	-5454.39	-5204.21	-4794.02	-3785.93
	0.1019	-8881.97	-8081.86	-6934.04	-5454.39	-5155.38	-4784.86	-3779.83
	0.102	-8915.54	-8100.17	-6949.29	-5466.59	-5155.38	-4797.07	-3755.41
	0.1021	-8906.38	-8081.86	-6964.55	-5491.01	-5146.23	-4781.81	-3758.47
	0.1022	-8857.55	-8109.32	-6988.97	-5503.21	-5158.44	-4800.12	-3740.16
	0.1023	-8857.55	-8112.37	-6970.66	-5487.96	-5173.69	-4772.65	-3731
	0.1024	-8857.55	-8118.48	-6961.5	-5442.18	-5161.49	-4748.24	-3721.85
	0.1025	-8839.24	-8115.43	-6937.09	-5402.51	-5149.28	-4745.19	-3700.48
	0.1026	-8836.19	-8149	-6967.6	-5399.45	-5179.8	-4790.96	-3731
	0.1027	-8875.86	-8197.82	-6979.81	-5426.92	-5149.28	-4781.81	-3737.1
	0.1028	-8900.28	-8258.86	-6979.81	-5433.02	-5134.02	-4781.81	-3734.05
	0.1029	-8912.48	-8246.65	-6985.92	-5433.02	-5143.18	-4766.55	-3761.52
	0.103	-8927.74	-8240.55	-6943.19	-5448.28	-5134.02	-4787.91	-3776.78
	0.1031	-8939.95	-8194.77	-6903.52	-5442.18	-5155.38	-4784.86	-3755.41
	0.1032	-8912.48	-8191.72	-6906.57	-5436.08	-5161.49	-4775.71	-3755.41
	0.1033	-8915.54	-8228.34	-6909.62	-5454.39	-5121.81	-4772.65	-3718.79
	0.1034	-8909.43	-8222.24	-6924.88	-5454.39	-5143.18	-4787.91	-3700.48
	0.1035	-8903.33	-8164.25	-6961.5	-5433.02	-5170.64	-4775.71	-3694.38
	0.1036	-8885.02	-8173.41	-6949.29	-5463.54	-5149.28	-4766.55	-3706.59
	0.1037	-8827.03	-8176.46	-6949.29	-5494.06	-5149.28	-4745.19	-3709.64
	0.1038	-8802.62	-8176.46	-6924.88	-5494.06	-5155.38	-4745.19	-3724.9
	0.1039	-8793.46	-8210.03	-6955.4	-5491.01	-5173.69	-4745.19	-3703.53
	0.104	-8735.48	-8200.88	-6973.71	-5472.7	-5195.06	-4742.14	-3682.17
	0.1041	-8711.07	-8173.41	-6985.92	-5454.39	-5164.54	-4732.98	-3648.6
	0.1042	-8759.9	-8182.56	-6967.6	-5457.44	-5130.97	-4739.08	-3636.4
	0.1043	-8805.67	-8179.51	-6992.02	-5442.18	-5149.28	-4778.76	-3645.55
	0.1044	-8775.15	-8158.15	-6976.76	-5451.33	-5134.02	-4800.12	-3673.02
	0.1045	-8772.1	-8167.31	-6927.93	-5433.02	-5085.19	-4812.33	-3669.97
	0.1046	-8799.57	-8155.1	-6946.24	-5475.75	-5066.88	-4830.64	-3673.02
	0.1047	-8778.21	-8136.79	-6992.02	-5506.27	-5112.66	-4833.69	-3651.65
	0.1048	-8796.52	-8145.94	-6970.66	-5518.47	-5118.76	-4812.33	-3648.6
	0.1049	-8814.83	-8152.05	-7010.33	-5527.63	-5155.38	-4809.27	-3645.55
	0.105	-8842.29	-8152.05	-7007.28	-5542.89	-5140.13	-4772.65	-3654.71
	0.1051	-8842.29	-8191.72	-6967.6	-5503.21	-5152.33	-4757.4	-3660.81
	0.1052	-8830.09	-8206.98	-6958.45	-5515.42	-5134.02	-4757.4	-3651.65
	0.1053	-8796.52	-8213.08	-6964.55	-5487.96	-5127.92	-4806.22	-3633.34
	0.1054	-8814.83	-8185.62	-6949.29	-5451.33	-5103.5	-4824.53	-3633.34
	0.1055	-8823.98	-8216.13	-6961.5	-5478.8	-5130.97	-4833.69	-3636.4
	0.1056	-8802.62	-8246.65	-6952.35	-5478.8	-5161.49	-4781.81	-3636.4
	0.1057	-8781.26	-8249.7	-6924.88	-5478.8	-5167.59	-4742.14	-3633.34
	0.1058	-8769.05	-8222.24	-6924.88	-5512.37	-5140.13	-4748.24	-3615.03
	0.1059	-8759.9	-8206.98	-6934.04	-5515.42	-5161.49	-4772.65	-3624.19
	0.106	-8811.78	-8197.82	-6940.14	-5484.9	-5149.28	-4763.5	-3608.93
	0.1061	-8842.29	-8182.56	-6970.66	-5515.42	-5143.18	-4787.91	-3596.72
	0.1062	-8833.14	-8152.05	-6982.86	-5555.09	-5130.97	-4757.4	-3578.41
	0.1063	-8817.88	-8170.36	-6946.24	-5533.73	-5127.92	-4745.19	-3593.67
	0.1064	-8793.46	-8188.67	-6955.4	-5475.75	-5124.87	-4757.4	-3627.24
	0.1065	-8756.84	-8200.88	-6964.55	-5515.42	-5134.02	-4760.45	-3636.4
	0.1066	-8753.79	-8188.67	-6982.86	-5530.68	-5121.81	-4769.6	-3611.98
	0.1067	-8756.84	-8164.25	-7007.28	-5542.89	-5121.81	-4800.12	-3608.93
	0.1068	-8799.57	-8173.41	-6995.07	-5533.73	-5112.66	-4787.91	-3596.72
	0.1069	-8823.98	-8173.41	-6949.29	-5521.52	-5072.99	-4769.6	-3605.88
	0.107	-8808.72	-8194.77	-6973.71	-5518.47	-5076.04	-4763.5	-3633.34
	0.1071	-8784.31	-8197.82	-6973.71	-5555.09	-5060.78	-4754.34	-3657.76
	0.1072	-8784.31	-8197.82	-6958.45	-5536.78	-5079.09	-4778.76	-3642.5
	0.1073	-8799.57	-8200.88	-6976.76	-5536.78	-5088.25	-4797.07	-3663.86
	0.1074	-8811.78	-8206.98	-7010.33	-5567.3	-5085.19	-4787.91	-3636.4
	0.1075	-8805.67	-8185.62	-6985.92	-5552.04	-5097.4	-4778.76	-3611.98
	0.1076	-8772.1	-8179.51	-6995.07	-5545.94	-5118.76	-4769.6	-3615.03
	0.1077	-8741.58	-8194.77	-6970.66	-5585.61	-5106.56	-4732.98	-3599.77
	0.1078	-8726.33	-8188.67	-6946.24	-5576.46	-5115.71	-4726.88	-3602.83
	0.1079	-8738.53	-8161.2	-6924.88	-5545.94	-5109.61	-4754.34	-3630.29
	0.108	-8762.95	-8158.15	-6943.19	-5548.99	-5137.07	-4748.24	-3596.72
	0.1081	-8769.05	-8103.22	-6946.24	-5500.16	-5143.18	-4748.24	-3596.72
	0.1082	-8753.79	-8112.37	-6952.35	-5475.75	-5140.13	-4763.5	-3615.03
	0.1083	-8769.05	-8118.48	-6949.29	-5494.06	-5140.13	-4745.19	-3605.88
	0.1084	-8778.21	-8103.22	-6964.55	-5515.42	-5137.07	-4766.55	-3611.98
	0.1085	-8823.98	-8121.53	-6970.66	-5512.37	-5127.92	-4772.65	-3639.45
	0.1086	-8817.88	-8121.53	-6982.86	-5503.21	-5134.02	-4769.6	-3654.71
	0.1087	-8833.14	-8106.27	-6982.86	-5481.85	-5140.13	-4760.45	-3651.65
	0.1088	-8808.72	-8094.06	-6973.71	-5481.85	-5127.92	-4775.71	-3645.55
	0.1089	-8802.62	-8060.49	-6973.71	-5451.33	-5130.97	-4751.29	-3633.34
	0.109	-8790.41	-8051.34	-6982.86	-5451.33	-5143.18	-4736.03	-3639.45
	0.1091	-8796.52	-8091.01	-6998.12	-5469.65	-5143.18	-4717.72	-3657.76
	0.1092	-8833.14	-8112.37	-7022.54	-5497.11	-5149.28	-4723.83	-3645.55
	0.1093	-8875.86	-8097.12	-7059.16	-5475.75	-5109.61	-4754.34	-3663.86
	0.1094	-8845.34	-8127.63	-7053.05	-5484.9	-5091.3	-4781.81	-3685.22
	0.1095	-8836.19	-8106.27	-7043.9	-5475.75	-5121.81	-4769.6	-3666.91
	0.1096	-8863.66	-8091.01	-7040.85	-5484.9	-5115.71	-4757.4	-3648.6
	0.1097	-8845.34	-8133.74	-7068.31	-5506.27	-5109.61	-4742.14	-3657.76
	0.1098	-8854.5	-8158.15	-7056.11	-5506.27	-5118.76	-4705.52	-3663.86
	0.1099	-8875.86	-8149	-7046.95	-5478.8	-5137.07	-4714.67	-3654.71
	0.11	-8866.71	-8145.94	-7056.11	-5460.49	-5121.81	-4723.83	-3642.5
	0.1101	-8891.12	-8145.94	-7074.42	-5445.23	-5103.5	-4742.14	-3621.14
	0.1102	-8930.79	-8139.84	-7037.8	-5478.8	-5112.66	-4729.93	-3627.24
	0.1103	-8903.33	-8161.2	-7040.85	-5491.01	-5143.18	-4739.08	-3642.5
	0.1104	-8878.91	-8182.56	-7050	-5484.9	-5158.44	-4717.72	-3627.24
	0.1105	-8875.86	-8161.2	-7062.21	-5451.33	-5198.11	-4729.93	-3611.98
	0.1106	-8875.86	-8149	-7025.59	-5442.18	-5195.06	-4729.93	-3627.24
	0.1107	-8881.97	-8170.36	-7028.64	-5463.54	-5167.59	-4717.72	-3599.77
	0.1108	-8912.48	-8173.41	-7007.28	-5469.65	-5143.18	-4699.41	-3569.26
	0.1109	-8900.28	-8200.88	-7022.54	-5466.59	-5134.02	-4714.67	-3590.62
	0.111	-8891.12	-8222.24	-7053.05	-5469.65	-5115.71	-4711.62	-3569.26
	0.1111	-8875.86	-8206.98	-7077.47	-5478.8	-5137.07	-4720.77	-3581.46
	0.1112	-8878.91	-8155.1	-7077.47	-5475.75	-5100.45	-4729.93	-3584.52
	0.1113	-8839.24	-8127.63	-7050	-5466.59	-5115.71	-4763.5	-3566.21
	0.1114	-8808.72	-8100.17	-7059.16	-5491.01	-5140.13	-4757.4	-3557.05
	0.1115	-8854.5	-8161.2	-7034.74	-5491.01	-5137.07	-4757.4	-3560.1
	0.1116	-8894.17	-8152.05	-7016.43	-5472.7	-5134.02	-4748.24	-3563.15
	0.1117	-8869.76	-8130.68	-7034.74	-5457.44	-5179.8	-4754.34	-3587.57
	0.1118	-8897.22	-8152.05	-7028.64	-5454.39	-5158.44	-4772.65	-3584.52
	0.1119	-8881.97	-8155.1	-7007.28	-5454.39	-5161.49	-4772.65	-3584.52
	0.112	-8851.45	-8109.32	-7010.33	-5463.54	-5176.75	-4754.34	-3581.46
	0.1121	-8830.09	-8142.89	-6979.81	-5491.01	-5149.28	-4729.93	-3560.1
	0.1122	-8830.09	-8161.2	-7019.48	-5466.59	-5164.54	-4696.36	-3532.64
	0.1123	-8817.88	-8149	-7010.33	-5457.44	-5201.16	-4708.57	-3538.74
	0.1124	-8878.91	-8170.36	-7001.17	-5463.54	-5155.38	-4739.08	-3523.48
	0.1125	-8881.97	-8133.74	-7010.33	-5426.92	-5130.97	-4742.14	-3526.53
	0.1126	-8863.66	-8094.06	-7034.74	-5436.08	-5158.44	-4754.34	-3532.64
	0.1127	-8860.6	-8075.75	-7025.59	-5457.44	-5134.02	-4763.5	-3550.95
	0.1128	-8836.19	-8091.01	-7028.64	-5429.97	-5164.54	-4772.65	-3544.84
	0.1129	-8854.5	-8075.75	-7040.85	-5429.97	-5192.01	-4778.76	-3544.84
	0.113	-8863.66	-8103.22	-7043.9	-5417.77	-5185.9	-4784.86	-3550.95
	0.1131	-8872.81	-8121.53	-7028.64	-5390.3	-5185.9	-4772.65	-3569.26
	0.1132	-8842.29	-8139.84	-7068.31	-5387.25	-5176.75	-4772.65	-3557.05
	0.1133	-8845.34	-8149	-7046.95	-5417.77	-5143.18	-4763.5	-3541.79
	0.1134	-8823.98	-8161.2	-7043.9	-5384.2	-5140.13	-4772.65	-3532.64
	0.1135	-8842.29	-8161.2	-7050	-5390.3	-5170.64	-4739.08	-3554
	0.1136	-8839.24	-8133.74	-7010.33	-5429.97	-5201.16	-4739.08	-3550.95
	0.1137	-8839.24	-8127.63	-6995.07	-5426.92	-5198.11	-4760.45	-3535.69
	0.1138	-8842.29	-8173.41	-7016.43	-5417.77	-5195.06	-4763.5	-3554
	0.1139	-8845.34	-8155.1	-7016.43	-5408.61	-5164.54	-4748.24	-3547.9
	0.114	-8814.83	-8130.68	-7022.54	-5387.25	-5176.75	-4769.6	-3544.84
	0.1141	-8781.26	-8097.12	-7034.74	-5414.71	-5182.85	-4720.77	-3529.58
	0.1142	-8796.52	-8091.01	-7031.69	-5454.39	-5137.07	-4690.26	-3511.27
	0.1143	-8842.29	-8100.17	-7001.17	-5439.13	-5124.87	-4732.98	-3486.86
	0.1144	-8796.52	-8136.79	-7022.54	-5429.97	-5170.64	-4751.29	-3508.22
	0.1145	-8820.93	-8155.1	-7004.23	-5457.44	-5155.38	-4702.46	-3526.53
	0.1146	-8823.98	-8145.94	-6973.71	-5481.85	-5161.49	-4729.93	-3535.69
	0.1147	-8817.88	-8161.2	-7007.28	-5454.39	-5185.9	-4732.98	-3541.79
	0.1148	-8833.14	-8185.62	-7001.17	-5454.39	-5179.8	-4739.08	-3532.64
	0.1149	-8820.93	-8155.1	-6973.71	-5442.18	-5188.95	-4760.45	-3532.64
	0.115	-8790.41	-8158.15	-6976.76	-5442.18	-5192.01	-4726.88	-3532.64
	0.1151	-8784.31	-8164.25	-6998.12	-5445.23	-5161.49	-4708.57	-3496.02
	0.1152	-8796.52	-8170.36	-7004.23	-5442.18	-5149.28	-4714.67	-3462.45
	0.1153	-8790.41	-8170.36	-7043.9	-5420.82	-5173.69	-4723.83	-3453.29
	0.1154	-8799.57	-8170.36	-7013.38	-5463.54	-5170.64	-4720.77	-3462.45
	0.1155	-8817.88	-8170.36	-7019.48	-5457.44	-5188.95	-4729.93	-3471.6
	0.1156	-8827.03	-8158.15	-7046.95	-5475.75	-5185.9	-4723.83	-3471.6
	0.1157	-8820.93	-8124.58	-7040.85	-5509.32	-5161.49	-4745.19	-3462.45
	0.1158	-8787.36	-8112.37	-7040.85	-5497.11	-5161.49	-4714.67	-3474.65
	0.1159	-8778.21	-8145.94	-7068.31	-5469.65	-5164.54	-4675	-3474.65
	0.116	-8784.31	-8121.53	-7046.95	-5494.06	-5121.81	-4650.58	-3477.7
	0.1161	-8796.52	-8130.68	-7053.05	-5478.8	-5112.66	-4720.77	-3508.22
	0.1162	-8805.67	-8133.74	-7068.31	-5469.65	-5118.76	-4742.14	-3526.53
	0.1163	-8833.14	-8167.31	-7053.05	-5469.65	-5130.97	-4723.83	-3505.17
	0.1164	-8860.6	-8142.89	-7034.74	-5451.33	-5112.66	-4696.36	-3502.12
	0.1165	-8881.97	-8161.2	-7068.31	-5457.44	-5118.76	-4708.57	-3480.76
	0.1166	-8860.6	-8130.68	-7080.52	-5481.85	-5121.81	-4705.52	-3465.5
	0.1167	-8827.03	-8170.36	-7086.62	-5497.11	-5149.28	-4732.98	-3486.86
	0.1168	-8823.98	-8176.46	-7046.95	-5484.9	-5146.23	-4732.98	-3480.76
	0.1169	-8799.57	-8191.72	-7034.74	-5518.47	-5134.02	-4720.77	-3474.65
	0.117	-8811.78	-8182.56	-7037.8	-5503.21	-5097.4	-4714.67	-3474.65
	0.1171	-8827.03	-8191.72	-7037.8	-5494.06	-5109.61	-4732.98	-3453.29
	0.1172	-8872.81	-8185.62	-7010.33	-5506.27	-5124.87	-4714.67	-3450.24
	0.1173	-8903.33	-8185.62	-7004.23	-5506.27	-5109.61	-4723.83	-3456.34
	0.1174	-8909.43	-8176.46	-6992.02	-5481.85	-5118.76	-4717.72	-3438.03
	0.1175	-8869.76	-8130.68	-6998.12	-5481.85	-5121.81	-4726.88	-3410.57
	0.1176	-8827.03	-8121.53	-7007.28	-5475.75	-5103.5	-4729.93	-3386.15
	0.1177	-8820.93	-8127.63	-7013.38	-5497.11	-5115.71	-4714.67	-3364.79
	0.1178	-8854.5	-8130.68	-7013.38	-5515.42	-5121.81	-4711.62	-3349.53
	0.1179	-8857.55	-8133.74	-6995.07	-5527.63	-5115.71	-4714.67	-3373.94
	0.118	-8845.34	-8130.68	-7010.33	-5484.9	-5137.07	-4723.83	-3401.41
	0.1181	-8854.5	-8139.84	-7010.33	-5429.97	-5134.02	-4726.88	-3422.77
	0.1182	-8878.91	-8188.67	-7004.23	-5399.45	-5149.28	-4708.57	-3450.24
	0.1183	-8875.86	-8191.72	-6982.86	-5426.92	-5140.13	-4696.36	-3419.72
	0.1184	-8860.6	-8182.56	-6958.45	-5436.08	-5167.59	-4714.67	-3389.2
	0.1185	-8863.66	-8197.82	-6961.5	-5460.49	-5167.59	-4729.93	-3425.82
	0.1186	-8857.55	-8210.03	-6985.92	-5466.59	-5143.18	-4751.29	-3425.82
	0.1187	-8848.4	-8210.03	-6979.81	-5469.65	-5130.97	-4748.24	-3438.03
	0.1188	-8796.52	-8216.13	-6985.92	-5466.59	-5124.87	-4760.45	-3450.24
	0.1189	-8772.1	-8206.98	-6988.97	-5463.54	-5112.66	-4766.55	-3434.98
	0.119	-8772.1	-8182.56	-7013.38	-5445.23	-5134.02	-4766.55	-3431.93
	0.1191	-8823.98	-8170.36	-7016.43	-5448.28	-5134.02	-4769.6	-3434.98
	0.1192	-8805.67	-8167.31	-7004.23	-5442.18	-5146.23	-4790.96	-3422.77
	0.1193	-8802.62	-8124.58	-6992.02	-5439.13	-5164.54	-4760.45	-3428.88
	0.1194	-8790.41	-8145.94	-7007.28	-5436.08	-5167.59	-4751.29	-3444.14
	0.1195	-8793.46	-8194.77	-7019.48	-5420.82	-5152.33	-4726.88	-3428.88
	0.1196	-8787.36	-8246.65	-7004.23	-5423.87	-5155.38	-4726.88	-3416.67
	0.1197	-8802.62	-8271.07	-6958.45	-5445.23	-5109.61	-4723.83	-3428.88
	0.1198	-8823.98	-8289.38	-6958.45	-5478.8	-5091.3	-4714.67	-3453.29
	0.1199	-8845.34	-8249.7	-6982.86	-5478.8	-5115.71	-4699.41	-3480.76
	0.12	-8863.66	-8258.86	-6973.71	-5460.49	-5100.45	-4729.93	-3496.02
	0.1201	-8909.43	-8243.6	-6946.24	-5451.33	-5091.3	-4723.83	-3462.45
	0.1202	-8869.76	-8213.08	-6988.97	-5454.39	-5121.81	-4736.03	-3447.19
	0.1203	-8894.17	-8219.19	-6985.92	-5451.33	-5097.4	-4729.93	-3441.08
	0.1204	-8875.86	-8252.75	-6958.45	-5457.44	-5109.61	-4739.08	-3459.39
	0.1205	-8848.4	-8246.65	-6979.81	-5414.71	-5106.56	-4754.34	-3450.24
	0.1206	-8827.03	-8237.5	-7010.33	-5402.51	-5082.14	-4745.19	-3447.19
	0.1207	-8869.76	-8237.5	-6988.97	-5411.66	-5097.4	-4739.08	-3438.03
	0.1208	-8869.76	-8225.29	-6982.86	-5420.82	-5106.56	-4742.14	-3438.03
	0.1209	-8894.17	-8261.91	-6995.07	-5460.49	-5106.56	-4732.98	-3419.72
	0.121	-8897.22	-8268.01	-6970.66	-5478.8	-5118.76	-4711.62	-3441.08
	0.1211	-8878.91	-8246.65	-6976.76	-5448.28	-5158.44	-4696.36	-3434.98
	0.1212	-8872.81	-8231.39	-6967.6	-5436.08	-5140.13	-4696.36	-3444.14
	0.1213	-8878.91	-8271.07	-6946.24	-5442.18	-5158.44	-4705.52	-3413.62
	0.1214	-8897.22	-8277.17	-6958.45	-5463.54	-5124.87	-4690.26	-3398.36
	0.1215	-8854.5	-8264.96	-6988.97	-5475.75	-5103.5	-4693.31	-3380.05
	0.1216	-8833.14	-8249.7	-6952.35	-5494.06	-5100.45	-4726.88	-3373.94
	0.1217	-8827.03	-8258.86	-6946.24	-5466.59	-5100.45	-4736.03	-3380.05
	0.1218	-8833.14	-8231.39	-6967.6	-5454.39	-5057.73	-4720.77	-3398.36
	0.1219	-8793.46	-8234.44	-6982.86	-5423.87	-5106.56	-4729.93	-3401.41
	0.122	-8787.36	-8271.07	-6964.55	-5414.71	-5118.76	-4678.05	-3377
	0.1221	-8836.19	-8268.01	-6967.6	-5414.71	-5097.4	-4641.43	-3361.74
	0.1222	-8875.86	-8237.5	-6964.55	-5423.87	-5072.99	-4675	-3355.63
	0.1223	-8888.07	-8246.65	-6998.12	-5417.77	-5085.19	-4705.52	-3377
	0.1224	-8924.69	-8246.65	-6995.07	-5414.71	-5057.73	-4714.67	-3364.79
	0.1225	-8924.69	-8252.75	-7001.17	-5433.02	-5069.94	-4726.88	-3355.63
	0.1226	-8894.17	-8258.86	-7004.23	-5445.23	-5085.19	-4705.52	-3355.63
	0.1227	-8866.71	-8261.91	-7001.17	-5463.54	-5091.3	-4720.77	-3358.69
	0.1228	-8863.66	-8271.07	-6979.81	-5466.59	-5100.45	-4742.14	-3334.27
	0.1229	-8836.19	-8277.17	-6949.29	-5451.33	-5143.18	-4745.19	-3337.32
	0.123	-8878.91	-8255.81	-6952.35	-5454.39	-5137.07	-4720.77	-3337.32
	0.1231	-8927.74	-8261.91	-6958.45	-5491.01	-5134.02	-4745.19	-3361.74
	0.1232	-8933.85	-8271.07	-6961.5	-5445.23	-5152.33	-4751.29	-3370.89
	0.1233	-8921.64	-8252.75	-6970.66	-5426.92	-5149.28	-4745.19	-3367.84
	0.1234	-8903.33	-8219.19	-6973.71	-5454.39	-5100.45	-4766.55	-3346.48
	0.1235	-8863.66	-8200.88	-7007.28	-5460.49	-5091.3	-4739.08	-3349.53
	0.1236	-8900.28	-8170.36	-7022.54	-5457.44	-5097.4	-4717.72	-3364.79
	0.1237	-8888.07	-8176.46	-7004.23	-5481.85	-5097.4	-4720.77	-3407.51
	0.1238	-8875.86	-8203.93	-6982.86	-5469.65	-5109.61	-4739.08	-3392.26
	0.1239	-8878.91	-8200.88	-6940.14	-5451.33	-5109.61	-4736.03	-3361.74
	0.124	-8866.71	-8213.08	-6934.04	-5423.87	-5109.61	-4726.88	-3383.1
	0.1241	-8857.55	-8258.86	-6967.6	-5405.56	-5115.71	-4732.98	-3404.46
	0.1242	-8845.34	-8240.55	-6979.81	-5423.87	-5127.92	-4714.67	-3377
	0.1243	-8833.14	-8231.39	-6985.92	-5448.28	-5134.02	-4708.57	-3413.62
	0.1244	-8833.14	-8228.34	-7053.05	-5417.77	-5121.81	-4711.62	-3413.62
	0.1245	-8854.5	-8213.08	-7031.69	-5436.08	-5079.09	-4726.88	-3383.1
	0.1246	-8854.5	-8231.39	-7010.33	-5439.13	-5088.25	-4732.98	-3377
	0.1247	-8820.93	-8261.91	-7007.28	-5426.92	-5082.14	-4736.03	-3358.69
	0.1248	-8796.52	-8258.86	-7019.48	-5436.08	-5121.81	-4760.45	-3346.48
	0.1249	-8796.52	-8237.5	-7022.54	-5445.23	-5146.23	-4784.86	-3355.63
	0.125	-8793.46	-8252.75	-7053.05	-5429.97	-5158.44	-4769.6	-3340.38
	0.1251	-8787.36	-8222.24	-7031.69	-5442.18	-5167.59	-4696.36	-3331.22
	0.1252	-8766	-8200.88	-7010.33	-5442.18	-5167.59	-4723.83	-3343.43
	0.1253	-8793.46	-8219.19	-7022.54	-5417.77	-5152.33	-4736.03	-3306.81
	0.1254	-8793.46	-8197.82	-7031.69	-5414.71	-5158.44	-4739.08	-3300.7
	0.1255	-8790.41	-8200.88	-7031.69	-5433.02	-5143.18	-4726.88	-3315.96
	0.1256	-8769.05	-8206.98	-7037.8	-5460.49	-5112.66	-4720.77	-3297.65
	0.1257	-8741.58	-8194.77	-7043.9	-5466.59	-5124.87	-4705.52	-3276.29
	0.1258	-8753.79	-8213.08	-7056.11	-5460.49	-5155.38	-4708.57	-3309.86
	0.1259	-8784.31	-8240.55	-7056.11	-5429.97	-5149.28	-4699.41	-3297.65
	0.126	-8811.78	-8228.34	-7046.95	-5436.08	-5152.33	-4684.15	-3300.7
	0.1261	-8811.78	-8246.65	-7037.8	-5451.33	-5170.64	-4671.95	-3315.96
	0.1262	-8796.52	-8243.6	-7028.64	-5475.75	-5158.44	-4678.05	-3309.86
	0.1263	-8802.62	-8237.5	-7050	-5497.11	-5155.38	-4693.31	-3312.91
	0.1264	-8817.88	-8249.7	-7031.69	-5494.06	-5140.13	-4711.62	-3322.06
	0.1265	-8833.14	-8264.96	-7013.38	-5500.16	-5134.02	-4711.62	-3309.86
	0.1266	-8845.34	-8237.5	-7028.64	-5509.32	-5127.92	-4693.31	-3288.5
	0.1267	-8857.55	-8228.34	-7050	-5524.58	-5127.92	-4705.52	-3282.39
	0.1268	-8836.19	-8216.13	-7037.8	-5527.63	-5130.97	-4684.15	-3285.44
	0.1269	-8854.5	-8200.88	-7034.74	-5512.37	-5112.66	-4665.84	-3294.6
	0.127	-8833.14	-8213.08	-7040.85	-5518.47	-5088.25	-4693.31	-3312.91
	0.1271	-8808.72	-8237.5	-7074.42	-5515.42	-5097.4	-4699.41	-3300.7
	0.1272	-8823.98	-8225.29	-7046.95	-5536.78	-5112.66	-4668.89	-3276.29
	0.1273	-8830.09	-8225.29	-7013.38	-5548.99	-5121.81	-4656.69	-3300.7
	0.1274	-8839.24	-8243.6	-6973.71	-5545.94	-5109.61	-4644.48	-3312.91
	0.1275	-8820.93	-8243.6	-6979.81	-5521.52	-5118.76	-4641.43	-3322.06
	0.1276	-8836.19	-8222.24	-7010.33	-5478.8	-5137.07	-4632.27	-3322.06
	0.1277	-8827.03	-8206.98	-7019.48	-5463.54	-5167.59	-4668.89	-3322.06
	0.1278	-8830.09	-8210.03	-7025.59	-5469.65	-5152.33	-4665.84	-3300.7
	0.1279	-8830.09	-8240.55	-7028.64	-5500.16	-5140.13	-4635.32	-3309.86
	0.128	-8833.14	-8249.7	-6998.12	-5515.42	-5130.97	-4613.96	-3309.86
	0.1281	-8799.57	-8255.81	-7001.17	-5527.63	-5155.38	-4626.17	-3340.38
	0.1282	-8787.36	-8255.81	-7007.28	-5527.63	-5143.18	-4629.22	-3340.38
	0.1283	-8796.52	-8255.81	-7031.69	-5512.37	-5143.18	-4656.69	-3309.86
	0.1284	-8793.46	-8210.03	-7040.85	-5509.32	-5134.02	-4668.89	-3288.5
	0.1285	-8790.41	-8234.44	-7059.16	-5542.89	-5146.23	-4699.41	-3306.81
	0.1286	-8796.52	-8258.86	-7034.74	-5567.3	-5158.44	-4693.31	-3309.86
	0.1287	-8778.21	-8234.44	-7040.85	-5564.25	-5158.44	-4684.15	-3303.75
	0.1288	-8772.1	-8252.75	-7077.47	-5533.73	-5146.23	-4678.05	-3282.39
	0.1289	-8717.17	-8268.01	-7101.88	-5539.84	-5137.07	-4665.84	-3282.39
	0.129	-8720.22	-8258.86	-7117.14	-5515.42	-5140.13	-4665.84	-3270.19
	0.1291	-8738.53	-8246.65	-7080.52	-5487.96	-5103.5	-4681.1	-3248.82
	0.1292	-8747.69	-8228.34	-7074.42	-5494.06	-5091.3	-4690.26	-3215.25
	0.1293	-8717.17	-8206.98	-7062.21	-5497.11	-5127.92	-4678.05	-3221.36
	0.1294	-8750.74	-8188.67	-7086.62	-5503.21	-5155.38	-4650.58	-3230.51
	0.1295	-8750.74	-8191.72	-7068.31	-5512.37	-5152.33	-4623.12	-3251.87
	0.1296	-8704.96	-8170.36	-7059.16	-5518.47	-5164.54	-4635.32	-3245.77
	0.1297	-8720.22	-8130.68	-7062.21	-5558.15	-5140.13	-4650.58	-3248.82
	0.1298	-8726.33	-8124.58	-7053.05	-5512.37	-5158.44	-4665.84	-3242.72
	0.1299	-8695.81	-8149	-7050	-5472.7	-5167.59	-4623.12	-3245.77
	0.13	-8701.91	-8197.82	-7074.42	-5497.11	-5152.33	-4620.07	-3242.72
	0.1301	-8695.81	-8200.88	-7062.21	-5518.47	-5118.76	-4623.12	-3257.98
	0.1302	-8671.39	-8167.31	-7068.31	-5478.8	-5152.33	-4635.32	-3248.82
	0.1303	-8726.33	-8139.84	-7056.11	-5466.59	-5127.92	-4629.22	-3242.72
	0.1304	-8753.79	-8167.31	-7022.54	-5454.39	-5137.07	-4644.48	-3257.98
	0.1305	-8750.74	-8200.88	-7013.38	-5469.65	-5130.97	-4638.38	-3257.98
	0.1306	-8744.64	-8203.93	-7022.54	-5491.01	-5109.61	-4641.43	-3248.82
	0.1307	-8744.64	-8182.56	-7013.38	-5494.06	-5085.19	-4653.64	-3242.72
	0.1308	-8732.43	-8170.36	-7010.33	-5484.9	-5094.35	-4684.15	-3261.03
	0.1309	-8766	-8155.1	-7007.28	-5512.37	-5057.73	-4681.1	-3267.13
	0.131	-8775.15	-8161.2	-7007.28	-5521.52	-5042.47	-4687.2	-3270.19
	0.1311	-8778.21	-8170.36	-7025.59	-5478.8	-5063.83	-4681.1	-3245.77
	0.1312	-8799.57	-8167.31	-7046.95	-5484.9	-5088.25	-4644.48	-3254.93
	0.1313	-8808.72	-8161.2	-6998.12	-5500.16	-5091.3	-4620.07	-3267.13
	0.1314	-8769.05	-8191.72	-6985.92	-5475.75	-5106.56	-4629.22	-3257.98
	0.1315	-8823.98	-8185.62	-7010.33	-5451.33	-5109.61	-4626.17	-3239.67
	0.1316	-8851.45	-8197.82	-7007.28	-5436.08	-5097.4	-4641.43	-3267.13
	0.1317	-8823.98	-8155.1	-6995.07	-5405.56	-5091.3	-4644.48	-3257.98
	0.1318	-8805.67	-8100.17	-6982.86	-5451.33	-5076.04	-4644.48	-3254.93
	0.1319	-8820.93	-8084.91	-6955.4	-5487.96	-5072.99	-4671.95	-3270.19
	0.132	-8820.93	-8118.48	-6955.4	-5478.8	-5066.88	-4644.48	-3267.13
	0.1321	-8820.93	-8121.53	-6967.6	-5451.33	-5051.62	-4635.32	-3248.82
	0.1322	-8811.78	-8124.58	-6955.4	-5448.28	-5048.57	-4681.1	-3257.98
	0.1323	-8830.09	-8124.58	-6976.76	-5433.02	-5063.83	-4699.41	-3233.56
	0.1324	-8866.71	-8136.79	-6988.97	-5454.39	-5069.94	-4641.43	-3224.41
	0.1325	-8857.55	-8155.1	-6985.92	-5436.08	-5088.25	-4635.32	-3227.46
	0.1326	-8842.29	-8176.46	-6992.02	-5405.56	-5072.99	-4607.86	-3230.51
	0.1327	-8866.71	-8194.77	-7007.28	-5420.82	-5085.19	-4604.81	-3248.82
	0.1328	-8866.71	-8164.25	-6970.66	-5487.96	-5091.3	-4595.65	-3270.19
	0.1329	-8860.6	-8164.25	-6970.66	-5487.96	-5100.45	-4629.22	-3267.13
	0.133	-8854.5	-8167.31	-6946.24	-5487.96	-5082.14	-4632.27	-3239.67
	0.1331	-8842.29	-8194.77	-6940.14	-5478.8	-5076.04	-4662.79	-3227.46
	0.1332	-8845.34	-8176.46	-6946.24	-5451.33	-5060.78	-4638.38	-3242.72
	0.1333	-8811.78	-8188.67	-6961.5	-5457.44	-5063.83	-4632.27	-3224.41
	0.1334	-8827.03	-8200.88	-6970.66	-5469.65	-5069.94	-4604.81	-3236.62
	0.1335	-8854.5	-8246.65	-7004.23	-5494.06	-5079.09	-4604.81	-3242.72
	0.1336	-8854.5	-8213.08	-6998.12	-5527.63	-5048.57	-4595.65	-3236.62
	0.1337	-8830.09	-8216.13	-6979.81	-5542.89	-5051.62	-4626.17	-3230.51
	0.1338	-8820.93	-8246.65	-6988.97	-5524.58	-5060.78	-4644.48	-3230.51
	0.1339	-8805.67	-8264.96	-7022.54	-5512.37	-5082.14	-4647.53	-3218.31
	0.134	-8805.67	-8255.81	-7034.74	-5487.96	-5085.19	-4632.27	-3221.36
	0.1341	-8811.78	-8240.55	-7025.59	-5509.32	-5076.04	-4644.48	-3181.68
	0.1342	-8814.83	-8225.29	-7031.69	-5518.47	-5063.83	-4668.89	-3163.37
	0.1343	-8817.88	-8191.72	-7040.85	-5512.37	-5082.14	-4696.36	-3190.84
	0.1344	-8823.98	-8194.77	-7034.74	-5512.37	-5079.09	-4678.05	-3196.94
	0.1345	-8836.19	-8188.67	-7028.64	-5503.21	-5103.5	-4659.74	-3184.74
	0.1346	-8860.6	-8188.67	-7040.85	-5460.49	-5100.45	-4678.05	-3199.99
	0.1347	-8851.45	-8231.39	-7025.59	-5463.54	-5088.25	-4681.1	-3227.46
	0.1348	-8848.4	-8200.88	-7010.33	-5445.23	-5085.19	-4678.05	-3221.36
	0.1349	-8827.03	-8176.46	-7031.69	-5408.61	-5103.5	-4678.05	-3242.72
	0.135	-8817.88	-8185.62	-7053.05	-5408.61	-5121.81	-4690.26	-3227.46
	0.1351	-8817.88	-8161.2	-7031.69	-5433.02	-5124.87	-4687.2	-3230.51
	0.1352	-8848.4	-8173.41	-6995.07	-5457.44	-5115.71	-4687.2	-3267.13
	0.1353	-8881.97	-8161.2	-6970.66	-5497.11	-5097.4	-4681.1	-3276.29
	0.1354	-8885.02	-8130.68	-6998.12	-5527.63	-5109.61	-4708.57	-3233.56
	0.1355	-8888.07	-8133.74	-6979.81	-5530.68	-5094.35	-4717.72	-3245.77
	0.1356	-8894.17	-8167.31	-6979.81	-5481.85	-5106.56	-4717.72	-3245.77
	0.1357	-8872.81	-8161.2	-6979.81	-5469.65	-5112.66	-4696.36	-3248.82
	0.1358	-8869.76	-8164.25	-6998.12	-5451.33	-5124.87	-4696.36	-3239.67
	0.1359	-8863.66	-8182.56	-7010.33	-5454.39	-5112.66	-4687.2	-3203.05
	0.136	-8848.4	-8194.77	-7007.28	-5460.49	-5106.56	-4671.95	-3196.94
	0.1361	-8875.86	-8200.88	-7004.23	-5436.08	-5085.19	-4668.89	-3212.2
	0.1362	-8878.91	-8200.88	-6992.02	-5445.23	-5085.19	-4675	-3233.56
	0.1363	-8866.71	-8161.2	-6961.5	-5475.75	-5079.09	-4675	-3245.77
	0.1364	-8891.12	-8191.72	-6952.35	-5487.96	-5072.99	-4696.36	-3239.67
	0.1365	-8909.43	-8182.56	-6930.98	-5481.85	-5085.19	-4687.2	-3230.51
	0.1366	-8860.6	-8179.51	-6940.14	-5481.85	-5137.07	-4678.05	-3248.82
	0.1367	-8820.93	-8179.51	-6937.09	-5472.7	-5134.02	-4662.79	-3224.41
	0.1368	-8814.83	-8164.25	-6973.71	-5475.75	-5124.87	-4668.89	-3221.36
	0.1369	-8854.5	-8124.58	-6992.02	-5472.7	-5100.45	-4678.05	-3242.72
	0.137	-8851.45	-8127.63	-7013.38	-5478.8	-5103.5	-4699.41	-3270.19
	0.1371	-8848.4	-8152.05	-6973.71	-5487.96	-5118.76	-4705.52	-3254.93
	0.1372	-8836.19	-8170.36	-6976.76	-5497.11	-5121.81	-4687.2	-3242.72
	0.1373	-8866.71	-8194.77	-6976.76	-5463.54	-5094.35	-4650.58	-3218.31
	0.1374	-8830.09	-8216.13	-6976.76	-5457.44	-5106.56	-4638.38	-3206.1
	0.1375	-8793.46	-8206.98	-6992.02	-5460.49	-5112.66	-4613.96	-3196.94
	0.1376	-8848.4	-8225.29	-6982.86	-5460.49	-5091.3	-4586.5	-3203.05
	0.1377	-8881.97	-8225.29	-6964.55	-5457.44	-5103.5	-4571.24	-3209.15
	0.1378	-8872.81	-8219.19	-6973.71	-5460.49	-5118.76	-4577.34	-3230.51
	0.1379	-8872.81	-8222.24	-6985.92	-5460.49	-5106.56	-4598.7	-3218.31
	0.138	-8885.02	-8200.88	-6964.55	-5503.21	-5088.25	-4586.5	-3209.15
	0.1381	-8869.76	-8170.36	-6961.5	-5481.85	-5063.83	-4580.39	-3199.99
	0.1382	-8888.07	-8182.56	-6958.45	-5478.8	-5057.73	-4577.34	-3206.1
	0.1383	-8881.97	-8191.72	-6964.55	-5463.54	-5076.04	-4592.6	-3215.25
	0.1384	-8848.4	-8149	-6979.81	-5454.39	-5091.3	-4601.76	-3233.56
	0.1385	-8854.5	-8155.1	-7004.23	-5429.97	-5063.83	-4577.34	-3209.15
	0.1386	-8848.4	-8152.05	-6964.55	-5448.28	-5069.94	-4565.13	-3215.25
	0.1387	-8827.03	-8127.63	-6961.5	-5436.08	-5082.14	-4571.24	-3221.36
	0.1388	-8839.24	-8118.48	-6967.6	-5472.7	-5054.68	-4546.82	-3209.15
	0.1389	-8848.4	-8139.84	-6967.6	-5481.85	-5045.52	-4574.29	-3187.79
	0.139	-8854.5	-8124.58	-6964.55	-5454.39	-5054.68	-4617.01	-3199.99
	0.1391	-8897.22	-8106.27	-7028.64	-5451.33	-5051.62	-4610.91	-3209.15
	0.1392	-8915.54	-8094.06	-7007.28	-5475.75	-5076.04	-4598.7	-3224.41
	0.1393	-8869.76	-8136.79	-6992.02	-5436.08	-5094.35	-4626.17	-3233.56
	0.1394	-8885.02	-8161.2	-6985.92	-5405.56	-5063.83	-4626.17	-3218.31
	0.1395	-8875.86	-8203.93	-6940.14	-5390.3	-5066.88	-4620.07	-3233.56
	0.1396	-8851.45	-8191.72	-6927.93	-5378.09	-5076.04	-4626.17	-3218.31
	0.1397	-8808.72	-8188.67	-6973.71	-5414.71	-5072.99	-4604.81	-3199.99
	0.1398	-8817.88	-8182.56	-6998.12	-5433.02	-5057.73	-4626.17	-3193.89
	0.1399	-8802.62	-8206.98	-6998.12	-5414.71	-5069.94	-4632.27	-3184.74
	0.14	-8787.36	-8191.72	-7004.23	-5426.92	-5057.73	-4589.55	-3148.11
	0.1401	-8769.05	-8179.51	-6992.02	-5478.8	-5048.57	-4595.65	-3169.48
	0.1402	-8766	-8176.46	-7025.59	-5451.33	-5036.37	-4617.01	-3169.48
	0.1403	-8762.95	-8149	-7059.16	-5448.28	-4993.64	-4629.22	-3148.11
	0.1404	-8778.21	-8164.25	-7050	-5445.23	-4990.59	-4647.53	-3114.55
	0.1405	-8778.21	-8185.62	-7056.11	-5469.65	-5018.06	-4650.58	-3135.91
	0.1406	-8766	-8173.41	-7050	-5460.49	-5027.21	-4635.32	-3145.06
	0.1407	-8750.74	-8173.41	-7016.43	-5475.75	-5048.57	-4650.58	-3181.68
	0.1408	-8756.84	-8194.77	-7016.43	-5445.23	-5042.47	-4653.64	-3184.74
	0.1409	-8762.95	-8203.93	-7025.59	-5451.33	-5018.06	-4650.58	-3169.48
	0.141	-8726.33	-8210.03	-7022.54	-5463.54	-5011.95	-4662.79	-3151.17
	0.1411	-8717.17	-8234.44	-7007.28	-5445.23	-5008.9	-4656.69	-3184.74
	0.1412	-8735.48	-8240.55	-7013.38	-5426.92	-4996.69	-4644.48	-3190.84
	0.1413	-8738.53	-8237.5	-6998.12	-5423.87	-4981.43	-4641.43	-3203.05
	0.1414	-8787.36	-8240.55	-7022.54	-5387.25	-5002.8	-4632.27	-3199.99
	0.1415	-8823.98	-8200.88	-7022.54	-5402.51	-5018.06	-4604.81	-3148.11
	0.1416	-8823.98	-8200.88	-7056.11	-5405.56	-5018.06	-4595.65	-3135.91
	0.1417	-8857.55	-8222.24	-7050	-5396.4	-4987.54	-4601.76	-3126.75
	0.1418	-8833.14	-8255.81	-7022.54	-5436.08	-4963.12	-4635.32	-3102.34
	0.1419	-8799.57	-8268.01	-6995.07	-5463.54	-4966.18	-4647.53	-3126.75
	0.142	-8781.26	-8261.91	-7025.59	-5451.33	-4993.64	-4662.79	-3148.11
	0.1421	-8820.93	-8234.44	-7031.69	-5436.08	-4993.64	-4653.64	-3132.86
	0.1422	-8848.4	-8219.19	-7007.28	-5436.08	-5005.85	-4675	-3160.32
	0.1423	-8869.76	-8237.5	-6967.6	-5445.23	-4975.33	-4668.89	-3142.01
	0.1424	-8885.02	-8231.39	-6992.02	-5451.33	-4984.49	-4650.58	-3111.49
	0.1425	-8888.07	-8228.34	-6998.12	-5442.18	-4990.59	-4656.69	-3120.65
	0.1426	-8863.66	-8292.43	-6988.97	-5463.54	-5011.95	-4675	-3138.96
	0.1427	-8869.76	-8286.32	-6964.55	-5478.8	-5039.42	-4647.53	-3120.65
	0.1428	-8875.86	-8237.5	-6992.02	-5481.85	-5039.42	-4638.38	-3157.27
	0.1429	-8875.86	-8240.55	-7037.8	-5463.54	-5033.31	-4629.22	-3160.32
	0.143	-8842.29	-8216.13	-7043.9	-5451.33	-5036.37	-4617.01	-3178.63
	0.1431	-8845.34	-8194.77	-7043.9	-5445.23	-5027.21	-4620.07	-3148.11
	0.1432	-8836.19	-8228.34	-7028.64	-5457.44	-5027.21	-4601.76	-3132.86
	0.1433	-8866.71	-8240.55	-7037.8	-5439.13	-5030.26	-4571.24	-3126.75
	0.1434	-8881.97	-8252.75	-7050	-5460.49	-4999.74	-4562.08	-3166.43
	0.1435	-8903.33	-8268.01	-7043.9	-5491.01	-4987.54	-4562.08	-3160.32
	0.1436	-8930.79	-8252.75	-7028.64	-5494.06	-4984.49	-4552.93	-3151.17
	0.1437	-8936.9	-8261.91	-7043.9	-5466.59	-4981.43	-4534.62	-3145.06
	0.1438	-8915.54	-8274.12	-7037.8	-5472.7	-5005.85	-4531.56	-3132.86
	0.1439	-8927.74	-8261.91	-7028.64	-5457.44	-5039.42	-4543.77	-3111.49
	0.144	-8936.9	-8210.03	-6998.12	-5484.9	-5005.85	-4540.72	-3123.7
	0.1441	-8939.95	-8203.93	-7007.28	-5497.11	-5005.85	-4534.62	-3129.8
	0.1442	-8943	-8206.98	-7037.8	-5521.52	-5042.47	-4543.77	-3120.65
	0.1443	-8927.74	-8225.29	-7083.57	-5518.47	-5072.99	-4565.13	-3142.01
	0.1444	-8927.74	-8213.08	-7059.16	-5503.21	-5060.78	-4555.98	-3148.11
	0.1445	-8918.59	-8206.98	-7025.59	-5484.9	-5076.04	-4549.88	-3135.91
	0.1446	-8915.54	-8194.77	-6979.81	-5487.96	-5079.09	-4540.72	-3129.8
	0.1447	-8872.81	-8179.51	-7010.33	-5500.16	-5063.83	-4552.93	-3135.91
	0.1448	-8878.91	-8136.79	-7007.28	-5491.01	-5057.73	-4559.03	-3129.8
	0.1449	-8903.33	-8118.48	-7019.48	-5472.7	-5063.83	-4574.29	-3166.43
	0.145	-8903.33	-8100.17	-7007.28	-5463.54	-5048.57	-4577.34	-3157.27
	0.1451	-8900.28	-8097.12	-7037.8	-5445.23	-5069.94	-4586.5	-3151.17
	0.1452	-8900.28	-8139.84	-7050	-5414.71	-5066.88	-4549.88	-3154.22
	0.1453	-8885.02	-8188.67	-7059.16	-5451.33	-5036.37	-4559.03	-3138.96
	0.1454	-8869.76	-8176.46	-7056.11	-5451.33	-5060.78	-4559.03	-3111.49
	0.1455	-8888.07	-8173.41	-7092.73	-5460.49	-5066.88	-4565.13	-3102.34
	0.1456	-8878.91	-8164.25	-7074.42	-5457.44	-5036.37	-4552.93	-3090.13
	0.1457	-8885.02	-8158.15	-7068.31	-5445.23	-5051.62	-4559.03	-3090.13
	0.1458	-8918.59	-8130.68	-7062.21	-5445.23	-5039.42	-4531.56	-3093.18
	0.1459	-8909.43	-8118.48	-7062.21	-5491.01	-5039.42	-4513.25	-3111.49
	0.146	-8900.28	-8127.63	-7062.21	-5494.06	-5057.73	-4510.2	-3114.55
	0.1461	-8927.74	-8158.15	-7080.52	-5484.9	-5045.52	-4519.36	-3126.75
	0.1462	-8943	-8179.51	-7104.93	-5469.65	-5011.95	-4531.56	-3123.7
	0.1463	-8933.85	-8182.56	-7083.57	-5494.06	-5024.16	-4516.31	-3129.8
	0.1464	-8973.52	-8185.62	-7086.62	-5487.96	-4972.28	-4507.15	-3111.49
	0.1465	-8958.26	-8203.93	-7074.42	-5500.16	-4963.12	-4498	-3117.6
	0.1466	-8943	-8194.77	-7062.21	-5478.8	-4990.59	-4516.31	-3108.44
	0.1467	-8930.79	-8158.15	-7050	-5478.8	-4999.74	-4501.05	-3096.23
	0.1468	-8924.69	-8136.79	-7050	-5506.27	-4987.54	-4507.15	-3084.03
	0.1469	-8903.33	-8155.1	-7034.74	-5512.37	-5021.11	-4507.15	-3093.18
	0.147	-8885.02	-8200.88	-7077.47	-5481.85	-5015	-4501.05	-3084.03
	0.1471	-8897.22	-8188.67	-7043.9	-5491.01	-5011.95	-4479.69	-3071.82
	0.1472	-8936.9	-8176.46	-7050	-5481.85	-5027.21	-4498	-3071.82
	0.1473	-8939.95	-8170.36	-7083.57	-5466.59	-5018.06	-4510.2	-3050.46
	0.1474	-8906.38	-8173.41	-7077.47	-5469.65	-5042.47	-4549.88	-3065.72
	0.1475	-8909.43	-8203.93	-7053.05	-5475.75	-5054.68	-4555.98	-3071.82
	0.1476	-8915.54	-8219.19	-7092.73	-5454.39	-5005.85	-4537.67	-3087.08
	0.1477	-8878.91	-8170.36	-7074.42	-5429.97	-4963.12	-4494.94	-3084.03
	0.1478	-8854.5	-8149	-7059.16	-5411.66	-4996.69	-4513.25	-3065.72
	0.1479	-8885.02	-8158.15	-7050	-5390.3	-4999.74	-4476.63	-3044.36
	0.148	-8912.48	-8170.36	-7056.11	-5408.61	-4975.33	-4436.96	-3068.77
	0.1481	-8943	-8158.15	-7065.26	-5426.92	-4966.18	-4443.06	-3056.56
	0.1482	-8946.05	-8170.36	-7098.83	-5429.97	-4950.92	-4418.65	-3047.41
	0.1483	-8933.85	-8142.89	-7089.68	-5454.39	-4950.92	-4418.65	-3071.82
	0.1484	-8875.86	-8127.63	-7111.04	-5451.33	-4960.07	-4446.12	-3099.29
	0.1485	-8906.38	-8103.22	-7135.45	-5411.66	-4947.86	-4418.65	-3053.51
	0.1486	-8943	-8112.37	-7153.76	-5426.92	-4944.81	-4412.55	-3047.41
	0.1487	-8930.79	-8136.79	-7165.97	-5390.3	-4920.4	-4421.7	-3056.56
	0.1488	-8946.05	-8130.68	-7178.18	-5420.82	-4920.4	-4430.86	-3068.77
	0.1489	-8973.52	-8112.37	-7141.56	-5451.33	-4932.61	-4455.27	-3062.67
	0.149	-8976.57	-8142.89	-7117.14	-5457.44	-4941.76	-4476.63	-3074.87
	0.1491	-9010.14	-8149	-7126.3	-5448.28	-4926.5	-4473.58	-3084.03
	0.1492	-8988.78	-8127.63	-7098.83	-5466.59	-4926.5	-4436.96	-3111.49
	0.1493	-8979.62	-8142.89	-7104.93	-5442.18	-4926.5	-4482.74	-3093.18
	0.1494	-8958.26	-8130.68	-7089.68	-5396.4	-4938.71	-4449.17	-3059.61
	0.1495	-8933.85	-8124.58	-7068.31	-5384.2	-4950.92	-4430.86	-3047.41
	0.1496	-8927.74	-8103.22	-7083.57	-5408.61	-4984.49	-4424.75	-3062.67
	0.1497	-8930.79	-8100.17	-7104.93	-5402.51	-5008.9	-4424.75	-3056.56
	0.1498	-8900.28	-8106.27	-7092.73	-5439.13	-4990.59	-4403.39	-3071.82
	0.1499	-8891.12	-8142.89	-7080.52	-5451.33	-4975.33	-4464.43	-3071.82
	0.15	-8927.74	-8130.68	-7068.31	-5417.77	-4950.92	-4446.12	-3065.72
	0.1501	-8921.64	-8133.74	-7080.52	-5405.56	-4953.97	-4479.69	-3080.98
	0.1502	-8869.76	-8139.84	-7083.57	-5408.61	-4938.71	-4504.1	-3065.72
	0.1503	-8845.34	-8133.74	-7065.26	-5411.66	-4944.81	-4501.05	-3047.41
	0.1504	-8845.34	-8091.01	-7046.95	-5420.82	-4944.81	-4470.53	-3062.67
	0.1505	-8848.4	-8084.91	-7065.26	-5426.92	-4972.28	-4455.27	-3090.13
	0.1506	-8860.6	-8063.55	-7068.31	-5457.44	-4978.38	-4461.37	-3065.72
	0.1507	-8863.66	-8066.6	-7095.78	-5475.75	-4987.54	-4488.84	-3111.49
	0.1508	-8878.91	-8072.7	-7083.57	-5457.44	-4972.28	-4491.89	-3102.34
	0.1509	-8921.64	-8069.65	-7050	-5472.7	-4969.23	-4485.79	-3099.29
	0.151	-8955.21	-8072.7	-7059.16	-5475.75	-4953.97	-4485.79	-3071.82
	0.1511	-8943	-8097.12	-7074.42	-5460.49	-4950.92	-4482.74	-3068.77
	0.1512	-8930.79	-8060.49	-7037.8	-5429.97	-4944.81	-4443.06	-3071.82
	0.1513	-8955.21	-8066.6	-7031.69	-5420.82	-4953.97	-4446.12	-3111.49
	0.1514	-8982.67	-8094.06	-7013.38	-5402.51	-4950.92	-4452.22	-3102.34
	0.1515	-8955.21	-8124.58	-7037.8	-5402.51	-4996.69	-4443.06	-3123.7
	0.1516	-8955.21	-8149	-7059.16	-5402.51	-5018.06	-4452.22	-3129.8
	0.1517	-8939.95	-8164.25	-7040.85	-5411.66	-5002.8	-4436.96	-3142.01
	0.1518	-8930.79	-8112.37	-7031.69	-5393.35	-4999.74	-4394.24	-3105.39
	0.1519	-8885.02	-8100.17	-7019.48	-5393.35	-4993.64	-4415.6	-3114.55
	0.152	-8881.97	-8106.27	-7025.59	-5405.56	-4984.49	-4418.65	-3117.6
	0.1521	-8900.28	-8100.17	-7004.23	-5423.87	-4981.43	-4409.49	-3099.29
	0.1522	-8912.48	-8115.43	-7007.28	-5420.82	-4978.38	-4455.27	-3105.39
	0.1523	-8918.59	-8130.68	-7016.43	-5433.02	-4981.43	-4482.74	-3105.39
	0.1524	-8921.64	-8127.63	-7010.33	-5423.87	-4996.69	-4494.94	-3108.44
	0.1525	-8943	-8121.53	-7022.54	-5436.08	-4984.49	-4482.74	-3129.8
	0.1526	-8939.95	-8145.94	-7031.69	-5429.97	-5002.8	-4488.84	-3129.8
	0.1527	-8930.79	-8149	-6992.02	-5423.87	-5015	-4482.74	-3120.65
	0.1528	-8903.33	-8191.72	-7028.64	-5426.92	-5005.85	-4464.43	-3117.6
	0.1529	-8900.28	-8203.93	-7056.11	-5433.02	-4978.38	-4424.75	-3114.55
	0.153	-8918.59	-8182.56	-7056.11	-5414.71	-4993.64	-4443.06	-3114.55
	0.1531	-8939.95	-8139.84	-7040.85	-5384.2	-4999.74	-4458.32	-3080.98
	0.1532	-8909.43	-8139.84	-7056.11	-5393.35	-5002.8	-4476.63	-3074.87
	0.1533	-8869.76	-8115.43	-7046.95	-5408.61	-5005.85	-4461.37	-3077.92
	0.1534	-8869.76	-8152.05	-7046.95	-5411.66	-5018.06	-4446.12	-3077.92
	0.1535	-8885.02	-8170.36	-7037.8	-5399.45	-4966.18	-4430.86	-3074.87
	0.1536	-8888.07	-8167.31	-7028.64	-5429.97	-4957.02	-4446.12	-3068.77
	0.1537	-8881.97	-8161.2	-7034.74	-5429.97	-4929.55	-4452.22	-3050.46
	0.1538	-8860.6	-8170.36	-7059.16	-5436.08	-4935.66	-4473.58	-3071.82
	0.1539	-8863.66	-8133.74	-7062.21	-5457.44	-4990.59	-4455.27	-3065.72
	0.154	-8878.91	-8139.84	-7086.62	-5466.59	-5008.9	-4397.29	-3077.92
	0.1541	-8851.45	-8149	-7046.95	-5466.59	-4978.38	-4385.08	-3035.2
	0.1542	-8836.19	-8133.74	-7040.85	-5466.59	-4993.64	-4427.81	-3019.94
	0.1543	-8869.76	-8142.89	-7028.64	-5420.82	-4990.59	-4427.81	-3038.25
	0.1544	-8857.55	-8158.15	-7013.38	-5429.97	-4963.12	-4427.81	-3056.56
	0.1545	-8823.98	-8155.1	-7013.38	-5396.4	-4957.02	-4427.81	-3059.61
	0.1546	-8836.19	-8149	-7022.54	-5414.71	-4975.33	-4421.7	-3068.77
	0.1547	-8842.29	-8127.63	-7025.59	-5448.28	-4975.33	-4440.01	-3050.46
	0.1548	-8811.78	-8127.63	-6992.02	-5497.11	-4953.97	-4443.06	-3050.46
	0.1549	-8845.34	-8136.79	-7004.23	-5497.11	-4935.66	-4433.91	-3044.36
	0.155	-8833.14	-8176.46	-6982.86	-5494.06	-4917.35	-4418.65	-3044.36
	0.1551	-8814.83	-8197.82	-6967.6	-5442.18	-4950.92	-4424.75	-3032.15
	0.1552	-8820.93	-8161.2	-6958.45	-5436.08	-4960.07	-4418.65	-3053.51
	0.1553	-8808.72	-8130.68	-6940.14	-5445.23	-4969.23	-4449.17	-3080.98
	0.1554	-8769.05	-8127.63	-6930.98	-5460.49	-4966.18	-4464.43	-3087.08
	0.1555	-8793.46	-8133.74	-6985.92	-5445.23	-4947.86	-4467.48	-3071.82
	0.1556	-8848.4	-8130.68	-7016.43	-5487.96	-4911.24	-4446.12	-3071.82
	0.1557	-8857.55	-8164.25	-7007.28	-5463.54	-4941.76	-4440.01	-3044.36
	0.1558	-8869.76	-8176.46	-7010.33	-5442.18	-4914.3	-4415.6	-3013.84
	0.1559	-8848.4	-8167.31	-7031.69	-5448.28	-4929.55	-4427.81	-3026.04
	0.156	-8823.98	-8167.31	-7037.8	-5457.44	-4938.71	-4440.01	-3038.25
	0.1561	-8839.24	-8194.77	-7056.11	-5472.7	-4905.14	-4430.86	-3047.41
	0.1562	-8869.76	-8188.67	-7050	-5484.9	-4871.57	-4418.65	-3047.41
	0.1563	-8863.66	-8182.56	-7034.74	-5487.96	-4895.98	-4452.22	-3050.46
	0.1564	-8878.91	-8142.89	-7022.54	-5481.85	-4917.35	-4424.75	-3047.41
	0.1565	-8891.12	-8173.41	-7007.28	-5484.9	-4938.71	-4415.6	-3041.3
	0.1566	-8885.02	-8149	-6982.86	-5469.65	-4944.81	-4446.12	-2998.58
	0.1567	-8900.28	-8155.1	-7010.33	-5460.49	-4960.07	-4436.96	-2983.32
	0.1568	-8897.22	-8167.31	-7031.69	-5469.65	-4972.28	-4430.86	-2983.32
	0.1569	-8872.81	-8194.77	-7016.43	-5463.54	-4984.49	-4449.17	-3004.68
	0.157	-8903.33	-8197.82	-7019.48	-5472.7	-4960.07	-4403.39	-2983.32
	0.1571	-8888.07	-8203.93	-7019.48	-5457.44	-4947.86	-4400.34	-3004.68
	0.1572	-8845.34	-8182.56	-7007.28	-5411.66	-4944.81	-4446.12	-3016.89
	0.1573	-8833.14	-8188.67	-7031.69	-5375.04	-4950.92	-4446.12	-3010.79
	0.1574	-8860.6	-8191.72	-7037.8	-5378.09	-4950.92	-4427.81	-2998.58
	0.1575	-8836.19	-8206.98	-7037.8	-5390.3	-4953.97	-4446.12	-3016.89
	0.1576	-8823.98	-8185.62	-7046.95	-5393.35	-4953.97	-4406.44	-2992.48
	0.1577	-8799.57	-8161.2	-7019.48	-5405.56	-4938.71	-4391.18	-2995.53
	0.1578	-8820.93	-8164.25	-7025.59	-5378.09	-4935.66	-4385.08	-2992.48
	0.1579	-8842.29	-8155.1	-7062.21	-5402.51	-4920.4	-4397.29	-2989.42
	0.158	-8848.4	-8176.46	-7080.52	-5420.82	-4950.92	-4415.6	-3022.99
	0.1581	-8848.4	-8173.41	-7080.52	-5429.97	-4981.43	-4430.86	-3041.3
	0.1582	-8848.4	-8185.62	-7104.93	-5436.08	-4993.64	-4440.01	-3032.15
	0.1583	-8851.45	-8191.72	-7083.57	-5460.49	-4975.33	-4455.27	-3041.3
	0.1584	-8872.81	-8216.13	-7074.42	-5414.71	-4953.97	-4485.79	-3047.41
	0.1585	-8869.76	-8203.93	-7059.16	-5396.4	-4935.66	-4458.32	-3010.79
	0.1586	-8854.5	-8213.08	-7074.42	-5408.61	-4947.86	-4452.22	-3019.94
	0.1587	-8875.86	-8216.13	-7083.57	-5402.51	-4947.86	-4452.22	-3035.2
	0.1588	-8863.66	-8222.24	-7068.31	-5405.56	-4932.61	-4476.63	-3013.84
	0.1589	-8857.55	-8197.82	-7043.9	-5417.77	-4908.19	-4470.53	-2986.37
	0.159	-8839.24	-8182.56	-7046.95	-5433.02	-4892.93	-4470.53	-2998.58
	0.1591	-8811.78	-8191.72	-7043.9	-5439.13	-4895.98	-4440.01	-2980.27
	0.1592	-8781.26	-8179.51	-7053.05	-5436.08	-4941.76	-4440.01	-3004.68
	0.1593	-8799.57	-8164.25	-7046.95	-5420.82	-4947.86	-4458.32	-2986.37
	0.1594	-8827.03	-8158.15	-7028.64	-5423.87	-4950.92	-4467.48	-2968.06
	0.1595	-8833.14	-8142.89	-7046.95	-5457.44	-4953.97	-4491.89	-2974.16
	0.1596	-8836.19	-8179.51	-7056.11	-5481.85	-4953.97	-4498	-2977.22
	0.1597	-8869.76	-8182.56	-7046.95	-5457.44	-4938.71	-4485.79	-2965.01
	0.1598	-8881.97	-8170.36	-7056.11	-5445.23	-4929.55	-4458.32	-2968.06
	0.1599	-8881.97	-8164.25	-7062.21	-5429.97	-4920.4	-4418.65	-2958.91
	0.16	-8885.02	-8167.31	-7074.42	-5436.08	-4935.66	-4415.6	-2958.91
	0.1601	-8875.86	-8197.82	-7068.31	-5420.82	-4935.66	-4424.75	-2971.11
	0.1602	-8854.5	-8240.55	-7046.95	-5408.61	-4926.5	-4430.86	-3004.68
	0.1603	-8866.71	-8200.88	-7043.9	-5396.4	-4911.24	-4433.91	-2992.48
	0.1604	-8854.5	-8194.77	-7046.95	-5393.35	-4899.04	-4446.12	-2989.42
	0.1605	-8848.4	-8210.03	-7022.54	-5393.35	-4889.88	-4458.32	-2974.16
	0.1606	-8845.34	-8188.67	-7004.23	-5399.45	-4892.93	-4433.91	-2977.22
	0.1607	-8863.66	-8188.67	-7022.54	-5378.09	-4920.4	-4430.86	-2955.85
	0.1608	-8881.97	-8225.29	-7025.59	-5362.83	-4932.61	-4430.86	-2946.7
	0.1609	-8897.22	-8252.75	-7040.85	-5353.68	-4953.97	-4427.81	-2961.96
	0.161	-8878.91	-8231.39	-7040.85	-5396.4	-4944.81	-4406.44	-2971.11
	0.1611	-8869.76	-8231.39	-7034.74	-5423.87	-4941.76	-4391.18	-2961.96
	0.1612	-8863.66	-8219.19	-7007.28	-5414.71	-4950.92	-4394.24	-2974.16
	0.1613	-8875.86	-8206.98	-6995.07	-5402.51	-4960.07	-4397.29	-2968.06
	0.1614	-8888.07	-8182.56	-7001.17	-5411.66	-4941.76	-4372.87	-2965.01
	0.1615	-8872.81	-8149	-7059.16	-5423.87	-4950.92	-4382.03	-2983.32
	0.1616	-8888.07	-8130.68	-7056.11	-5433.02	-4905.14	-4388.13	-2961.96
	0.1617	-8897.22	-8152.05	-7043.9	-5451.33	-4895.98	-4400.34	-2955.85
	0.1618	-8872.81	-8142.89	-7046.95	-5448.28	-4917.35	-4378.98	-2961.96
	0.1619	-8894.17	-8164.25	-7068.31	-5436.08	-4914.3	-4366.77	-2977.22
	0.162	-8909.43	-8179.51	-7065.26	-5433.02	-4895.98	-4336.25	-2940.6
	0.1621	-8894.17	-8176.46	-7031.69	-5433.02	-4892.93	-4330.15	-2949.75
	0.1622	-8872.81	-8158.15	-7053.05	-5414.71	-4905.14	-4333.2	-2949.75
	0.1623	-8848.4	-8188.67	-7056.11	-5429.97	-4908.19	-4360.67	-2943.65
	0.1624	-8848.4	-8167.31	-7025.59	-5417.77	-4899.04	-4385.08	-2919.23
	0.1625	-8866.71	-8139.84	-7046.95	-5414.71	-4899.04	-4388.13	-2922.28
	0.1626	-8860.6	-8136.79	-7016.43	-5426.92	-4871.57	-4385.08	-2919.23
	0.1627	-8817.88	-8164.25	-6976.76	-5454.39	-4871.57	-4363.72	-2949.75
	0.1628	-8845.34	-8152.05	-7007.28	-5429.97	-4877.67	-4345.41	-2952.8
	0.1629	-8836.19	-8124.58	-7034.74	-5448.28	-4877.67	-4333.2	-2958.91
	0.163	-8814.83	-8094.06	-7040.85	-5448.28	-4926.5	-4342.36	-2968.06
	0.1631	-8827.03	-8094.06	-7040.85	-5426.92	-4941.76	-4348.46	-2952.8
	0.1632	-8863.66	-8136.79	-7053.05	-5384.2	-4947.86	-4357.61	-2922.28
	0.1633	-8848.4	-8185.62	-7050	-5411.66	-4938.71	-4357.61	-2910.08
	0.1634	-8881.97	-8176.46	-7059.16	-5378.09	-4929.55	-4354.56	-2907.03
	0.1635	-8885.02	-8124.58	-7043.9	-5408.61	-4908.19	-4348.46	-2907.03
	0.1636	-8863.66	-8136.79	-7034.74	-5399.45	-4957.02	-4354.56	-2907.03
	0.1637	-8894.17	-8161.2	-7040.85	-5393.35	-4944.81	-4345.41	-2919.23
	0.1638	-8885.02	-8176.46	-7031.69	-5390.3	-4899.04	-4378.98	-2937.54
	0.1639	-8814.83	-8179.51	-7010.33	-5423.87	-4902.09	-4397.29	-2952.8
	0.164	-8823.98	-8194.77	-7013.38	-5411.66	-4932.61	-4385.08	-2928.39
	0.1641	-8839.24	-8197.82	-6998.12	-5423.87	-4908.19	-4375.93	-2913.13
	0.1642	-8836.19	-8203.93	-6979.81	-5384.2	-4923.45	-4409.49	-2910.08
	0.1643	-8909.43	-8185.62	-6988.97	-5381.14	-4914.3	-4409.49	-2888.72
	0.1644	-8943	-8213.08	-7016.43	-5423.87	-4871.57	-4397.29	-2888.72
	0.1645	-8961.31	-8200.88	-6988.97	-5411.66	-4847.16	-4412.55	-2913.13
	0.1646	-8991.83	-8219.19	-6985.92	-5417.77	-4853.26	-4394.24	-2940.6
	0.1647	-8958.26	-8219.19	-7001.17	-5405.56	-4838	-4366.77	-2952.8
	0.1648	-8915.54	-8206.98	-7016.43	-5393.35	-4883.78	-4406.44	-2955.85
	0.1649	-8909.43	-8173.41	-7013.38	-5371.99	-4856.31	-4409.49	-2934.49
	0.165	-8866.71	-8182.56	-7001.17	-5390.3	-4847.16	-4403.39	-2955.85
	0.1651	-8820.93	-8200.88	-6992.02	-5405.56	-4841.05	-4409.49	-2958.91
	0.1652	-8842.29	-8188.67	-6995.07	-5396.4	-4853.26	-4418.65	-2940.6
	0.1653	-8866.71	-8133.74	-7004.23	-5396.4	-4844.1	-4415.6	-2955.85
	0.1654	-8854.5	-8170.36	-7010.33	-5390.3	-4844.1	-4421.7	-2983.32
	0.1655	-8869.76	-8188.67	-7010.33	-5362.83	-4850.21	-4418.65	-2961.96
	0.1656	-8851.45	-8167.31	-7022.54	-5399.45	-4880.73	-4406.44	-2998.58
	0.1657	-8863.66	-8173.41	-7028.64	-5411.66	-4889.88	-4400.34	-2989.42
	0.1658	-8885.02	-8210.03	-7046.95	-5417.77	-4892.93	-4394.24	-2943.65
	0.1659	-8906.38	-8216.13	-7037.8	-5405.56	-4920.4	-4415.6	-2952.8
	0.166	-8872.81	-8222.24	-7013.38	-5417.77	-4923.45	-4433.91	-2974.16
	0.1661	-8863.66	-8261.91	-7037.8	-5414.71	-4911.24	-4433.91	-2961.96
	0.1662	-8878.91	-8219.19	-7022.54	-5426.92	-4889.88	-4418.65	-2949.75
	0.1663	-8869.76	-8179.51	-7022.54	-5396.4	-4874.62	-4427.81	-2940.6
	0.1664	-8869.76	-8176.46	-7040.85	-5378.09	-4886.83	-4406.44	-2940.6
	0.1665	-8872.81	-8185.62	-7043.9	-5396.4	-4892.93	-4409.49	-2952.8
	0.1666	-8891.12	-8194.77	-7010.33	-5408.61	-4905.14	-4446.12	-2961.96
	0.1667	-8891.12	-8213.08	-7007.28	-5378.09	-4923.45	-4449.17	-2943.65
	0.1668	-8885.02	-8188.67	-6976.76	-5423.87	-4920.4	-4443.06	-2934.49
	0.1669	-8888.07	-8191.72	-6979.81	-5429.97	-4920.4	-4461.37	-2925.34
	0.167	-8894.17	-8194.77	-6976.76	-5439.13	-4889.88	-4427.81	-2900.92
	0.1671	-8912.48	-8234.44	-6964.55	-5451.33	-4868.52	-4400.34	-2922.28
	0.1672	-8946.05	-8246.65	-6967.6	-5439.13	-4877.67	-4397.29	-2934.49
	0.1673	-8918.59	-8246.65	-7016.43	-5433.02	-4892.93	-4409.49	-2937.54
	0.1674	-8881.97	-8219.19	-7013.38	-5451.33	-4883.78	-4406.44	-2946.7
	0.1675	-8885.02	-8231.39	-7016.43	-5442.18	-4905.14	-4415.6	-2937.54
	0.1676	-8881.97	-8228.34	-7019.48	-5451.33	-4883.78	-4415.6	-2916.18
	0.1677	-8875.86	-8219.19	-7037.8	-5454.39	-4871.57	-4421.7	-2937.54
	0.1678	-8900.28	-8225.29	-7025.59	-5426.92	-4856.31	-4421.7	-2943.65
	0.1679	-8909.43	-8222.24	-7034.74	-5417.77	-4865.47	-4382.03	-2910.08
	0.168	-8921.64	-8182.56	-7025.59	-5426.92	-4862.42	-4345.41	-2919.23
	0.1681	-8891.12	-8185.62	-7043.9	-5429.97	-4859.36	-4330.15	-2919.23
	0.1682	-8860.6	-8149	-7043.9	-5426.92	-4880.73	-4327.1	-2900.92
	0.1683	-8811.78	-8152.05	-7046.95	-5463.54	-4908.19	-4345.41	-2910.08
	0.1684	-8845.34	-8216.13	-7031.69	-5445.23	-4880.73	-4360.67	-2907.03
	0.1685	-8866.71	-8261.91	-7016.43	-5417.77	-4892.93	-4345.41	-2900.92
	0.1686	-8872.81	-8228.34	-7016.43	-5423.87	-4908.19	-4330.15	-2903.97
	0.1687	-8836.19	-8225.29	-7056.11	-5457.44	-4908.19	-4336.25	-2903.97
	0.1688	-8845.34	-8210.03	-7071.36	-5445.23	-4920.4	-4339.3	-2900.92
	0.1689	-8860.6	-8161.2	-7043.9	-5457.44	-4886.83	-4320.99	-2940.6
	0.169	-8875.86	-8197.82	-7016.43	-5448.28	-4862.42	-4330.15	-2922.28
	0.1691	-8848.4	-8237.5	-7007.28	-5445.23	-4868.52	-4330.15	-2891.77
	0.1692	-8872.81	-8249.7	-7050	-5433.02	-4892.93	-4339.3	-2916.18
	0.1693	-8869.76	-8271.07	-7050	-5439.13	-4868.52	-4317.94	-2937.54
	0.1694	-8875.86	-8231.39	-7046.95	-5451.33	-4868.52	-4320.99	-2913.13
	0.1695	-8866.71	-8194.77	-7037.8	-5469.65	-4850.21	-4336.25	-2888.72
	0.1696	-8894.17	-8203.93	-7043.9	-5472.7	-4825.79	-4342.36	-2897.87
	0.1697	-8885.02	-8164.25	-7062.21	-5478.8	-4831.9	-4327.1	-2903.97
	0.1698	-8900.28	-8142.89	-7046.95	-5460.49	-4853.26	-4345.41	-2910.08
	0.1699	-8927.74	-8164.25	-7019.48	-5451.33	-4834.95	-4339.3	-2897.87
	0.17	-8894.17	-8203.93	-7010.33	-5445.23	-4856.31	-4345.41	-2882.61
	0.1701	-8863.66	-8197.82	-7013.38	-5426.92	-4859.36	-4333.2	-2882.61
	0.1702	-8842.29	-8200.88	-7010.33	-5420.82	-4859.36	-4354.56	-2900.92
	0.1703	-8817.88	-8170.36	-7013.38	-5460.49	-4892.93	-4320.99	-2894.82
	0.1704	-8811.78	-8158.15	-7016.43	-5506.27	-4892.93	-4308.79	-2891.77
	0.1705	-8827.03	-8173.41	-7034.74	-5518.47	-4871.57	-4293.53	-2897.87
	0.1706	-8823.98	-8210.03	-7004.23	-5506.27	-4889.88	-4314.89	-2900.92
	0.1707	-8891.12	-8225.29	-6985.92	-5475.75	-4880.73	-4327.1	-2882.61
	0.1708	-8915.54	-8243.6	-6995.07	-5475.75	-4862.42	-4324.05	-2894.82
	0.1709	-8903.33	-8225.29	-6961.5	-5433.02	-4853.26	-4333.2	-2903.97
	0.171	-8878.91	-8231.39	-6992.02	-5411.66	-4847.16	-4314.89	-2913.13
	0.1711	-8909.43	-8237.5	-7019.48	-5433.02	-4844.1	-4296.58	-2907.03
	0.1712	-8869.76	-8258.86	-7028.64	-5466.59	-4874.62	-4311.84	-2913.13
	0.1713	-8878.91	-8255.81	-7062.21	-5426.92	-4892.93	-4311.84	-2900.92
	0.1714	-8909.43	-8268.01	-7046.95	-5445.23	-4895.98	-4305.73	-2888.72
	0.1715	-8912.48	-8264.96	-7025.59	-5439.13	-4883.78	-4317.94	-2870.41
	0.1716	-8921.64	-8264.96	-7046.95	-5442.18	-4899.04	-4305.73	-2897.87
	0.1717	-8946.05	-8237.5	-7059.16	-5463.54	-4911.24	-4302.68	-2919.23
	0.1718	-8909.43	-8237.5	-7046.95	-5469.65	-4938.71	-4302.68	-2937.54
	0.1719	-8936.9	-8240.55	-7089.68	-5423.87	-4914.3	-4324.05	-2916.18
	0.172	-8939.95	-8264.96	-7083.57	-5445.23	-4895.98	-4333.2	-2919.23
	0.1721	-8909.43	-8261.91	-7065.26	-5436.08	-4923.45	-4378.98	-2925.34
	0.1722	-8906.38	-8210.03	-7080.52	-5436.08	-4923.45	-4369.82	-2910.08
	0.1723	-8930.79	-8173.41	-7111.04	-5417.77	-4920.4	-4342.36	-2888.72
	0.1724	-8900.28	-8161.2	-7095.78	-5417.77	-4932.61	-4324.05	-2888.72
	0.1725	-8894.17	-8188.67	-7098.83	-5396.4	-4941.76	-4302.68	-2876.51
	0.1726	-8906.38	-8228.34	-7068.31	-5420.82	-4941.76	-4250.8	-2873.46
	0.1727	-8900.28	-8249.7	-7046.95	-5402.51	-4950.92	-4302.68	-2894.82
	0.1728	-8946.05	-8213.08	-7056.11	-5378.09	-4914.3	-4320.99	-2879.56
	0.1729	-8939.95	-8213.08	-7037.8	-5411.66	-4905.14	-4317.94	-2879.56
	0.173	-8912.48	-8200.88	-7001.17	-5429.97	-4899.04	-4314.89	-2885.66
	0.1731	-8955.21	-8222.24	-7053.05	-5429.97	-4886.83	-4296.58	-2888.72
	0.1732	-8994.88	-8234.44	-7071.36	-5445.23	-4902.09	-4299.63	-2888.72
	0.1733	-8964.36	-8231.39	-7025.59	-5420.82	-4935.66	-4330.15	-2903.97
	0.1734	-8946.05	-8185.62	-7010.33	-5390.3	-4908.19	-4333.2	-2894.82
	0.1735	-8885.02	-8194.77	-7013.38	-5426.92	-4914.3	-4336.25	-2919.23
	0.1736	-8878.91	-8191.72	-7031.69	-5426.92	-4938.71	-4366.77	-2891.77
	0.1737	-8885.02	-8222.24	-7059.16	-5429.97	-4950.92	-4385.08	-2882.61
	0.1738	-8888.07	-8246.65	-7053.05	-5417.77	-4938.71	-4357.61	-2879.56
	0.1739	-8872.81	-8271.07	-7028.64	-5417.77	-4929.55	-4372.87	-2897.87
	0.174	-8881.97	-8252.75	-7025.59	-5420.82	-4932.61	-4372.87	-2876.51
	0.1741	-8885.02	-8240.55	-7031.69	-5426.92	-4938.71	-4354.56	-2888.72
	0.1742	-8891.12	-8234.44	-7019.48	-5417.77	-4917.35	-4378.98	-2903.97
	0.1743	-8878.91	-8237.5	-7053.05	-5429.97	-4932.61	-4357.61	-2916.18
	0.1744	-8888.07	-8213.08	-7068.31	-5445.23	-4944.81	-4366.77	-2916.18
	0.1745	-8869.76	-8243.6	-7046.95	-5411.66	-4941.76	-4372.87	-2913.13
	0.1746	-8869.76	-8240.55	-7071.36	-5368.94	-4926.5	-4385.08	-2888.72
	0.1747	-8860.6	-8234.44	-7059.16	-5368.94	-4911.24	-4397.29	-2873.46
	0.1748	-8860.6	-8225.29	-7022.54	-5365.89	-4929.55	-4443.06	-2888.72
	0.1749	-8888.07	-8182.56	-7028.64	-5402.51	-4944.81	-4400.34	-2907.03
	0.175	-8906.38	-8149	-7050	-5405.56	-4929.55	-4388.13	-2916.18
	0.1751	-8918.59	-8203.93	-7043.9	-5387.25	-4914.3	-4394.24	-2925.34
	0.1752	-8927.74	-8219.19	-7056.11	-5381.14	-4929.55	-4378.98	-2894.82
	0.1753	-8906.38	-8200.88	-7056.11	-5402.51	-4923.45	-4369.82	-2882.61
	0.1754	-8915.54	-8219.19	-7062.21	-5371.99	-4938.71	-4394.24	-2900.92
	0.1755	-8915.54	-8210.03	-7037.8	-5335.37	-4947.86	-4400.34	-2897.87
	0.1756	-8903.33	-8152.05	-7056.11	-5341.47	-4957.02	-4430.86	-2900.92
	0.1757	-8930.79	-8139.84	-7074.42	-5344.52	-4957.02	-4446.12	-2919.23
	0.1758	-8967.42	-8188.67	-7083.57	-5320.11	-4935.66	-4415.6	-2879.56
	0.1759	-8958.26	-8182.56	-7068.31	-5344.52	-4905.14	-4391.18	-2882.61
	0.176	-8924.69	-8216.13	-7089.68	-5359.78	-4902.09	-4400.34	-2897.87
	0.1761	-8918.59	-8231.39	-7101.88	-5359.78	-4902.09	-4403.39	-2891.77
	0.1762	-8915.54	-8216.13	-7117.14	-5368.94	-4935.66	-4424.75	-2931.44
	0.1763	-8958.26	-8231.39	-7111.04	-5365.89	-4932.61	-4412.55	-2952.8
	0.1764	-8967.42	-8255.81	-7107.99	-5393.35	-4926.5	-4409.49	-2940.6
	0.1765	-8952.16	-8228.34	-7089.68	-5381.14	-4932.61	-4427.81	-2894.82
	0.1766	-8927.74	-8261.91	-7077.47	-5378.09	-4941.76	-4427.81	-2879.56
	0.1767	-8912.48	-8243.6	-7083.57	-5378.09	-4944.81	-4412.55	-2882.61
	0.1768	-8878.91	-8191.72	-7080.52	-5402.51	-4944.81	-4366.77	-2900.92
	0.1769	-8906.38	-8173.41	-7086.62	-5420.82	-4938.71	-4345.41	-2882.61
	0.177	-8909.43	-8188.67	-7095.78	-5436.08	-4941.76	-4345.41	-2882.61
	0.1771	-8894.17	-8158.15	-7095.78	-5408.61	-4926.5	-4339.3	-2891.77
	0.1772	-8885.02	-8155.1	-7098.83	-5405.56	-4917.35	-4348.46	-2900.92
	0.1773	-8894.17	-8155.1	-7135.45	-5390.3	-4929.55	-4369.82	-2861.25
	0.1774	-8891.12	-8149	-7117.14	-5405.56	-4923.45	-4366.77	-2873.46
	0.1775	-8927.74	-8167.31	-7123.24	-5417.77	-4902.09	-4394.24	-2894.82
	0.1776	-8927.74	-8188.67	-7101.88	-5414.71	-4908.19	-4391.18	-2922.28
	0.1777	-8872.81	-8164.25	-7071.36	-5426.92	-4960.07	-4388.13	-2928.39
	0.1778	-8854.5	-8161.2	-7031.69	-5442.18	-4953.97	-4382.03	-2910.08
	0.1779	-8857.55	-8176.46	-7037.8	-5436.08	-4929.55	-4388.13	-2903.97
	0.178	-8872.81	-8164.25	-7104.93	-5445.23	-4895.98	-4394.24	-2907.03
	0.1781	-8872.81	-8191.72	-7117.14	-5433.02	-4899.04	-4409.49	-2925.34
	0.1782	-8854.5	-8182.56	-7101.88	-5405.56	-4920.4	-4397.29	-2900.92
	0.1783	-8888.07	-8167.31	-7111.04	-5371.99	-4902.09	-4430.86	-2888.72
	0.1784	-8897.22	-8149	-7138.5	-5390.3	-4868.52	-4443.06	-2882.61
	0.1785	-8866.71	-8136.79	-7120.19	-5396.4	-4895.98	-4436.96	-2876.51
	0.1786	-8842.29	-8127.63	-7104.93	-5405.56	-4905.14	-4412.55	-2864.3
	0.1787	-8857.55	-8158.15	-7111.04	-5436.08	-4880.73	-4424.75	-2867.35
	0.1788	-8869.76	-8179.51	-7098.83	-5451.33	-4859.36	-4433.91	-2870.41
	0.1789	-8906.38	-8194.77	-7074.42	-5436.08	-4877.67	-4430.86	-2903.97
	0.179	-8939.95	-8191.72	-7059.16	-5423.87	-4877.67	-4418.65	-2897.87
	0.1791	-8936.9	-8188.67	-7056.11	-5436.08	-4914.3	-4409.49	-2913.13
	0.1792	-8933.85	-8176.46	-7086.62	-5439.13	-4941.76	-4400.34	-2919.23
	0.1793	-8909.43	-8194.77	-7120.19	-5423.87	-4957.02	-4446.12	-2900.92
	0.1794	-8881.97	-8152.05	-7092.73	-5411.66	-4935.66	-4488.84	-2891.77
	0.1795	-8900.28	-8142.89	-7126.3	-5439.13	-4926.5	-4488.84	-2900.92
	0.1796	-8921.64	-8170.36	-7132.4	-5420.82	-4914.3	-4452.22	-2882.61
	0.1797	-8869.76	-8188.67	-7123.24	-5423.87	-4944.81	-4433.91	-2882.61
	0.1798	-8881.97	-8179.51	-7156.81	-5368.94	-4929.55	-4415.6	-2873.46
	0.1799	-8912.48	-8182.56	-7141.56	-5390.3	-4914.3	-4397.29	-2894.82
	0.18	-8927.74	-8194.77	-7104.93	-5402.51	-4920.4	-4430.86	-2894.82
	0.1801	-8888.07	-8185.62	-7132.4	-5417.77	-4944.81	-4436.96	-2903.97
	0.1802	-8906.38	-8149	-7141.56	-5417.77	-4929.55	-4433.91	-2916.18
	0.1803	-8881.97	-8127.63	-7107.99	-5411.66	-4932.61	-4440.01	-2913.13
	0.1804	-8909.43	-8106.27	-7123.24	-5378.09	-4917.35	-4427.81	-2900.92
	0.1805	-8909.43	-8112.37	-7123.24	-5423.87	-4914.3	-4382.03	-2894.82
	0.1806	-8909.43	-8106.27	-7107.99	-5402.51	-4923.45	-4375.93	-2879.56
	0.1807	-8936.9	-8081.86	-7107.99	-5402.51	-4902.09	-4357.61	-2858.2
	0.1808	-8924.69	-8118.48	-7132.4	-5420.82	-4877.67	-4369.82	-2858.2
	0.1809	-8857.55	-8130.68	-7132.4	-5408.61	-4874.62	-4400.34	-2867.35
	0.181	-8857.55	-8164.25	-7129.35	-5399.45	-4874.62	-4388.13	-2861.25
	0.1811	-8891.12	-8213.08	-7092.73	-5417.77	-4853.26	-4363.72	-2855.15
	0.1812	-8888.07	-8258.86	-7104.93	-5405.56	-4880.73	-4382.03	-2852.09
	0.1813	-8915.54	-8240.55	-7114.09	-5402.51	-4877.67	-4388.13	-2830.73
	0.1814	-8918.59	-8200.88	-7114.09	-5426.92	-4862.42	-4400.34	-2842.94
	0.1815	-8885.02	-8167.31	-7077.47	-5414.71	-4838	-4385.08	-2852.09
	0.1816	-8903.33	-8173.41	-7095.78	-5405.56	-4831.9	-4382.03	-2849.04
	0.1817	-8881.97	-8164.25	-7092.73	-5405.56	-4841.05	-4385.08	-2852.09
	0.1818	-8833.14	-8167.31	-7089.68	-5405.56	-4862.42	-4409.49	-2882.61
	0.1819	-8851.45	-8133.74	-7074.42	-5433.02	-4819.69	-4412.55	-2864.3
	0.182	-8839.24	-8167.31	-7071.36	-5454.39	-4810.54	-4388.13	-2870.41
	0.1821	-8817.88	-8216.13	-7059.16	-5436.08	-4831.9	-4372.87	-2873.46
	0.1822	-8820.93	-8277.17	-7083.57	-5423.87	-4868.52	-4363.72	-2861.25
	0.1823	-8830.09	-8280.22	-7095.78	-5429.97	-4844.1	-4363.72	-2833.78
	0.1824	-8820.93	-8298.53	-7065.26	-5396.4	-4847.16	-4382.03	-2842.94
	0.1825	-8827.03	-8255.81	-7010.33	-5365.89	-4844.1	-4351.51	-2827.68
	0.1826	-8802.62	-8216.13	-6982.86	-5420.82	-4819.69	-4342.36	-2839.89
	0.1827	-8814.83	-8234.44	-7010.33	-5408.61	-4801.38	-4375.93	-2891.77
	0.1828	-8811.78	-8286.32	-7050	-5393.35	-4804.43	-4357.61	-2891.77
	0.1829	-8839.24	-8271.07	-7053.05	-5378.09	-4819.69	-4330.15	-2858.2
	0.183	-8845.34	-8231.39	-7019.48	-5387.25	-4847.16	-4327.1	-2867.35
	0.1831	-8857.55	-8243.6	-7040.85	-5353.68	-4856.31	-4308.79	-2827.68
	0.1832	-8851.45	-8225.29	-7059.16	-5353.68	-4841.05	-4281.32	-2818.53
	0.1833	-8885.02	-8213.08	-7050	-5326.21	-4831.9	-4308.79	-2824.63
	0.1834	-8878.91	-8231.39	-7037.8	-5323.16	-4834.95	-4275.22	-2800.21
	0.1835	-8857.55	-8228.34	-7050	-5359.78	-4831.9	-4302.68	-2791.06
	0.1836	-8857.55	-8249.7	-7062.21	-5362.83	-4828.85	-4357.61	-2812.42
	0.1837	-8857.55	-8252.75	-7059.16	-5347.57	-4831.9	-4330.15	-2809.37
	0.1838	-8860.6	-8258.86	-7053.05	-5378.09	-4819.69	-4302.68	-2800.21
	0.1839	-8881.97	-8292.43	-7074.42	-5399.45	-4841.05	-4311.84	-2815.47
	0.184	-8878.91	-8304.63	-7074.42	-5445.23	-4880.73	-4299.63	-2803.27
	0.1841	-8875.86	-8295.48	-7089.68	-5448.28	-4886.83	-4305.73	-2806.32
	0.1842	-8878.91	-8252.75	-7083.57	-5390.3	-4859.36	-4345.41	-2833.78
	0.1843	-8885.02	-8249.7	-7098.83	-5362.83	-4868.52	-4348.46	-2833.78
	0.1844	-8891.12	-8225.29	-7095.78	-5359.78	-4874.62	-4339.3	-2833.78
	0.1845	-8878.91	-8240.55	-7092.73	-5368.94	-4886.83	-4336.25	-2855.15
	0.1846	-8912.48	-8216.13	-7104.93	-5390.3	-4877.67	-4314.89	-2824.63
	0.1847	-8885.02	-8200.88	-7107.99	-5399.45	-4883.78	-4320.99	-2855.15
	0.1848	-8863.66	-8222.24	-7089.68	-5414.71	-4871.57	-4357.61	-2852.09
	0.1849	-8836.19	-8246.65	-7111.04	-5451.33	-4868.52	-4372.87	-2839.89
	0.185	-8830.09	-8255.81	-7126.3	-5436.08	-4868.52	-4382.03	-2830.73
	0.1851	-8863.66	-8261.91	-7135.45	-5426.92	-4844.1	-4357.61	-2845.99
	0.1852	-8897.22	-8234.44	-7123.24	-5399.45	-4853.26	-4348.46	-2842.94
	0.1853	-8872.81	-8231.39	-7135.45	-5408.61	-4889.88	-4357.61	-2876.51
	0.1854	-8878.91	-8258.86	-7144.61	-5426.92	-4874.62	-4342.36	-2861.25
	0.1855	-8878.91	-8264.96	-7138.5	-5445.23	-4871.57	-4336.25	-2824.63
	0.1856	-8894.17	-8264.96	-7126.3	-5417.77	-4847.16	-4354.56	-2806.32
	0.1857	-8885.02	-8258.86	-7117.14	-5384.2	-4828.85	-4375.93	-2818.53
	0.1858	-8872.81	-8277.17	-7098.83	-5390.3	-4828.85	-4394.24	-2824.63
	0.1859	-8863.66	-8258.86	-7101.88	-5445.23	-4838	-4360.67	-2842.94
	0.186	-8894.17	-8277.17	-7111.04	-5445.23	-4819.69	-4348.46	-2842.94
	0.1861	-8903.33	-8277.17	-7086.62	-5451.33	-4813.59	-4351.51	-2836.84
	0.1862	-8881.97	-8225.29	-7092.73	-5445.23	-4801.38	-4369.82	-2842.94
	0.1863	-8900.28	-8219.19	-7098.83	-5439.13	-4822.74	-4366.77	-2824.63
	0.1864	-8921.64	-8249.7	-7104.93	-5420.82	-4844.1	-4394.24	-2809.37
	0.1865	-8924.69	-8228.34	-7092.73	-5414.71	-4847.16	-4348.46	-2809.37
	0.1866	-8939.95	-8219.19	-7065.26	-5420.82	-4847.16	-4342.36	-2815.47
	0.1867	-8912.48	-8179.51	-7056.11	-5451.33	-4853.26	-4336.25	-2815.47
	0.1868	-8939.95	-8152.05	-7077.47	-5448.28	-4862.42	-4342.36	-2815.47
	0.1869	-8949.1	-8164.25	-7083.57	-5448.28	-4868.52	-4339.3	-2806.32
	0.187	-8927.74	-8176.46	-7053.05	-5463.54	-4895.98	-4348.46	-2815.47
	0.1871	-8915.54	-8145.94	-7053.05	-5463.54	-4905.14	-4324.05	-2821.58
	0.1872	-8949.1	-8142.89	-7071.36	-5460.49	-4899.04	-4308.79	-2855.15
	0.1873	-8927.74	-8158.15	-7050	-5481.85	-4886.83	-4302.68	-2849.04
	0.1874	-8903.33	-8176.46	-7050	-5466.59	-4908.19	-4302.68	-2824.63
	0.1875	-8875.86	-8176.46	-7080.52	-5463.54	-4908.19	-4314.89	-2812.42
	0.1876	-8842.29	-8185.62	-7065.26	-5463.54	-4920.4	-4333.2	-2827.68
	0.1877	-8823.98	-8197.82	-7031.69	-5439.13	-4911.24	-4336.25	-2827.68
	0.1878	-8823.98	-8194.77	-7043.9	-5442.18	-4911.24	-4327.1	-2818.53
	0.1879	-8863.66	-8200.88	-7010.33	-5405.56	-4883.78	-4360.67	-2794.11
	0.188	-8878.91	-8185.62	-6998.12	-5420.82	-4902.09	-4366.77	-2797.16
	0.1881	-8906.38	-8182.56	-7028.64	-5426.92	-4905.14	-4342.36	-2818.53
	0.1882	-8881.97	-8210.03	-7013.38	-5463.54	-4895.98	-4348.46	-2836.84
	0.1883	-8894.17	-8200.88	-7007.28	-5414.71	-4895.98	-4330.15	-2830.73
	0.1884	-8881.97	-8164.25	-7031.69	-5420.82	-4865.47	-4302.68	-2827.68
	0.1885	-8875.86	-8158.15	-6995.07	-5396.4	-4859.36	-4290.48	-2809.37
	0.1886	-8881.97	-8145.94	-7001.17	-5402.51	-4865.47	-4290.48	-2818.53
	0.1887	-8894.17	-8136.79	-7022.54	-5423.87	-4865.47	-4308.79	-2824.63
	0.1888	-8900.28	-8149	-7022.54	-5451.33	-4883.78	-4293.53	-2824.63
	0.1889	-8955.21	-8130.68	-7034.74	-5436.08	-4902.09	-4287.42	-2830.73
	0.189	-8973.52	-8087.96	-7034.74	-5457.44	-4889.88	-4290.48	-2827.68
	0.1891	-8943	-8097.12	-7046.95	-5454.39	-4905.14	-4311.84	-2842.94
	0.1892	-8933.85	-8081.86	-7089.68	-5442.18	-4905.14	-4317.94	-2849.04
	0.1893	-8952.16	-8084.91	-7111.04	-5439.13	-4892.93	-4327.1	-2845.99
	0.1894	-8943	-8097.12	-7092.73	-5423.87	-4895.98	-4345.41	-2821.58
	0.1895	-8955.21	-8100.17	-7092.73	-5399.45	-4880.73	-4351.51	-2788.01
	0.1896	-8933.85	-8078.8	-7053.05	-5423.87	-4859.36	-4345.41	-2769.7
	0.1897	-8912.48	-8106.27	-7050	-5414.71	-4886.83	-4363.72	-2784.96
	0.1898	-8909.43	-8112.37	-7065.26	-5399.45	-4877.67	-4342.36	-2794.11
	0.1899	-8906.38	-8133.74	-7086.62	-5411.66	-4844.1	-4354.56	-2845.99
	0.19	-8903.33	-8121.53	-7089.68	-5426.92	-4853.26	-4372.87	-2852.09
	0.1901	-8906.38	-8136.79	-7104.93	-5414.71	-4856.31	-4366.77	-2849.04
	0.1902	-8936.9	-8155.1	-7086.62	-5454.39	-4850.21	-4339.3	-2839.89
	0.1903	-8915.54	-8182.56	-7080.52	-5460.49	-4886.83	-4363.72	-2861.25
	0.1904	-8888.07	-8191.72	-7086.62	-5436.08	-4883.78	-4348.46	-2830.73
	0.1905	-8860.6	-8213.08	-7083.57	-5445.23	-4874.62	-4327.1	-2830.73
	0.1906	-8857.55	-8219.19	-7059.16	-5426.92	-4880.73	-4363.72	-2867.35
	0.1907	-8903.33	-8243.6	-7080.52	-5445.23	-4905.14	-4348.46	-2867.35
	0.1908	-8924.69	-8210.03	-7053.05	-5491.01	-4874.62	-4327.1	-2830.73
	0.1909	-8918.59	-8200.88	-7019.48	-5503.21	-4859.36	-4339.3	-2821.58
	0.191	-8921.64	-8225.29	-7007.28	-5497.11	-4859.36	-4360.67	-2791.06
	0.1911	-8927.74	-8191.72	-7013.38	-5527.63	-4865.47	-4320.99	-2821.58
	0.1912	-8946.05	-8167.31	-7013.38	-5512.37	-4847.16	-4324.05	-2833.78
	0.1913	-8924.69	-8158.15	-7043.9	-5491.01	-4813.59	-4272.17	-2830.73
	0.1914	-8894.17	-8173.41	-7077.47	-5472.7	-4801.38	-4266.06	-2806.32
	0.1915	-8872.81	-8194.77	-7083.57	-5469.65	-4795.28	-4272.17	-2815.47
	0.1916	-8881.97	-8200.88	-7107.99	-5457.44	-4783.07	-4278.27	-2794.11
	0.1917	-8891.12	-8182.56	-7080.52	-5484.9	-4813.59	-4278.27	-2784.96
	0.1918	-8918.59	-8191.72	-7068.31	-5478.8	-4847.16	-4284.37	-2806.32
	0.1919	-8915.54	-8179.51	-7034.74	-5460.49	-4859.36	-4253.85	-2778.85
	0.192	-8921.64	-8145.94	-7016.43	-5439.13	-4856.31	-4256.91	-2769.7
	0.1921	-8946.05	-8100.17	-7028.64	-5439.13	-4841.05	-4284.37	-2794.11
	0.1922	-8976.57	-8133.74	-7028.64	-5454.39	-4841.05	-4284.37	-2766.65
	0.1923	-8976.57	-8124.58	-7031.69	-5439.13	-4844.1	-4278.27	-2751.39
	0.1924	-8967.42	-8106.27	-7040.85	-5417.77	-4838	-4278.27	-2742.23
	0.1925	-8964.36	-8142.89	-7025.59	-5420.82	-4834.95	-4284.37	-2730.02
	0.1926	-8921.64	-8182.56	-7037.8	-5405.56	-4853.26	-4296.58	-2730.02
	0.1927	-8903.33	-8161.2	-7031.69	-5405.56	-4877.67	-4290.48	-2748.33
	0.1928	-8903.33	-8136.79	-7046.95	-5433.02	-4886.83	-4278.27	-2730.02
	0.1929	-8946.05	-8130.68	-7031.69	-5454.39	-4856.31	-4269.11	-2717.82
	0.193	-8955.21	-8164.25	-7034.74	-5439.13	-4838	-4284.37	-2745.28
	0.1931	-8927.74	-8136.79	-7031.69	-5433.02	-4850.21	-4299.63	-2733.08
	0.1932	-8903.33	-8115.43	-7050	-5457.44	-4862.42	-4308.79	-2736.13
	0.1933	-8888.07	-8142.89	-7025.59	-5420.82	-4831.9	-4281.32	-2766.65
	0.1934	-8881.97	-8200.88	-7010.33	-5387.25	-4816.64	-4250.8	-2745.28
	0.1935	-8888.07	-8197.82	-7022.54	-5390.3	-4807.48	-4256.91	-2720.87
	0.1936	-8912.48	-8194.77	-7043.9	-5411.66	-4795.28	-4293.53	-2739.18
	0.1937	-8943	-8182.56	-7046.95	-5426.92	-4801.38	-4342.36	-2681.2
	0.1938	-8952.16	-8112.37	-7062.21	-5433.02	-4831.9	-4339.3	-2662.89
	0.1939	-8949.1	-8069.65	-7065.26	-5408.61	-4822.74	-4339.3	-2675.09
	0.194	-8943	-8100.17	-7056.11	-5414.71	-4850.21	-4317.94	-2684.25
	0.1941	-8921.64	-8118.48	-7089.68	-5426.92	-4871.57	-4320.99	-2708.66
	0.1942	-8933.85	-8106.27	-7083.57	-5442.18	-4865.47	-4317.94	-2705.61
	0.1943	-8961.31	-8106.27	-7080.52	-5445.23	-4834.95	-4311.84	-2684.25
	0.1944	-8933.85	-8075.75	-7095.78	-5429.97	-4831.9	-4302.68	-2684.25
	0.1945	-8964.36	-8081.86	-7086.62	-5414.71	-4816.64	-4330.15	-2693.4
	0.1946	-8952.16	-8103.22	-7068.31	-5423.87	-4828.85	-4314.89	-2702.56
	0.1947	-8939.95	-8094.06	-7037.8	-5429.97	-4865.47	-4317.94	-2705.61
	0.1948	-8973.52	-8103.22	-7040.85	-5433.02	-4862.42	-4320.99	-2684.25
	0.1949	-8946.05	-8145.94	-7034.74	-5448.28	-4862.42	-4324.05	-2678.14
	0.195	-8906.38	-8130.68	-7040.85	-5454.39	-4862.42	-4305.73	-2678.14
	0.1951	-8894.17	-8133.74	-7053.05	-5454.39	-4841.05	-4305.73	-2672.04
	0.1952	-8897.22	-8149	-7050	-5460.49	-4825.79	-4320.99	-2656.78
	0.1953	-8891.12	-8121.53	-7068.31	-5463.54	-4850.21	-4333.2	-2675.09
	0.1954	-8906.38	-8115.43	-7086.62	-5491.01	-4856.31	-4320.99	-2687.3
	0.1955	-8885.02	-8161.2	-7080.52	-5487.96	-4828.85	-4336.25	-2687.3
	0.1956	-8891.12	-8158.15	-7086.62	-5445.23	-4828.85	-4345.41	-2659.83
	0.1957	-8909.43	-8170.36	-7086.62	-5429.97	-4822.74	-4360.67	-2678.14
	0.1958	-8906.38	-8155.1	-7095.78	-5426.92	-4810.54	-4369.82	-2675.09
	0.1959	-8885.02	-8170.36	-7080.52	-5387.25	-4841.05	-4330.15	-2662.89
	0.196	-8909.43	-8158.15	-7056.11	-5411.66	-4831.9	-4296.58	-2638.47
	0.1961	-8881.97	-8158.15	-7062.21	-5429.97	-4825.79	-4305.73	-2644.57
	0.1962	-8900.28	-8142.89	-7059.16	-5396.4	-4856.31	-4317.94	-2659.83
	0.1963	-8943	-8139.84	-7065.26	-5402.51	-4859.36	-4308.79	-2684.25
	0.1964	-8936.9	-8112.37	-7050	-5414.71	-4828.85	-4311.84	-2690.35
	0.1965	-8952.16	-8121.53	-7007.28	-5436.08	-4838	-4308.79	-2693.4
	0.1966	-8943	-8118.48	-7004.23	-5402.51	-4810.54	-4327.1	-2678.14
	0.1967	-8924.69	-8121.53	-7001.17	-5408.61	-4804.43	-4336.25	-2678.14
	0.1968	-8936.9	-8130.68	-6985.92	-5375.04	-4804.43	-4317.94	-2662.89
	0.1969	-8924.69	-8136.79	-7013.38	-5426.92	-4792.23	-4290.48	-2653.73
	0.197	-8924.69	-8115.43	-7004.23	-5445.23	-4783.07	-4302.68	-2653.73
	0.1971	-8955.21	-8118.48	-7022.54	-5426.92	-4831.9	-4293.53	-2672.04
	0.1972	-8985.73	-8167.31	-7034.74	-5417.77	-4844.1	-4308.79	-2690.35
	0.1973	-8952.16	-8206.98	-7050	-5442.18	-4828.85	-4296.58	-2699.51
	0.1974	-8955.21	-8200.88	-7095.78	-5436.08	-4865.47	-4296.58	-2675.09
	0.1975	-8958.26	-8173.41	-7101.88	-5454.39	-4883.78	-4278.27	-2668.99
	0.1976	-8949.1	-8152.05	-7086.62	-5426.92	-4871.57	-4299.63	-2684.25
	0.1977	-8949.1	-8152.05	-7101.88	-5420.82	-4892.93	-4296.58	-2665.94
	0.1978	-8924.69	-8179.51	-7111.04	-5420.82	-4868.52	-4287.42	-2647.63
	0.1979	-8903.33	-8191.72	-7071.36	-5417.77	-4841.05	-4308.79	-2668.99
	0.198	-8909.43	-8210.03	-7095.78	-5384.2	-4853.26	-4287.42	-2690.35
	0.1981	-8943	-8188.67	-7080.52	-5429.97	-4819.69	-4275.22	-2699.51
	0.1982	-8943	-8206.98	-7065.26	-5451.33	-4807.48	-4284.37	-2720.87
	0.1983	-8924.69	-8203.93	-7080.52	-5445.23	-4816.64	-4266.06	-2699.51
	0.1984	-8918.59	-8191.72	-7114.09	-5481.85	-4810.54	-4253.85	-2702.56
	0.1985	-8906.38	-8173.41	-7077.47	-5466.59	-4795.28	-4259.96	-2733.08
	0.1986	-8897.22	-8185.62	-7071.36	-5442.18	-4804.43	-4272.17	-2720.87
	0.1987	-8894.17	-8155.1	-7098.83	-5481.85	-4786.12	-4250.8	-2702.56
	0.1988	-8888.07	-8194.77	-7101.88	-5484.9	-4810.54	-4244.7	-2760.54
	0.1989	-8909.43	-8228.34	-7062.21	-5466.59	-4831.9	-4214.18	-2745.28
	0.199	-8903.33	-8258.86	-7059.16	-5484.9	-4838	-4220.29	-2714.77
	0.1991	-8872.81	-8234.44	-7056.11	-5491.01	-4807.48	-4244.7	-2702.56
	0.1992	-8881.97	-8228.34	-7046.95	-5484.9	-4798.33	-4253.85	-2711.71
	0.1993	-8933.85	-8252.75	-7043.9	-5472.7	-4801.38	-4214.18	-2705.61
	0.1994	-8924.69	-8234.44	-7040.85	-5451.33	-4804.43	-4229.44	-2739.18
	0.1995	-8943	-8231.39	-7071.36	-5420.82	-4780.02	-4235.54	-2714.77
[truncated: 23,004 more rows]

## Sheet: Fig5b
	Figure 5 panel b
	Conc	GluA2
	0.04115	0.96806	0.9439	0.95789	0.98672	1.0113
	0.12345	0.91449	0.85467	0.87544	0.81826	0.9322
	0.3704	0.79018	0.70576	0.7614	0.55602	0.74011
	1.111	0.52304	0.44315	0.51228	0.24564	0.48588
	3.333	0.29752	0.19278	0.25263	--	0.17514
	10	0.09136	0.04805	0.0614	--	0.0339
	Conc	GluA2-y5
	0.12346	0.90054	0.97443	0.97512	1.00526	0.94392	0.90673
	0.37037	0.75276	0.82907	0.99005	0.84913	0.89375	0.81346
	1.11111	0.39925	0.63257	0.801	0.65235	0.64697	0.67146
	3.33333	0.29627	0.25841	--	0.51546	0.36877	0.43341
	10	0.04058	0.00808	0.18905	0.09625	0.16304	0.35174
	30	0.02158	0.00202	0.01244	0.0385	0.03318	0.13086
	Conc	GluA2-CNIH2
	0.12346	0.98198	0.9878	0.97499	0.92691	0.98742	0.9829	0.97292
	0.37037	0.92034	0.95199	0.86515	0.79748	0.97877	0.91755	0.91615
	1.11111	0.63084	0.80742	0.61018	0.6117	0.89896	0.79002	0.88021
	3.33333	0.26891	0.56735	0.39428	0.31071	0.72382	0.53601	0.61458
	10	0.05051	0.2232	0.09779	0.08551	0.40557	0.23404	0.24792
	30	0.02147	0.10511	0.02501	0.04554	0.12748	0.07489	0.05885
	Conc	GluA2-y5-CNIH2
	0.12346	0.99187	0.97751	1.00081	0.95509	0.9706	0.96833
	0.37037	0.98252	0.89363	0.9696	0.90649	0.88519	0.77708
	1.11111	0.87033	0.74876	0.85592	0.73639	0.76595	0.56444
	3.33333	0.70962	0.44529	0.56258	0.54537	0.60788	0.42223
	10	0.39051	0.20549	0.18575	0.28607	0.24459	0.27745
	30	0.1	0.03469	0.04212	0.03261	0.10261	0.10993

## Sheet: Fig5c
	Figure 5 panel c
			LogIC50 (uM)
	GluA2		0.11126	-0.07624	0.04532	-0.35164	-0.00877	--	--
	GluA2-y5		-0.01682	0.17754	0.51268	0.38346	0.31133	0.4624	--
	GluA2-CNIH2		0.21696	0.59649	0.27485	0.1878	0.85339	0.55955	0.65648
	GluA2-y5-CNIH2		0.81869	0.44638	0.58501	0.55157	0.60369	0.32654
